# Supplementary material for: GOPred: GO Molecular Function Prediction by Combined Classifiers
Source: PLoS One. 2010 Aug 31;5(8):e12382. doi: 10.1371/journal.pone.0012382 (PMC2930845; doi:10.1371/journal.pone.0012382)
Supplement: Dataset S1 — Dataset: Lists of UniProt IDs of proteins used as positive and negative samples for 300 GO terms. (14.59 MB TAR) [file pone.0012382.s002.tar]

Archive with 600 entries (600 files):
- data/GO:0000166.negative.idlist.txt
- data/GO:0000166.positive.idlist.txt
- data/GO:0000287.negative.idlist.txt
- data/GO:0000287.positive.idlist.txt
- data/GO:0001584.negative.idlist.txt
- data/GO:0001584.positive.idlist.txt
- data/GO:0001608.negative.idlist.txt
- data/GO:0001608.positive.idlist.txt
- data/GO:0001614.negative.idlist.txt
- data/GO:0001614.positive.idlist.txt
- data/GO:0001653.negative.idlist.txt
- data/GO:0001653.positive.idlist.txt
- data/GO:0001664.negative.idlist.txt
- data/GO:0001664.positive.idlist.txt
- data/GO:0001871.negative.idlist.txt
- data/GO:0001871.positive.idlist.txt
- data/GO:0003676.negative.idlist.txt
- data/GO:0003676.positive.idlist.txt
- data/GO:0003677.negative.idlist.txt
- data/GO:0003677.positive.idlist.txt
- data/GO:0003678.negative.idlist.txt
- data/GO:0003678.positive.idlist.txt
- data/GO:0003682.negative.idlist.txt
- data/GO:0003682.positive.idlist.txt
- data/GO:0003690.negative.idlist.txt
- data/GO:0003690.positive.idlist.txt
- data/GO:0003697.negative.idlist.txt
- data/GO:0003697.positive.idlist.txt
- data/GO:0003700.negative.idlist.txt
- data/GO:0003700.positive.idlist.txt
- data/GO:0003702.negative.idlist.txt
- data/GO:0003702.positive.idlist.txt
- data/GO:0003704.negative.idlist.txt
- data/GO:0003704.positive.idlist.txt
- data/GO:0003712.negative.idlist.txt
- data/GO:0003712.positive.idlist.txt
- data/GO:0003713.negative.idlist.txt
- data/GO:0003713.positive.idlist.txt
- data/GO:0003714.negative.idlist.txt
- data/GO:0003714.positive.idlist.txt
- data/GO:0003723.negative.idlist.txt
- data/GO:0003723.positive.idlist.txt
- data/GO:0003729.negative.idlist.txt
- data/GO:0003729.positive.idlist.txt
- data/GO:0003735.negative.idlist.txt
- data/GO:0003735.positive.idlist.txt
- data/GO:0003743.negative.idlist.txt
- data/GO:0003743.positive.idlist.txt
- data/GO:0003774.negative.idlist.txt
- data/GO:0003774.positive.idlist.txt
- data/GO:0003779.negative.idlist.txt
- data/GO:0003779.positive.idlist.txt
- data/GO:0003823.negative.idlist.txt
- data/GO:0003823.positive.idlist.txt
- data/GO:0003899.negative.idlist.txt
- data/GO:0003899.positive.idlist.txt
- data/GO:0003924.negative.idlist.txt
- data/GO:0003924.positive.idlist.txt
- data/GO:0004091.negative.idlist.txt
- data/GO:0004091.positive.idlist.txt
- data/GO:0004112.negative.idlist.txt
- data/GO:0004112.positive.idlist.txt
- data/GO:0004175.negative.idlist.txt
- data/GO:0004175.positive.idlist.txt
- data/GO:0004197.negative.idlist.txt
- data/GO:0004197.positive.idlist.txt
- data/GO:0004222.negative.idlist.txt
- data/GO:0004222.positive.idlist.txt
- data/GO:0004252.negative.idlist.txt
- data/GO:0004252.positive.idlist.txt
- data/GO:0004263.negative.idlist.txt
- data/GO:0004263.positive.idlist.txt
- data/GO:0004295.negative.idlist.txt
- data/GO:0004295.positive.idlist.txt
- data/GO:0004386.negative.idlist.txt
- data/GO:0004386.positive.idlist.txt
- data/GO:0004402.negative.idlist.txt
- data/GO:0004402.positive.idlist.txt
- data/GO:0004407.negative.idlist.txt
- data/GO:0004407.positive.idlist.txt
- data/GO:0004428.negative.idlist.txt
- data/GO:0004428.positive.idlist.txt
- data/GO:0004437.negative.idlist.txt
- data/GO:0004437.positive.idlist.txt
- data/GO:0004468.negative.idlist.txt
- data/GO:0004468.positive.idlist.txt
- data/GO:0004497.negative.idlist.txt
- data/GO:0004497.positive.idlist.txt
- data/GO:0004518.negative.idlist.txt
- data/GO:0004518.positive.idlist.txt
- data/GO:0004519.negative.idlist.txt
- data/GO:0004519.positive.idlist.txt
- data/GO:0004521.negative.idlist.txt
- data/GO:0004521.positive.idlist.txt
- data/GO:0004527.negative.idlist.txt
- data/GO:0004527.positive.idlist.txt
- data/GO:0004536.negative.idlist.txt
- data/GO:0004536.positive.idlist.txt
- data/GO:0004540.negative.idlist.txt
- data/GO:0004540.positive.idlist.txt
- data/GO:0004553.negative.idlist.txt
- data/GO:0004553.positive.idlist.txt
- data/GO:0004601.negative.idlist.txt
- data/GO:0004601.positive.idlist.txt
- data/GO:0004620.negative.idlist.txt
- data/GO:0004620.positive.idlist.txt
- data/GO:0004672.negative.idlist.txt
- data/GO:0004672.positive.idlist.txt
- data/GO:0004674.negative.idlist.txt
- data/GO:0004674.positive.idlist.txt
- data/GO:0004702.negative.idlist.txt
- data/GO:0004702.positive.idlist.txt
- data/GO:0004713.negative.idlist.txt
- data/GO:0004713.positive.idlist.txt
- data/GO:0004714.negative.idlist.txt
- data/GO:0004714.positive.idlist.txt
- data/GO:0004721.negative.idlist.txt
- data/GO:0004721.positive.idlist.txt
- data/GO:0004722.negative.idlist.txt
- data/GO:0004722.positive.idlist.txt
- data/GO:0004725.negative.idlist.txt
- data/GO:0004725.positive.idlist.txt
- data/GO:0004812.negative.idlist.txt
- data/GO:0004812.positive.idlist.txt
- data/GO:0004842.negative.idlist.txt
- data/GO:0004842.positive.idlist.txt
- data/GO:0004843.negative.idlist.txt
- data/GO:0004843.positive.idlist.txt
- data/GO:0004857.negative.idlist.txt
- data/GO:0004857.positive.idlist.txt
- data/GO:0004866.negative.idlist.txt
- data/GO:0004866.positive.idlist.txt
- data/GO:0004867.negative.idlist.txt
- data/GO:0004867.positive.idlist.txt
- data/GO:0004871.negative.idlist.txt
- data/GO:0004871.positive.idlist.txt
- data/GO:0004872.negative.idlist.txt
- data/GO:0004872.positive.idlist.txt
- data/GO:0004879.negative.idlist.txt
- data/GO:0004879.positive.idlist.txt
- data/GO:0004888.negative.idlist.txt
- data/GO:0004888.positive.idlist.txt
- data/GO:0004896.negative.idlist.txt
- data/GO:0004896.positive.idlist.txt
- data/GO:0004930.negative.idlist.txt
- data/GO:0004930.positive.idlist.txt
- data/GO:0004983.negative.idlist.txt
- data/GO:0004983.positive.idlist.txt
- data/GO:0005006.negative.idlist.txt
- data/GO:0005006.positive.idlist.txt
- data/GO:0005057.negative.idlist.txt
- data/GO:0005057.positive.idlist.txt
- data/GO:0005083.negative.idlist.txt
- data/GO:0005083.positive.idlist.txt
- data/GO:0005085.negative.idlist.txt
- data/GO:0005085.positive.idlist.txt
- data/GO:0005088.negative.idlist.txt
- data/GO:0005088.positive.idlist.txt
- data/GO:0005089.negative.idlist.txt
- data/GO:0005089.positive.idlist.txt
- data/GO:0005096.negative.idlist.txt
- data/GO:0005096.positive.idlist.txt
- data/GO:0005099.negative.idlist.txt
- data/GO:0005099.positive.idlist.txt
- data/GO:0005102.negative.idlist.txt
- data/GO:0005102.positive.idlist.txt
- data/GO:0005125.negative.idlist.txt
- data/GO:0005125.positive.idlist.txt
- data/GO:0005178.negative.idlist.txt
- data/GO:0005178.positive.idlist.txt
- data/GO:0005179.negative.idlist.txt
- data/GO:0005179.positive.idlist.txt
- data/GO:0005198.negative.idlist.txt
- data/GO:0005198.positive.idlist.txt
- data/GO:0005200.negative.idlist.txt
- data/GO:0005200.positive.idlist.txt
- data/GO:0005201.negative.idlist.txt
- data/GO:0005201.positive.idlist.txt
- data/GO:0005215.negative.idlist.txt
- data/GO:0005215.positive.idlist.txt
- data/GO:0005216.negative.idlist.txt
- data/GO:0005216.positive.idlist.txt
- data/GO:0005230.negative.idlist.txt
- data/GO:0005230.positive.idlist.txt
- data/GO:0005231.negative.idlist.txt
- data/GO:0005231.positive.idlist.txt
- data/GO:0005244.negative.idlist.txt
- data/GO:0005244.positive.idlist.txt
- data/GO:0005245.negative.idlist.txt
- data/GO:0005245.positive.idlist.txt
- data/GO:0005249.negative.idlist.txt
- data/GO:0005249.positive.idlist.txt
- data/GO:0005253.negative.idlist.txt
- data/GO:0005253.positive.idlist.txt
- data/GO:0005254.negative.idlist.txt
- data/GO:0005254.positive.idlist.txt
- data/GO:0005261.negative.idlist.txt
- data/GO:0005261.positive.idlist.txt
- data/GO:0005262.negative.idlist.txt
- data/GO:0005262.positive.idlist.txt
- data/GO:0005267.negative.idlist.txt
- data/GO:0005267.positive.idlist.txt
- data/GO:0005275.negative.idlist.txt
- data/GO:0005275.positive.idlist.txt
- data/GO:0005342.negative.idlist.txt
- data/GO:0005342.positive.idlist.txt
- data/GO:0005507.negative.idlist.txt
- data/GO:0005507.positive.idlist.txt
- data/GO:0005509.negative.idlist.txt
- data/GO:0005509.positive.idlist.txt
- data/GO:0005516.negative.idlist.txt
- data/GO:0005516.positive.idlist.txt
- data/GO:0005524.negative.idlist.txt
- data/GO:0005524.positive.idlist.txt
- data/GO:0005525.negative.idlist.txt
- data/GO:0005525.positive.idlist.txt
- data/GO:0005529.negative.idlist.txt
- data/GO:0005529.positive.idlist.txt
- data/GO:0005539.negative.idlist.txt
- data/GO:0005539.positive.idlist.txt
- data/GO:0005543.negative.idlist.txt
- data/GO:0005543.positive.idlist.txt
- data/GO:0008017.negative.idlist.txt
- data/GO:0008017.positive.idlist.txt
- data/GO:0008022.negative.idlist.txt
- data/GO:0008022.positive.idlist.txt
- data/GO:0008026.negative.idlist.txt
- data/GO:0008026.positive.idlist.txt
- data/GO:0008047.negative.idlist.txt
- data/GO:0008047.positive.idlist.txt
- data/GO:0008066.negative.idlist.txt
- data/GO:0008066.positive.idlist.txt
- data/GO:0008080.negative.idlist.txt
- data/GO:0008080.positive.idlist.txt
- data/GO:0008081.negative.idlist.txt
- data/GO:0008081.positive.idlist.txt
- data/GO:0008083.negative.idlist.txt
- data/GO:0008083.positive.idlist.txt
- data/GO:0008092.negative.idlist.txt
- data/GO:0008092.positive.idlist.txt
- data/GO:0008094.negative.idlist.txt
- data/GO:0008094.positive.idlist.txt
- data/GO:0008134.negative.idlist.txt
- data/GO:0008134.positive.idlist.txt
- data/GO:0008135.negative.idlist.txt
- data/GO:0008135.positive.idlist.txt
- data/GO:0008168.negative.idlist.txt
- data/GO:0008168.positive.idlist.txt
- data/GO:0008170.negative.idlist.txt
- data/GO:0008170.positive.idlist.txt
- data/GO:0008188.negative.idlist.txt
- data/GO:0008188.positive.idlist.txt
- data/GO:0008194.negative.idlist.txt
- data/GO:0008194.positive.idlist.txt
- data/GO:0008201.negative.idlist.txt
- data/GO:0008201.positive.idlist.txt
- data/GO:0008227.negative.idlist.txt
- data/GO:0008227.positive.idlist.txt
- data/GO:0008233.negative.idlist.txt
- data/GO:0008233.positive.idlist.txt
- data/GO:0008234.negative.idlist.txt
- data/GO:0008234.positive.idlist.txt
- data/GO:0008235.negative.idlist.txt
- data/GO:0008235.positive.idlist.txt
- data/GO:0008236.negative.idlist.txt
- data/GO:0008236.positive.idlist.txt
- data/GO:0008237.negative.idlist.txt
- data/GO:0008237.positive.idlist.txt
- data/GO:0008238.negative.idlist.txt
- data/GO:0008238.positive.idlist.txt
- data/GO:0008270.negative.idlist.txt
- data/GO:0008270.positive.idlist.txt
- data/GO:0008276.negative.idlist.txt
- data/GO:0008276.positive.idlist.txt
- data/GO:0008289.negative.idlist.txt
- data/GO:0008289.positive.idlist.txt
- data/GO:0008324.negative.idlist.txt
- data/GO:0008324.positive.idlist.txt
- data/GO:0008415.negative.idlist.txt
- data/GO:0008415.positive.idlist.txt
- data/GO:0008509.negative.idlist.txt
- data/GO:0008509.positive.idlist.txt
- data/GO:0008528.negative.idlist.txt
- data/GO:0008528.positive.idlist.txt
- data/GO:0008565.negative.idlist.txt
- data/GO:0008565.positive.idlist.txt
- data/GO:0008639.negative.idlist.txt
- data/GO:0008639.positive.idlist.txt
- data/GO:0008757.negative.idlist.txt
- data/GO:0008757.positive.idlist.txt
- data/GO:0009055.negative.idlist.txt
- data/GO:0009055.positive.idlist.txt
- data/GO:0009975.negative.idlist.txt
- data/GO:0009975.positive.idlist.txt
- data/GO:0015075.negative.idlist.txt
- data/GO:0015075.positive.idlist.txt
- data/GO:0015077.negative.idlist.txt
- data/GO:0015077.positive.idlist.txt
- data/GO:0015078.negative.idlist.txt
- data/GO:0015078.positive.idlist.txt
[truncated: 300 more entries]
