# Supplementary material for: GOPred: GO Molecular Function Prediction by Combined Classifiers
Source: PLoS One. 2010 Aug 31;5(8):e12382. doi: 10.1371/journal.pone.0012382 (PMC2930845; doi:10.1371/journal.pone.0012382)
Supplement: Dataset S1 — Dataset: Lists of UniProt IDs of proteins used as positive and negative samples for 300 GO terms. (14.59 MB TAR) [file pone.0012382.s002.tar › data/GO:0000166.positive.idlist.txt]

P32234
P05408
Q8K442
Q8K440
Q9BZC7
Q9ESR9
Q99758
Q8R420
P78363
Q8K448
Q8IZY2
Q91V24
Q8K449
Q9NP58
Q9DC29
O75027
Q9NUT2
Q9NP78
O95342
Q09428
Q09429
P48410
Q9UBJ2
Q61285
P55096
O14678
O89016
P61222
Q8NE71
Q9UG63
Q99LE6
Q8K268
P45844
Q9UNQ0
Q7TMS5
P00519
P00520
Q4JIM5
Q8JZQ5
Q8K370
Q9DBK0
P68133
P36896
P70539
P37023
Q04771
P08165
Q8JZQ2
Q9BRQ8
Q9Z213
Q91ZB0
Q924C5
O14727
Q9NTI5
P07741
P36406
P84078
Q8BSL7
P61204
P61205
P61750
P84084
P62330
P62331
P53365
Q8K221
Q12774
P25160
P36405
Q9WUL7
P61213
Q99PE9
Q80ZU0
P51646
Q96BM9
Q9NVJ2
Q09767
P32381
P47117
Q8VDN2
P06685
P06686
Q64578
P11507
Q9D5T0
Q8CDM1
Q925I1
P54678
Q8R0S1
Q04656
P35670
Q8VEJ1
Q9D3W4
Q01859
P56480
Q00972
Q9CZP5
P36894
O00238
Q08965
Q8IWQ3
Q06187
Q6MG97
Q922D8
Q9CQA9
O88338
Q3UHL1
P13773
P34907
P35352
Q9TX43
Q9JHU3
P21127
Q9UQ88
Q69ZA1
P08920
P34112
Q05062
Q8CFN2
P38132
Q99741
O89033
P09119
Q96WV9
Q8CEQ0
Q8BLF2
Q3TZA2
P41209
Q9R1K9
P13569
P63038
Q6PDQ2
Q32M07
Q8BH02
Q924A2
P39110
Q9NBD7
Q92989
Q99LI9
Q69Z26
Q9JMB8
Q8BGC9
Q4KML2
P41241
Q9JLB4
P53355
Q80YE7
Q9UIK4
O43293
O54784
O88764
Q6PGN3
Q9QY15
Q921N6
Q8VDW0
Q62095
Q91VN6
Q810A7
Q8K301
Q6ZPL9
Q6Q899
P52429
Q13574
O75911
Q8BZS9
Q80VY9
Q8VHK9
Q91Z61
Q14565
Q61880
O42634
Q09013
Q8BTF7
Q8K1M6
P09884
Q924H9
P55039
Q8VHE6
Q91XQ0
P34036
Q9JHU4
Q9V3D5
Q92630
O43781
Q922Y0
Q9Z0U9
P68104
P62631
P18624
Q8BFR5
Q9EQP2
Q99LC8
P49770
O14134
P16452
Q8CBF3
Q03468
O75460
Q76MJ5
P21890
P38260
Q8BPY9
Q9ERZ6
P26883
P30416
P0A3E0
Q3U0V1
P51570
Q68FH4
P32455
P32456
Q9Z0E6
Q61107
Q8CFB4
P60520
P60521
P55040
Q99MI6
Q9JID2
P38406
P18872
P59215
P18873
Q63803
P63095
Q792G6
P36915
Q811S9
Q9EP66
Q04665
P48506
Q8R050
O00178
O43824
Q6TL19
Q8TF76
Q9Z0R0
Q9Y450
Q6PCN7
Q9Z104
P83581
P07900
P82995
P34058
P50582
P10592
P32590
P32589
P35557
Q9UPZ9
Q62726
Q91VC3
Q8R5F7
Q9QZ85
P07342
Q8BPT6
Q6PCM2
Q9Y616
Q8K4B2
Q63664
Q24368
O89051
Q91VK4
P11679
Q08479
Q08480
Q9WTP7
Q8VCP8
P22694
P68181
P05987
Q8C4X2
Q91VB2
P20425
Q9DBP5
Q9Z0Z0
Q6P9P6
Q8C0N1
Q922S8
Q8C078
P68404
P63318
P41743
O75676
O75582
Q8C050
Q7TPS0
P48025
Q9WV86
Q6E0V2
Q2KHK3
P17047
O95835
Q8BYR2
Q9NRM7
Q9JIT0
Q9DBN5
Q3UHC2
Q15722
Q9BXT6
Q63342
Q99683
O95382
Q92918
P70218
Q12851
Q8IVH8
O95819
P97820
Q9Y4K4
P48163
Q9P0L2
Q8VHJ5
O08678
Q7KZI7
Q60592
Q811L6
Q9Z2E1
P25206
Q61881
P08183
Q9Z2D6
Q91X83
Q8R500
Q9JM52
P51180
Q6P5G0
Q9BUB5
O08605
Q9HBH9
Q8CDB0
P38920
Q9NYL2
Q9ESL4
Q8C7H1
Q5VT25
O54874
Q6DT37
P33527
O35379
Q8VI47
O15438
O15440
O95255
Q9R1S7
Q8R4P9
Q80WJ6
P43246
P25847
Q99MT2
P52701
Q03834
Q9P289
Q9UBK8
P20591
P09922
Q9WVP9
Q6URW6
Q5SX40
Q5SX39
Q91Z83
P02564
Q8VCR8
Q3UIZ8
Q5SYD0
Q8NEV4
Q29122
Q9V3Z6
Q13459
Q63358
Q03479
P08799
Q86UW6
Q9C000
Q8CH77
P83686
P14598
P08879
P49740
Q9ERS2
Q8NG66
Q8C0Q4
Q9HC98
Q8IY84
Q8BHI9
O54949
Q9NPP4
Q9GZQ4
Q9BZE4
P29476
Q06518
Q9NPH5
Q99J45
Q8TCD5
Q9H093
Q66HE5
P53384
Q9R060
Q9Y5Y2
O15381
Q9Z1N2
P54784
O43929
O88708
O43913
P50874
Q9D404
O95747
Q6P9R2
Q9JJX6
Q9Z1M0
P04637
Q17850
Q8BTW9
Q8C015
Q9VXE5
O88554
Q8CEE6
Q91ZA3
Q8K0D0
Q63421
P14099
Q8CG03
Q8BFP9
Q64536
P35375
O43933
Q13608
P00559
P11309
P06803
Q9BXM7
Q99MQ3
Q8BWW9
P16381
P14242
Q9R0M4
P50336
Q60636
P62192
P62196
P28064
Q15257
P21900
Q7Z7A4
Q8BX57
P11498
P52873
Q9Y2K2
O35719
O55230
P35289
P62821
P51156
P51158
Q921E2
Q64008
Q8QZZ8
P63011
P05714
Q9CQD1
P61294
Q8VEA8
Q63481
P61028
Q8BHH2
Q03206
P63001
Q6RUV5
P60764
P70388
Q06609
Q08297
P36601
P11233
P63320
P11234
Q09717
Q9VUN3
Q9VZ23
P62826
P62827
Q62636
P18613
Q80ZJ1
P61225
Q8BU31
P01120
P32253
P15064
Q9UL26
Q8BHD0
Q8BHC1
Q8VEL9
Q9WTY2
Q96A58
P35251
P35250
Q9WUK4
Q8R323
Q99J62
O94363
Q15382
P63032
P63033
P61589
P62745
P62746
P62747
Q8BYP3
Q15669
Q8R527
Q9ERK0
Q6XUX1
Q92963
P70426
Q99578
Q8BLR7
P61587
P61588
Q8R2S1
Q7L523
Q5VZM2
Q9HB90
Q8K5A4
Q8BFU0
Q8VCZ8
P60122
Q9WTM5
P17608
Q9H015
P10819
P10760
Q64380
Q8QZX0
P07560
Q9JHW4
Q8C2A2
Q9WU34
Q14141
Q16181
Q80UG5
Q7TPQ3
Q08199
P40694
Q9CU62
Q920F6
Q8CG48
Q9NTJ3
Q8CG47
O60264
P57059
Q60670
Q9IA88
Q9H0K1
Q8CFH6
Q9NRH2
Q8VDU5
Q63553
Q9NYA1
P49903
Q8BH69
Q9VKY8
P36057
Q96SB4
O70551
P78362
O54781
Q9DBG7
P32916
Q9UEE5
O94768
Q91XS8
P52840
Q9Y2H1
Q7TSE6
Q7LFX5
O55183
Q15831
Q9WTK7
Q924X7
Q80ZW0
Q9NRP7
Q69ZM6
Q15208
Q13188
Q13043
Q6A028
Q9ER72
Q922B2
Q8CGC7
Q8C0C7
Q99KK9
Q8BIJ6
Q99MN1
Q8VDC0
Q499X9
P38707
Q3U186
Q9N0F3
Q99N80
Q91WQ3
Q8BYL4
Q8R0A0
Q8VI33
P36370
P36372
P68369
P68368
Q5F361
Q8TEA7
Q8BM85
P23257
P42271
P36897
Q08188
Q8VIM0
Q9UJW2
Q8WZ42
Q9WVB2
Q9UKI8
Q8C0V0
Q86UE8
Q8R0J4
Q13470
Q99ML2
P13412
P41516
O14656
Q9ULW0
Q96RU8
Q28283
Q96Q11
Q9BXA7
Q6SA08
Q8C1R0
Q9BXA6
Q6IBS0
Q715T0
Q9Z1N5
P62814
Q99L60
Q8BVE3
P36017
P20795
Q9UN37
Q8VEJ9
Q9Z0H1
Q9H4A3
Q9JIH7
Q8VCE2
Q9EPK2
Q09693
P42938
P47112
O88967
P38146
P17609
P36586
P43404
Q6NZP1
A6ZL46
A6ZMG5
A6ZNT9
A6ZRI2
A6ZRY2
A6ZRZ8
A6ZSS3
A6ZUL6
A6ZXU2
A7A1S1
A7A233
O43029
O74791
Q9P793
Q9P7T0
Q9UTM9
Q06976
Q9BXQ0
Q9UHB4
Q9UIR2
A1Z6Z8
A1Z6Z9
A1Z700
O15743
O97417
Q23863
Q23912
Q7YU40
Q7YZ98
Q8IH27
Q8MVR0
Q8MVR1
Q94882
Q95U81
Q9U5E0
Q9UA31
Q9UA32
Q9V424
Q9V433
Q9VHB7
Q9Y1H2
Q8VYZ0
Q9FKA7
Q9FNA2
Q9LIN3
A0AUN3
A0JLM6
A0JLR3
A0JLU6
A0JNZ5
A0PJK0
A0ZVB6
A1L0V5
A1L0V6
A1L2Z0
A1L3P8
A2A4P0
A2AFQ5
A2RSC2
A2RSC8
A2RT28
A2RTC5
A2TAJ0
A2TAJ1
A2VCP3
A2VDE8
A3FIN4
A4IF60
A4PBQ7
A4PBQ8
A4UUI3
A4UUI4
A5D6P3
A6H6D5
A6H6S4
A7E1Y2
A7E1Y3
A7L9Z8
O08814
O08821
O35056
O35060
O35064
O35171
O35791
O35846
O70182
O70322
O70349
O88542
O88773
O89002
O89064
P70316
P97455
P97559
P97560
P97561
P97949
Q05CC6
Q05D37
Q05D44
Q05DP0
Q05DT2
Q08ED2
Q0MTC2
Q0PD09
Q0PD14
Q0PD15
Q0PD49
Q0PD53
Q0PD63
Q0PD67
Q0VBA6
Q0VBW0
Q0VDN9
Q0VF54
Q0VF55
Q148P2
Q148V1
Q14A12
Q14AA6
Q14AL7
Q14AN8
Q14AX6
Q14BG3
Q14BL8
Q14BM0
Q14BR4
Q14DP3
Q14DQ3
Q14DS6
Q1EDG7
Q1EDG8
Q1JUQ7
Q1JUQ8
Q1MWP8
Q1MWP9
Q1WJJ3
Q1WJL6
Q1WNQ6
Q1WNQ9
Q2NKI4
Q2NLB9
Q2V6D6
Q32P18
Q3KNA5
Q3KNN1
Q3KP82
Q3KQK3
Q3KQQ7
Q3SYI4
Q3T9L0
Q3T9R1
Q3TA78
Q3TAF0
Q3TAH2
Q3TAZ3
Q3TB18
Q3TBP1
Q3TBR3
Q3TDR9
Q3TDX2
Q3TE28
Q3TEC7
Q3TEZ8
Q3TF87
Q3TGP5
Q3TI21
Q3TIE4
Q3TIU8
Q3TIV6
Q3TJM9
Q3TKD1
Q3TKX4
Q3TLJ4
Q3TLK2
Q3TLP8
Q3TM43
Q3TM70
Q3TMC5
Q3TMM7
Q3TMX9
Q3TN91
Q3TNY6
Q3TPA4
Q3TPL7
Q3TPY7
Q3TQ74
Q3TQJ8
Q3TQK2
Q3TR36
Q3TRT5
Q3TSG0
Q3TSM0
Q3TT08
Q3TT35
Q3TTL2
Q3TTQ1
Q3TU16
Q3TUC8
Q3TUD2
Q3TUR4
Q3TV45
Q3TV85
Q3TVJ0
Q3TVQ0
Q3TW36
Q3TW74
Q3TWE1
Q3TWM1
Q3TWP9
Q3TWU8
Q3TXD6
Q3TXF9
Q3TXG5
Q3TXT7
Q3TXV4
Q3TYU2
Q3TZ81
Q3TZE1
Q3TZR9
Q3U009
Q3U0D7
Q3U0E0
Q3U0F3
Q3U0Y5
Q3U0Y9
Q3U1C2
Q3U1I9
Q3U1L0
Q3U1X5
Q3U1Z7
Q3U2A8
Q3U2B7
Q3U2C0
Q3U2P5
Q3U2X8
Q3U323
Q3U344
Q3U3H5
Q3U3L4
Q3U3S6
Q3U484
Q3U4P3
Q3U4P9
Q3U4S2
Q3U4T8
Q3U580
Q3U582
Q3U5E5
Q3U5Q7
Q3U605
Q3U645
Q3U716
Q3U728
Q3U763
Q3U7C0
Q3U837
Q3U987
Q3U9S9
Q3UA73
Q3UAC4
Q3UAF1
Q3UB66
Q3UBA0
Q3UCH8
Q3UCI7
Q3UCT9
Q3UCX4
Q3UCX7
Q3UD29
Q3UD61
Q3UD72
Q3UDC0
Q3UDC7
Q3UDI8
Q3UDM1
Q3UDQ7
Q3UE16
Q3UET9
Q3UEW5
Q3UF49
Q3UF50
Q3UF86
Q3UFJ2
Q3UFM8
Q3UG58
Q3UGC8
Q3UGD4
Q3UGH6
Q3UHL2
Q3UHY8
Q3UI57
Q3UI84
Q3UIW3
Q3UJN2
Q3UJQ3
Q3UKB9
Q3UKJ3
Q3UL02
Q3UL37
Q3ULD6
Q3ULG0
Q3ULN5
Q3ULS2
Q3ULW0
Q3ULZ7
Q3ULZ9
Q3UM39
Q3UM80
Q3UM93
Q3UMB4
Q3UMC0
Q3UMJ4
Q3UMW4
Q3UN00
Q3UN01
Q3UN66
Q3UNL2
Q3UNS0
Q3UPF7
Q3UPN4
Q3UPW9
Q3UQ12
Q3UQE4
Q3UQQ4
Q3UQQ6
Q3UQS6
Q3UR71
Q3UR81
Q3URT1
Q3US59
Q3UT27
Q3UU45
Q3UU70
Q3UUB1
Q3UUD9
Q3UUG2
Q3UUH6
Q3UUY4
Q3UV12
Q3UVI9
Q3UVN0
Q3UX55
Q3UXN3
Q3UXP2
Q3UY95
Q3UYE0
Q3UYF4
Q3UYF8
Q3UYW0
Q3UYW6
Q3UYZ1
Q3UZ36
Q3UZH2
Q3UZH3
Q3UZJ7
Q3UZR8
Q3V0R5
Q3V122
Q3V265
Q3V2Z3
Q3V377
Q3V3I0
Q3V3I2
Q3V3I7
Q3V3M9
Q3V3Q2
Q3V3R1
Q3V3U1
Q3V402
Q3V442
Q3V4A1
Q498A0
Q499X6
Q4FJJ9
Q4FJQ2
Q4FK03
Q4H483
Q4KL59
Q4KL82
Q4QRB9
Q4VA10
Q4VAA1
Q4VAB2
Q4VBD3
Q4VC16
Q4W1H3
Q4W1H4
Q4W8V1
Q52KE9
Q52KH4
Q542I9
Q543P7
Q543S2
Q546A8
Q56A77
Q571C7
Q571H3
Q571N1
Q571N7
Q59IX2
Q5D202
Q5DTF3
Q5DTI7
Q5DTN5
Q5DTP7
Q5DTW4
Q5DU19
Q5FW76
Q5QNV3
Q5RKL4
Q5RKZ8
Q5SRC1
Q5SRU6
Q5SRU7
Q5SRU8
Q5SU85
Q5SU86
Q5SV02
Q5SV87
Q5SW86
Q5SW87
Q5SW88
Q5SWU3
Q5SX32
Q5SX41
Q5SYL4
Q5SYL5
Q5SYL6
Q5SYM6
Q5XKG5
Q61055
Q61157
Q61158
Q61594
Q61924
Q61925
Q61932
Q61933
Q61934
Q62006
Q62030
Q62316
Q62490
Q62710
Q63080
Q63176
Q63229
Q63483
Q63521
Q63522
Q640N8
Q64608
Q66HQ8
Q66K09
Q689Z5
Q69Z78
Q69ZI4
Q69ZZ3
Q6A002
Q6A064
Q6A0A1
Q6A0B0
Q6A0C1
Q6AXE3
Q6AYX1
Q6B437
Q6DFW5
Q6DIC0
Q6GTZ5
Q6IN03
Q6IQY4
Q6IQY9
Q6IR05
Q6IR16
Q6IRL2
Q6KAN1
Q6KAP2
Q6KAP5
Q6KAU9
Q6MG94
Q6MG95
Q6MG96
Q6MG98
Q6MGA0
Q6MGA1
Q6MGA2
Q6MGA3
Q6MGA6
Q6MGA7
Q6NSV8
Q6NXX7
Q6NZN9
Q6NZR5
Q6P1B6
Q6P1E0
Q6P4T2
Q6P5I4
Q6P5P0
Q6P6R6
Q6P6U4
Q6P743
Q6P7V9
Q6PA05
Q6PAI0
Q6PBA0
Q6PDI6
Q6PEA6
Q6PFG7
Q6PGB4
Q6PGD8
Q6PGE2
Q6PGG3
Q6PHB8
Q6TAS0
Q6U7I6
Q6V7V4
Q6XS76
Q6ZPF0
Q6ZPM0
Q6ZPS2
Q6ZPX7
Q6ZQ17
Q6ZQ27
Q6ZQ94
Q6ZQL6
Q6ZQL7
Q70X89
Q70X90
Q71UE3
Q71UZ2
Q71V77
Q76MT2
Q76MT3
Q78ED1
Q78I20
Q78UK8
Q791G4
Q792H3
Q7TMA3
Q7TMC8
Q7TMG2
Q7TML6
Q7TNA0
Q7TNA1
Q7TNA2
Q7TNA3
Q7TNA5
Q7TNA6
Q7TNA7
Q7TND4
Q7TNG4
Q7TNN1
Q7TNP6
Q7TPC0
Q7TQB6
Q7TQH2
Q7TQJ9
Q7TS91
Q7TSB1
Q7TSN9
Q7TSU4
Q80TE9
Q80TI1
Q80TR9
Q80U36
Q80V98
Q80VV2
Q80WV5
Q80WZ0
Q80X36
Q80X98
Q80XS9
Q80XT2
Q80Y28
Q80Y92
Q80YD0
Q80ZQ8
Q810A4
Q810V2
Q8BFP4
Q8BGU6
Q8BIE8
Q8BIL6
Q8BIN9
Q8BIS4
Q8BIU4
Q8BJ62
Q8BJ75
Q8BJG2
Q8BJJ2
Q8BJK2
Q8BJM4
Q8BJY7
Q8BK18
Q8BK20
Q8BK25
Q8BK80
Q8BKQ0
Q8BL02
Q8BL22
Q8BL47
Q8BL62
Q8BLG7
Q8BLN9
Q8BLW0
Q8BLW7
Q8BLY2
Q8BM83
Q8BMN7
Q8BMX0
Q8BMZ2
Q8BN64
Q8BN98
Q8BNE2
Q8BPG5
Q8BPH0
Q8BQD7
Q8BRD0
Q8BSG8
Q8BTB0
Q8BTF5
Q8BTI4
Q8BTR1
Q8BTS9
Q8BU22
Q8BU78
Q8BU99
Q8BUI4
Q8BUP1
Q8BUR7
Q8BUU7
Q8BV72
Q8BVB0
Q8BVB6
Q8BVE9
Q8BVK4
Q8BVM1
Q8BVN5
Q8BVS7
Q8BVT6
Q8BVY3
Q8BW08
Q8BW55
Q8BW91
Q8BWB2
Q8BWE1
Q8BWF3
Q8BX00
Q8BXF6
Q8BXN0
Q8BXW2
Q8BXX7
Q8BY26
Q8BY42
Q8BY49
Q8BYH6
Q8BYX3
Q8BYY7
Q8BZC1
Q8BZM5
Q8BZY3
Q8BZZ9
Q8C048
Q8C0U0
Q8C0Y4
Q8C123
Q8C170
Q8C1P9
Q8C1V4
Q8C292
Q8C2N8
Q8C2W7
Q8C373
Q8C4N8
Q8C4U4
Q8C597
Q8C5H7
Q8C5K0
Q8C610
Q8C653
Q8C674
Q8C693
Q8C6T5
Q8C6Y8
Q8C730
Q8C7T6
Q8C7V6
Q8C7W3
Q8C876
Q8C9G3
Q8C9M9
Q8CA63
Q8CAL0
Q8CB55
Q8CBH3
Q8CBS1
Q8CC88
Q8CCV1
Q8CDH8
Q8CDP6
Q8CE65
Q8CEN4
Q8CEZ3
Q8CFA8
Q8CFF4
Q8CFK5
Q8CFP6
Q8CFY7
Q8CFZ2
Q8CGD6
Q8CH38
Q8CHJ3
Q8CHP3
Q8CHP4
Q8CHT2
Q8CI18
Q8CIK7
Q8JZW1
Q8K063
Q8K0G1
Q8K0U2
Q8K0U7
Q8K1B1
Q8K1K2
Q8K282
Q8K2E1
Q8K2N5
Q8K2R2
Q8K2X9
Q8K2Y5
Q8K334
Q8K4D2
Q8K4E1
Q8QZS2
Q8R013
Q8R047
Q8R0F1
Q8R0L5
Q8R0Q4
Q8R0S5
Q8R0T3
Q8R0U3
Q8R0Y1
Q8R1I3
Q8R1J6
Q8R1U5
Q8R1W7
Q8R214
Q8R2M5
Q8R2P8
Q8R2S5
Q8R2U8
Q8R3C7
Q8R3M4
Q8R3S0
Q8R3X0
Q8R457
Q8R4R4
Q8R4R5
Q8R594
Q8R5F1
Q8VCU3
Q8VCX0
Q8VDU1
Q8VDZ9
Q8VE45
Q8VE56
Q8VE77
Q8VH36
Q8VI46
Q8VI93
Q8VID3
Q8VID5
Q8VIQ4
Q91V62
Q91VE2
Q91VL7
Q91VS5
Q91VT3
Q91W19
Q91WA9
Q91YM7
Q91Z40
Q91ZI4
Q91ZI5
Q922D2
Q922M6
Q923F5
Q923I0
Q923X0
Q924H5
Q95574
Q99J81
Q99JL2
Q99JM0
Q99K75
Q99K91
Q99KH0
Q99KH6
Q99KR1
Q99LA0
Q99LE4
Q99LN4
Q99M38
Q99MN2
Q99MN3
Q99MZ6
Q99P28
Q99P54
Q9CQB1
Q9CQT1
Q9CRF9
Q9CRH8
Q9CS33
Q9CS87
Q9CSI0
Q9CSS4
Q9CT72
Q9CTB8
Q9CTG5
Q9CTM9
Q9CTT2
Q9CTU3
Q9CTU8
Q9CTW3
Q9CU34
Q9CUY2
Q9CV04
Q9CVA8
Q9CVK4
Q9CVL4
Q9CVL8
Q9CW16
Q9CW90
Q9CX79
Q9CXZ7
Q9CZF7
Q9CZU7
Q9D007
Q9D0K3
Q9D1A6
Q9D1Q3
Q9D3E4
Q9D3N9
Q9D3Z7
Q9D736
Q9D778
Q9D840
Q9D859
Q9D8W6
Q9D9B2
Q9D9C1
Q9D9E0
Q9D9I8
Q9DBH4
Q9DBZ6
Q9DC34
Q9DD04
Q9EP65
Q9EP85
Q9EP87
Q9EP92
Q9EPA9
Q9EPC0
Q9EQL4
Q9EQS6
Q9EQT3
Q9ESU2
Q9ESW6
Q9ESY2
Q9JHR4
Q9JID3
Q9JIH8
Q9JJY5
Q9JL37
Q9JL41
Q9JL42
Q9JL44
Q9JL45
Q9JL46
Q9JLA9
Q9JLG1
Q9JME4
Q9QWT2
Q9QZ30
Q9QZ31
Q9QZH1
Q9R0H4
Q9R0P1
Q9R0W4
Q9R1J3
Q9R1S5
Q9R201
Q9TQA6
Q9WTM1
Q9WU65
Q9WUN9
Q9WUS5
Q9WUS6
Q9WUS7
Q9WUS8
Q9WVJ6
Q9Z256
Q9Z257
Q9Z2E0
Q9Z2K7
Q9Z2P1
Q9Z2P2
Q9Z2U6
Q90846
