# Supplementary material for: GOPred: GO Molecular Function Prediction by Combined Classifiers
Source: PLoS One. 2010 Aug 31;5(8):e12382. doi: 10.1371/journal.pone.0012382 (PMC2930845; doi:10.1371/journal.pone.0012382)
Supplement: Dataset S1 — Dataset: Lists of UniProt IDs of proteins used as positive and negative samples for 300 GO terms. (14.59 MB TAR) [file pone.0012382.s002.tar › data/GO:0000287.positive.idlist.txt]

P00519
P00520
P42684
Q4JIM5
Q8JZR0
Q8TDC3
Q8IWQ3
Q8TCT0
Q92630
O43781
Q922Y0
O75460
Q76MJ5
P39749
P83255
O16299
Q8K2I3
Q01167
P48506
P00492
P80299
Q9UPZ9
P58044
Q9D819
Q9Y616
Q8K4B2
P22694
P68181
P20425
O95835
Q26304
Q9BXT6
Q99683
O95382
Q9P0L2
O08678
Q7KZI7
Q60592
P53778
Q9NYL2
Q9ESL4
O14733
Q8CE90
Q4KSH7
Q5VT25
O54874
Q6DT37
P43246
P52701
Q9P289
P13995
P08879
P15531
Q9HC98
Q99KK2
Q8IY84
O54949
Q9NPP4
Q9H093
Q66HE5
P83222
O95747
Q9BXM7
Q99MQ3
Q8R3G1
P83221
Q9CS42
Q9R1Z7
Q9Y2K2
P25815
P57059
Q60670
Q9IA88
Q9H0K1
Q8CFH6
Q9NRH2
Q63553
Q9NYA1
Q96SB4
O70551
P78362
O54781
Q9Y2H1
Q15831
Q15208
Q13188
Q13043
Q9JKL5
Q08188
Q9BXA7
Q6SA08
Q9BXA6
P40383
O13828
O15743
O04862
A6H611
Q0VF54
Q0VF55
Q2YD79
Q32M04
Q3TGH6
Q3U6X6
Q3UA53
Q3UC67
Q3UGE3
Q3UJJ3
Q3UKS0
Q4FK49
Q5RJV4
Q5RKK3
Q66JR7
Q7TNU0
Q80VA3
Q8BLL4
Q8BTY3
Q8C048
Q8C5R8
Q8C5X6
Q8C952
Q8R069
Q8VCG1
Q91Z50
Q99JW6
Q99M86
Q9CQ43
Q9CVZ1
Q9D9S0
Q9JJ44
