# Supplementary material for: GOPred: GO Molecular Function Prediction by Combined Classifiers
Source: PLoS One. 2010 Aug 31;5(8):e12382. doi: 10.1371/journal.pone.0012382 (PMC2930845; doi:10.1371/journal.pone.0012382)
Supplement: Dataset S1 — Dataset: Lists of UniProt IDs of proteins used as positive and negative samples for 300 GO terms. (14.59 MB TAR) [file pone.0012382.s002.tar › data/GO:0001608.positive.idlist.txt]

Q60612
P25099
Q60613
P30543
Q60614
P29276
Q61618
P28647
P35374
P32299
P51676
P51675
P51678
Q99JA4
Q920A1
O88410
P70658
Q04683
P56485
Q8VCK6
P33766
Q9EP66
Q9Z282
O88416
Q9R1K6
Q9ES90
Q9Z2J6
Q99MT7
P30548
P32300
P33534
P42866
P35377
P49650
P35383
P51582
Q9JJS7
Q9ERK9
Q9CPV9
P30558
Q9JKL1
Q61038
P30873
P30875
P30935
P49660
Q99MT6
Q8VIH9
Q9WU02
A0JP35
A1E2I3
A1KZZ4
A1KZZ7
A1XGX2
A1XGX3
A1XGX4
A1YAC3
A1YAC4
A2RT90
A4FUQ5
A4GE58
A4IF56
A4QMY2
A5H7G2
O08766
O88537
O88538
Q059H2
Q05AD1
Q0VB04
Q0VBA6
Q0VBS4
Q0VBT7
Q14AL5
Q2NLC1
Q3TBY9
Q3TU48
Q3U0M4
Q3U185
Q3U217
Q3U4C5
Q3U5L7
Q3UK34
Q3UQ35
Q3UQ86
Q3URG8
Q3US12
Q3USC5
Q3UV01
Q3UVV5
Q3UVW8
Q3UYG0
Q3UZ41
Q3V0L2
Q3V353
Q3YL73
Q3ZTP7
Q3ZTP8
Q497R5
Q4F987
Q4FK73
Q4PKD9
Q4U2P0
Q4U2P1
Q4U2P2
Q4U2P3
Q4U2P4
Q4U2P8
Q4U2P9
Q4U2Q6
Q4V9V9
Q542U1
Q543T0
Q544J5
Q546D0
Q546L4
Q548C6
Q54A00
Q60733
Q6AXD8
Q6P3C2
Q6TH87
Q6UY51
Q6YC50
Q6ZWR7
Q716A6
Q71UI0
Q71UR0
Q80WU7
Q8BGU7
Q8BHB8
Q8BK41
Q8BLP9
Q8BMH9
Q8BMJ5
Q8BQ97
Q8BS98
Q8BVW4
Q8BXI2
Q8BYI1
Q8BYR7
Q8BZV8
Q8CAH1
Q8CAN5
Q8CAU3
Q8CB97
Q8CGW2
Q8CH73
Q8CH74
Q8CH75
Q8K3M7
Q8R0M5
Q8R528
Q8VI69
Q8VI70
Q8VI71
Q8VIP0
Q91ZZ4
Q99M68
Q99P15
Q99P16
Q9CTM7
Q9JIY1
Q9JLP2
Q9QWU7
Q9R0D1
Q9R0D2
Q9R1I7
Q9R1L9
Q9R1M0
Q9R251
