# Supplementary material for: GOPred: GO Molecular Function Prediction by Combined Classifiers
Source: PLoS One. 2010 Aug 31;5(8):e12382. doi: 10.1371/journal.pone.0012382 (PMC2930845; doi:10.1371/journal.pone.0012382)
Supplement: Dataset S1 — Dataset: Lists of UniProt IDs of proteins used as positive and negative samples for 300 GO terms. (14.59 MB TAR) [file pone.0012382.s002.tar › data/GO:0001653.positive.idlist.txt]

Q64264
P28334
Q01718
Q64326
P30556
P50052
P35374
P29754
P29755
P18910
Q6VVW5
P41740
Q9WVK0
P46663
Q61125
P30411
P32299
P32247
O54798
O88680
Q16581
O09047
Q8BW93
P21730
P30993
Q8ITC7
P51676
Q868T3
O00590
O08707
P32238
Q9JL21
P32246
P51675
P41597
P51683
P51677
P51678
P51679
P51680
P51681
P51682
O08556
P51684
P32248
P47774
P51685
P56484
P51686
Q9WUT7
Q9NPB9
O00421
Q99788
P49238
Q9Z0D9
P25024
P25025
P35343
P49682
P61073
P70658
O08565
Q04683
Q9EQ16
Q61614
P24530
P48302
P21451
Q9VZW5
P21462
P33766
P25090
P25089
P47211
P56479
O43603
O88854
O60755
O88853
O88626
P32239
P56481
P30553
O35659
Q80UC8
P07359
Q13304
P30731
P30550
P21729
P97292
Q969F8
Q91V45
P97629
P04201
P41968
P33033
P32245
P33032
P41149
Q99705
Q01726
Q01727
Q61184
O88495
P25103
P30548
P21452
P30549
P30098
P29371
P47937
P28336
O54799
Q9HB89
O55040
Q9GZQ4
Q8BZ39
P48145
P48146
Q924H0
P25929
Q04573
P49146
P97295
Q61041
Q15761
O70342
Q61212
O88319
P70310
Q14982
P41143
P32300
P41145
P33534
P35372
P42866
P33535
Q9R0C9
P35377
O43614
P58308
P30559
P97926
P70536
P25116
P26824
P55086
O00254
O08675
Q96RI0
O88634
Q9W4Y2
Q9JKL1
Q8K458
P49683
Q8BGE9
Q6PHU5
P30872
P30873
P28646
P30874
P30875
P30680
P32745
P30935
P31391
P49660
P35346
P30974
P30975
P37288
Q62463
P30560
P47901
Q9WU02
P48974
P30518
O88721
Q00788
P46094
Q9R0M1
Q99463
Q9NYK7
Q9UCV9
A1ZAX0
O77152
Q6WNX7
Q6WNX8
Q717R7
Q717T5
Q71EB3
Q7KFF8
Q7KTL9
Q7YTE8
Q8I943
Q8IQS9
Q8ITC8
Q8ITC9
Q8ITD0
Q8ITD1
Q8MTX9
Q8MU51
Q8MX81
Q8SZ35
Q95T55
Q9VFW5
Q9VFW6
Q9VM96
Q9VNM1
Q9VTW7
Q9VVQ1
Q9VW75
Q9W025
Q9W027
Q9W4H3
A0JP35
A1E2I3
A1KZZ4
A1KZZ7
A1XGX2
A1XGX3
A1XGX4
A1YAC3
A1YAC4
A2RS28
A2RSM5
A4FUQ5
A4FUW2
A4GE58
A4IF56
A4QMY2
A5H7G2
O08840
O55009
O70424
O70501
O88537
O88538
Q059X1
Q0VB04
Q0VB23
Q0VBD7
Q0VDX1
Q0VEH1
Q0VES5
Q104P0
Q14A03
Q14A53
Q14AC3
Q14AL5
Q1JQR8
Q27VK4
Q2TV20
Q2TV21
Q2V6T2
Q2VY20
Q32MF7
Q3KNZ4
Q3KP20
Q3SWR9
Q3SWS1
Q3SWS4
Q3TDA4
Q3TRK1
Q3TU81
Q3TYP1
Q3TZ08
Q3TZ86
Q3U0M4
Q3U1H9
Q3U3J0
Q3U3U0
Q3U428
Q3U4N3
Q3U5L7
Q3U7X6
Q3UCS9
Q3UEE1
Q3UN46
Q3UPP9
Q3UPR2
Q3US12
Q3UV01
Q3UVV5
Q3UVW8
Q3UXV3
Q3V0L2
Q3V1K5
Q3V1S8
Q3V353
Q3ZAT4
Q3ZAW0
Q3ZAW3
Q3ZAZ8
Q3ZB17
Q3ZB30
Q3ZB32
Q3ZB46
Q3ZB53
Q3ZTP7
Q3ZTP8
Q496T0
Q4FK73
Q4U2P0
Q4U2P1
Q4U2P2
Q4U2P3
Q4U2P4
Q4U2P8
Q4U2P9
Q4U2Q6
Q4VWM5
Q4VWM7
Q4VWX7
Q4VWX8
Q53WV4
Q53X27
Q542A4
Q542Q9
Q542U1
Q543S8
Q543T0
Q543U8
Q543X3
Q544C4
Q544D8
Q544G7
Q544P9
Q548C6
Q5SVY5
Q5U324
Q5U7A4
Q5Y988
Q60733
Q62828
Q62973
Q63095
Q63096
Q63254
Q66HJ4
Q684Q3
Q68G28
Q6GTF8
Q6NXX1
Q6P3C2
Q6TH87
Q6UY51
Q6YC50
Q6ZWR7
Q716A6
Q71UR0
Q75NA2
Q75NA3
Q7TNN3
Q7TT86
Q80UC3
Q80WU7
Q811Z8
Q8BGS4
Q8BHB8
Q8BHH0
Q8BJB7
Q8BJE1
Q8BKB0
Q8BKF6
Q8BLP9
Q8BMH9
Q8BN14
Q8BQ97
Q8BR50
Q8BU69
Q8BV78
Q8BVW4
Q8BWV1
Q8BY65
Q8BYG7
Q8BYR7
Q8BZ77
Q8BZF9
Q8BZP1
Q8BZV9
Q8C6R2
Q8CAN5
Q8CAS2
Q8CBJ0
Q8CEG1
Q8CGW2
Q8CH73
Q8CH74
Q8CH75
Q8K1V9
Q8K3M7
Q8R1P8
Q8R3I1
Q8R438
Q8R561
Q8VD47
Q8VHT0
Q8VI69
Q8VI70
Q8VI71
Q8VIF4
Q8VIF5
Q8VIP0
Q91WX2
Q91ZH4
Q91ZZ4
Q920Q5
Q924N0
Q925D7
Q99M68
Q99P52
Q9D282
Q9EPJ7
Q9ERC0
Q9ERT1
Q9ERT2
Q9JIY1
Q9JK65
Q9JLP2
Q9QX37
Q9QZQ2
Q9R0D1
Q9R0D2
Q9R1L9
Q9R1M0
Q9R1M2
Q6X0Q6
Q8AXA7
