# Supplementary material for: GOPred: GO Molecular Function Prediction by Combined Classifiers
Source: PLoS One. 2010 Aug 31;5(8):e12382. doi: 10.1371/journal.pone.0012382 (PMC2930845; doi:10.1371/journal.pone.0012382)
Supplement: Dataset S1 — Dataset: Lists of UniProt IDs of proteins used as positive and negative samples for 300 GO terms. (14.59 MB TAR) [file pone.0012382.s002.tar › data/GO:0001664.positive.idlist.txt]

P30543
P25962
Q9Z213
P11859
P01263
Q99JA0
P01256
P01258
P70160
P01257
P51671
Q99616
Q16663
O15467
Q92583
P55774
Q99731
P22362
P78556
O00585
O00626
P55773
O00175
O15444
O35903
Q9Y258
Q9Y4X3
Q9NRJ3
P13500
P10148
P14844
P10147
P10855
P13236
P13501
P80098
P80075
P41597
Q9UBR5
P01031
O00230
Q5XIX0
P22387
P22388
P21451
P10683
P54311
Q8JFY4
Q9UBU3
Q9QYH7
Q63803
P63095
Q792G6
P16051
P09341
Q9Z214
P10145
Q6Y4S4
P19875
P19876
P30348
P19877
P01179
P01186
O14745
Q5H8A2
P12760
P57774
P10601
Q9Z0P4
Q9VJS7
Q9EP80
P02776
Q9Z126
P85005
Q9HC23
Q8R413
P62195
P04089
Q9I8P2
Q9H902
P59025
Q5QGT7
P02735
P42830
P80162
Q07325
P02778
P48973
O14625
Q9JHH5
O43927
O95715
Q9WVL7
Q8BSU2
Q1AGV7
Q1AGV6
P48061
P40224
P01286
P16043
Q99ML8
P30560
P49893
P09615
P78423
O55145
P47992
Q9UBD3
A0A5C8
A2RS74
O88610
Q149Z8
Q3TAD1
Q3TRX4
Q3TVN6
Q3U4J3
Q3U5L6
Q3U5S8
Q3U6F9
Q3UD70
Q3UP63
Q3UQ15
Q3UTR7
Q3UW05
Q3UZP7
Q3V144
Q3V1A7
Q3V2F3
Q45QL8
Q496X5
Q4F987
Q4FJL5
Q544E0
Q544X5
Q5F2D5
Q5I0L5
Q5IK08
Q5QNW0
Q5SVU3
Q5Y391
Q66VC1
Q6IRF7
Q6LEI5
Q6P8R3
Q6V8J7
Q6ZQE7
Q6ZQM1
Q71VI0
Q792H3
Q7TMS1
Q80WZ2
Q80YV8
Q811R0
Q811R1
Q8C938
Q8CB16
Q8R392
Q8VCN0
Q91WF5
Q91ZH5
Q9EQI5
Q9JLG1
Q9JLX8
Q9QX36
Q9QYY6
Q9QZD1
Q9QZU1
Q9R043
Q9R1I7
Q9R1M2
Q9R251
Q9WUZ6
O93509
Q6JT77
Q91157
