# Supplementary material for: GOPred: GO Molecular Function Prediction by Combined Classifiers
Source: PLoS One. 2010 Aug 31;5(8):e12382. doi: 10.1371/journal.pone.0012382 (PMC2930845; doi:10.1371/journal.pone.0012382)
Supplement: Dataset S1 — Dataset: Lists of UniProt IDs of proteins used as positive and negative samples for 300 GO terms. (14.59 MB TAR) [file pone.0012382.s002.tar › data/GO:0001871.positive.idlist.txt]

Q13685
Q8JZQ5
Q5I2B2
P30533
P03950
P83146
P83147
Q6WY08
P97857
Q9NHB0
P21275
Q8CJ91
P08571
P15379
P25765
Q9BZP6
Q9FRV1
Q13231
Q9H9P2
Q9Z0E2
Q6QLQ4
O88207
Q5TAT6
Q9BXS0
P13611
P29268
Q9R1E9
Q9ES72
Q99645
O42807
Q9HE18
O15520
O35565
P61148
Q14512
Q12841
P83691
P83692
Q99P91
Q14520
Q99075
Q06186
P51858
P63159
P05154
Q61092
Q6UX15
Q61805
Q9AYP9
P83790
P06858
P69776
Q8BHC0
P21845
P21741
Q96P20
Q9Y239
Q9HC29
Q8K3Z0
P35331
Q9S3R8
Q9S3R9
Q15072
Q8BQN6
Q9NZ53
P91745
Q8INK6
Q9GNK5
Q9VXN9
Q9VYX7
Q96PD5
Q96LB9
Q96LB8
O75594
Q9V3B7
P02776
Q9Z126
Q62009
Q61115
P63089
P48759
P47914
Q86SC0
Q8R4Y4
Q8CFM6
Q9UKZ4
Q03167
O60603
P98066
P54356
P35442
P35443
P15692
Q8NF19
Q9UCN4
Q9UCN5
Q9UKK5
O17452
O97377
Q24017
Q2XY86
Q58SM0
Q58SM1
Q58SM2
Q58SM3
Q58SM4
Q58SM6
Q58SM7
Q5ELR5
Q5ELR7
Q5ELR9
Q5ELS1
Q5ELS3
Q5ELS5
Q5ELS7
Q5ELS8
Q5ELT0
Q5ELT4
Q5ELT8
Q5ELU0
Q5ELU2
Q5ELU4
Q5ELU8
Q5ELV0
Q6V6S0
Q6V6S1
Q6V6S2
Q6V6S4
Q86P23
Q8IGU3
Q8IQU1
Q8IRF4
Q8MSU2
Q8SZ58
Q8T0V6
Q9BLX1
Q9V3H7
Q9VMM6
Q9VNL0
Q9VR79
Q9VTR3
Q9VW30
Q9VW31
Q9VW32
Q9VW34
Q9VW81
Q9VW89
Q9VWP6
Q9Y156
O18977
Q9FEB5
A0JNX3
A1A4B3
A6H5Z6
O35452
O54837
O54882
O88684
Q05DU9
Q3TAQ2
Q3TAV1
Q3TBB0
Q3TLT9
Q3TQF7
Q3TSL7
Q3TSS2
Q3TTE6
Q3TVN6
Q3TWC7
Q3TXG7
Q3U0I4
Q3U3R9
Q3U468
Q3U8S1
Q3UE75
Q3UEN0
Q3UEV6
Q3UI29
Q3UKB9
Q3ULR1
Q3UNN2
Q3UTX5
Q3UZI5
Q3V5L4
Q505P8
Q5DU60
Q61965
Q62308
Q66HT5
Q6IN11
Q6P8R3
Q6PDN4
Q6ZWS1
Q71UP6
Q7TPK9
Q80X37
Q80XH2
Q810Y3
Q8BVA0
Q8C7G9
Q8C7K5
Q8C8E4
Q8C8X6
Q8CJ85
Q91V29
Q91W60
Q920S4
Q9CSX6
Q9CW16
Q9CYE5
Q9D1G7
Q9DBK8
Q9JLI2
Q9R086
Q9R228
Q9R2C0
Q9WTM9
Q9WUF7
Q9Z164
