# Supplementary material for: GOPred: GO Molecular Function Prediction by Combined Classifiers
Source: PLoS One. 2010 Aug 31;5(8):e12382. doi: 10.1371/journal.pone.0012382 (PMC2930845; doi:10.1371/journal.pone.0012382)
Supplement: Dataset S1 — Dataset: Lists of UniProt IDs of proteins used as positive and negative samples for 300 GO terms. (14.59 MB TAR) [file pone.0012382.s002.tar › data/GO:0003677.positive.idlist.txt]

P29372
P30966
P12023
P01011
Q9NY61
P09087
Q02486
Q9NYB9
P49777
Q9USY4
Q99LJ2
Q96WN6
Q9JIX8
P19414
Q3V140
O75478
P07248
P51825
O88573
P51827
Q9UHB7
Q9ZN78
P22149
Q08957
P35869
P30561
Q8R4S6
Q8R4S5
P41738
Q8CJF7
Q9BRQ8
O43918
Q9DBR0
Q63014
Q6ZPS6
Q8VHI4
P02768
Q6NS38
Q96Q83
O35137
Q9URT4
P10275
P19091
Q7T1K4
A2RT91
Q15327
Q9D2J7
Q9CZK6
Q80UU1
Q99LW0
Q8BX02
Q811D2
Q8R3P9
Q8BXP5
Q3V096
Q810N6
Q8BTZ5
Q8VE42
Q8BTI7
Q91WK7
Q8BLD6
P02833
Q01663
P05549
P34056
Q92481
Q92754
Q61312
P27695
Q9NTI5
Q7Z2E3
Q24248
P07249
O14497
Q8NFD5
Q62431
Q9Z1N7
P29374
Q03989
Q3U108
Q14865
Q8BM75
Q9DG12
Q61324
O15945
P27540
P53762
Q8VHS6
Q8K0L0
Q9WV72
Q91ZT9
Q9JJR7
Q9EPB4
Q99MY8
P10084
P10083
Q8VD46
Q9LZR0
P18846
P81269
P52890
P78962
P16951
P18847
Q60765
P18848
Q06507
P18850
Q99941
Q9UTN9
Q8BH66
Q62388
P38110
Q92858
P48985
O70126
P41696
Q9W0K7
Q9W0K4
O14867
P97302
P97303
P14164
O54962
P22809
O70445
P63157
O08686
P22035
Q91XV3
Q61858
Q16520
Q8VBW5
Q9Z2F6
O88282
P41182
P41183
Q9NYF8
Q8CGN4
O35185
Q9QYC3
P70562
O00327
Q9WTL8
P29311
P34730
Q01954
Q8BMQ3
Q9Z0S1
Q12830
P28028
Q01295
Q24206
P38398
P48754
O35923
Q9ESU6
Q13890
P41223
P33076
P97445
O75808
Q15699
Q8C8B0
P70403
Q7M3M8
P17106
P32504
P40969
P35203
O14423
O60108
P22681
Q92793
P45481
Q10423
O60563
P51480
Q64364
P32797
Q08032
P38132
Q12018
P30665
Q6A068
P09119
P50750
O14519
P55271
Q60772
Q60773
Q8R4E9
Q99626
P49715
P53566
P05554
P17676
P28033
P21272
Q00322
P53567
P53568
P26801
Q03701
Q99MX7
Q8VHH5
P36012
Q03188
Q9USR9
Q969F1
P16241
Q01522
P20385
Q9UFW8
P43634
O14647
Q12873
Q14839
Q6PDQ2
O97159
P38907
Q7YU81
Q99KN2
Q924A2
Q86X95
Q99966
Q99967
O35740
P19538
O61735
O15516
O08785
Q60649
Q10241
Q9JIY8
P62633
P53996
P62634
P20482
Q9UIV1
Q9UFF9
P12960
Q07802
O08792
Q8K4J2
P10589
P43135
Q24478
P22058
Q6NVF9
Q9D2A5
P16220
Q01147
Q02930
P29747
Q9VWW0
P27699
P32027
O54751
Q16526
Q4KML2
P53968
Q91YQ3
P0C092
Q9Y2W7
Q9QXT8
Q6P9K8
O88712
P49711
Q61164
Q9USQ1
Q65ZA6
Q02248
P89105
Q09728
P53564
P70298
P10180
Q9P0U4
O61734
Q9QYB2
P26343
P13483
P51843
P11420
P32325
P16989
Q9JKB3
Q09732
Q16531
Q92466
Q9QWY8
P35638
P35639
Q62857
Q62095
O75618
Q9Z1L3
Q7TNV0
P07548
O54788
Q08496
Q24533
Q8C9B9
P98149
Q03063
Q9CZJ9
Q64317
Q07687
P40764
O60479
Q92988
P70396
P50575
P56179
Q91ZK4
Q14565
O42634
P25453
Q9Y5R6
Q9Y5R5
Q9URU2
O54946
P18858
P49916
P49917
Q8BTF7
Q9Y6K1
O88508
P13864
O00115
P49184
Q92874
Q13609
O94263
O60094
P28340
Q07864
P09884
Q8K409
P06766
O75417
Q14919
Q8BYH0
Q24573
Q99MU3
P23023
Q9D119
Q01094
Q61501
Q14209
P56931
O00716
O35261
Q16254
Q61502
Q62814
O75461
O54917
Q6S7F2
Q58FA4
Q27368
P20105
P11536
P10588
Q9QZH6
O60869
Q9JMG1
Q9LY05
Q9FKG2
P18146
P08046
P11161
P08152
P51774
Q06889
Q9WUF2
Q9EQP2
Q9NZC4
O70273
Q9SLH0
O23116
O24606
P13002
P32519
P78545
Q3UPW2
Q9Z2U4
Q8VDK3
P19419
P41969
P41970
P41971
P28324
Q63187
O95163
Q6IA86
Q9H9T3
Q10655
Q03111
P06733
O95936
Q09472
Q99814
P97481
P19447
Q9QZD4
Q03468
Q94AW5
Q8H0T5
Q9MAI5
Q9FE67
Q94ID6
Q9LDE4
Q9M8M5
Q9FZ90
Q8VYM0
Q9LND1
P93822
P11308
Q9EQY0
P11474
P62509
Q04635
P25932
Q01068
P13096
P13097
P13098
Q01069
Q01070
Q01071
P06211
Q92731
O08537
Q62986
Q86US8
P17214
P27577
P15036
P50549
P41164
P28322
P41161
P41212
P97360
P14404
P49640
Q61545
P40427
Q9UQ84
Q9QZ11
P53695
Q15910
P42124
P35505
O15287
Q9DAM9
Q8VBV4
O93870
Q8X229
P39748
P39749
Q10134
O70514
O14270
P39521
Q6QHK4
P40466
P41813
Q01543
O13329
P53539
P13346
P15407
P10158
P15408
P51145
P21525
P01101
P12841
Q12948
Q61572
Q99958
Q61850
Q16676
Q61345
O60548
O35392
Q61060
Q12950
O00358
Q13461
Q12946
Q61080
Q12947
P55316
Q9I9E1
O75593
O88621
P70056
Q12951
Q922I5
Q92949
Q8BUR3
Q01167
Q12952
Q64731
Q8MIP2
P58012
O88470
P97691
P32314
Q499D0
Q12778
Q9R1E0
O43524
P98177
P58462
O15409
P58463
Q9BZS1
Q99JB6
Q9DBY0
O43638
Q8IN81
O95073
P33244
Q96AE4
Q3U0V1
Q91765
P33205
Q9DEN4
Q9DEN3
Q91904
P32805
Q06547
Q00420
Q06546
Q00422
Q10280
Q08605
Q9LQT8
P04386
O60861
P15976
P17679
P23769
O09100
P23771
Q08369
P46152
P97489
Q92908
Q61169
P36417
P25555
P52951
Q60759
Q9NP62
P70348
Q9VLA2
O75603
O09102
Q27403
P03069
P07261
P04150
P06537
P06536
Q03833
P13360
P08151
P47806
P10071
Q61602
Q8K1M4
Q8VDL9
Q6XP49
P18494
Q9JL60
P46984
Q5FWH3
Q92258
Q9NRY4
O15499
Q8R050
P31316
Q9JI57
P42944
P43275
P15864
P43277
P43274
P43276
Q07133
P06349
P53551
P04911
P04912
Q00728
Q3THW5
P27661
Q9QZQ8
P0C0S6
Q00729
Q6ZWY9
P02293
P02294
Q9D2U9
P84228
P61830
P84040
P62805
P62806
P62804
P02309
P41546
Q8I7Z8
O96004
Q64279
P97832
P61296
P24488
P79007
Q02516
P14317
P25364
Q13547
O09106
Q92769
P70288
O88895
Q6NZM9
Q640R3
Q60848
Q921L7
Q14469
P35428
Q96HZ4
Q9JHE6
Q9UBX0
Q9Y5J3
Q9UBP5
Q9QUS4
Q9DBX7
Q03014
Q14526
Q16665
Q61221
Q0VBL6
Q9QZR5
P54198
Q16534
Q8BW74
Q14527
Q6PCN7
P41935
Q9DC33
Q9Z104
P41779
Q93356
Q8BJA3
Q23794
P17096
P52926
P09429
P26583
P52925
O15347
Q05783
P05114
Q9DCB1
Q03973
P22361
P15257
P35680
P27889
P55317
P35582
P35583
P55318
P35584
P32183
P41235
P49698
P22449
Q14541
O08755
O14979
Q8VDM6
P61980
Q00839
Q80W88
P20050
P53187
P05205
Q9US25
P54658
Q00613
P38532
Q03933
P38533
Q9ULV5
P22813
Q02953
P10961
P04553
P02319
P19882
Q08GK9
Q61286
O75698
P05084
Q09811
P51593
P31310
P31311
P31271
Q62424
P06798
P31268
P14653
P0C1T1
P09079
Q8K5B8
Q00444
P35453
Q16666
Q91VC3
P39520
O54910
O88995
Q13422
Q03267
Q9UKT9
Q9H2S9
Q12905
Q12906
Q9Z1X4
P14719
P53941
Q9QXV3
Q9H160
Q9ESK4
Q8VEK6
Q8C0D7
P13902
Q9ULG1
O89019
P24350
Q9DC22
P15314
P23570
Q02556
P23611
Q00978
P61372
P15884
Q60722
P33417
P29375
Q3UXZ9
Q9UGL1
Q62315
Q91VY5
Q8VCD7
P17275
P09450
P15066
P05412
P05627
Q8VCP8
P36132
P25583
Q08460
O77459
Q14807
Q99661
O60870
Q8K339
Q13118
O14901
Q9Y4X4
O35738
Q9JJZ6
Q9EPW2
P58334
Q13351
O43474
Q9Z0Z7
O35819
O75840
Q99JB0
Q13886
Q9D5V2
Q8VCK5
P07247
Q23976
P12956
O94395
P32807
Q9HGM8
Q04437
P13010
P10105
Q61789
Q924Z4
Q9D6J1
Q8C172
Q14739
P52955
Q04377
Q6ZPI3
Q9UJU2
P27782
Q9Y5L5
Q9Y693
P63006
P29674
O97581
P61375
Q9UPM6
Q10574
O35711
P61968
Q9JKU8
O60663
Q9W349
Q6PB66
Q8BXA0
Q6ZQ88
Q9QXA5
Q99KG5
Q13342
P12980
Q80WJ7
Q8N653
Q9Y250
Q05195
Q80US8
Q60948
P54841
O54790
Q61827
P54843
Q92383
P78926
P91664
P61244
P28574
Q9UIS9
Q9Z2E2
Q9UBB5
Q9Z2E1
O95983
Q9Z2D8
O95243
Q9Z2D7
Q95YM8
O16011
P39678
O42709
P32354
P11746
P49736
P97310
P29469
O60318
P25205
P24279
P49717
P29496
P97311
P53091
P33993
Q61881
P08235
Q13465
Q02574
P51608
Q9Z2D6
Q925J9
Q60929
O55087
Q8CFN5
Q63943
Q60954
P97367
O88559
O08574
P40573
Q03081
Q12041
Q8K1A0
P32787
P53050
P16455
Q8R516
P35201
P27705
P53035
P39943
Q62504
Q08874
P21711
Q8K4J6
Q9QWV4
P40692
Q9JK91
P38920
Q9UHC1
Q8BRH4
Q10738
P53102
Q99583
O08789
P50219
P13469
Q9Y690
P32333
P54785
Q9P7T4
P49959
P32829
Q8N5Y2
P25846
P43246
P43247
P25847
P20585
P13705
P25336
O15457
Q99MT2
P40965
P52701
P54276
Q03834
P50535
P50534
P33748
P33749
Q9Y3D2
P13297
P35548
Q8K4B0
Q9R190
Q6B2C0
Q99551
Q14872
Q07243
Q06455
Q61909
O60682
P50539
P10244
P34127
P04197
P06876
Q6P8Z1
Q8VIM5
P12524
P12525
P04198
Q9W4S7
P01106
P01108
P09416
P13349
P24699
P23409
P15375
Q10159
Q9NPC7
Q8K3H5
P15172
P10085
P22816
P15173
P12979
Q8BG95
Q69Z66
Q8BZ21
Q9H9S0
Q80Z64
Q5TM83
Q9R207
P70365
Q60974
Q9WU42
Q60867
Q64289
Q15784
Q62414
Q12366
P22392
P38830
P47035
Q14494
Q16236
Q60795
Q9Y4A8
O95644
O88942
Q13469
Q60591
P97305
O94916
Q9WV30
Q16621
Q02780
O00712
P08651
Q16649
Q6IMZ0
Q14938
Q94527
P19838
P25799
Q00653
Q12986
P23511
P23708
P25208
P63139
Q13952
P70353
O42606
Q92886
P70661
P32831
Q8VE28
P42586
P52952
P42582
P97436
Q99MA9
Q9UK39
Q6WKZ7
Q01705
O35516
Q61982
Q794H2
Q78ZA7
Q99742
Q99743
Q8BGD7
Q60674
P55055
Q60644
Q13133
Q9Z0Y9
Q62685
Q96RI1
Q62735
Q14994
O35627
Q64104
Q9QXZ7
P22736
Q06219
Q9QZB6
O00482
P45448
Q64249
P70033
Q9WU00
Q03125
P54845
P54846
P27476
Q02818
P80303
P39720
Q15646
Q64693
O15527
Q9EQW6
Q24432
Q8K557
Q13415
Q9Z1N2
P54789
P54784
Q13416
Q60862
Q09142
P32833
Q9UBD5
Q10067
P54790
O43929
Q9Y794
P54791
O43913
O43114
P50874
O74796
P38826
Q8IN94
P46609
Q62422
P56672
Q91813
Q9WTJ2
Q8CIV7
P51521
Q15072
P04637
P02340
O88898
O15350
Q9UQ80
P09874
Q9UKK3
P09084
Q90268
Q02962
P32114
P23760
P24610
O43316
P32115
Q02650
O18381
P26367
P63015
P23759
P47239
Q06710
Q00288
P51974
P47242
Q13862
P40424
P41778
Q99NE9
Q15365
P60335
Q3E833
P35227
Q9BYE7
Q24459
Q09926
P31369
Q9VK71
P33200
Q06149
P52946
Q13951
P41073
Q6ZPK0
Q8C966
O60925
Q9CWM4
Q8BWM0
P36093
Q9D8M7
O43189
Q8BLG0
Q9WTU0
P83871
Q80TJ7
P07269
P07270
Q8ST83
Q9UMS5
Q99453
Q8C5D8
Q9JM05
P28069
Q00286
Q99697
P97474
P55347
O70477
Q96KN3
P16381
Q6DJT9
Q9UM63
Q9UPG8
Q04383
P54277
P14242
P54278
Q96T60
P52168
P14859
P25425
P09086
Q00196
P42571
Q03052
P21952
P20265
P31360
P20264
P31361
P49335
P62515
Q01851
P17208
Q12837
Q63934
Q15319
Q63955
Q01860
P20263
Q06416
Q14863
Q07916
P78424
Q8BJI4
Q9Y253
O13988
Q9NUX5
Q8VHQ3
Q07869
P23204
P35396
P37231
P37238
P07272
O60828
O75626
Q9UBK2
O70343
P06401
Q63449
P04554
P07978
P29617
P63013
P83264
P83265
P83266
P83267
Q09838
Q9Z2X2
P30620
Q00438
Q7ZSX3
Q9QX98
Q64305
P35233
O95997
Q00577
P42669
P80210
O35295
Q68A21
O42173
Q96B01
O15315
O43502
O75771
Q8K386
P35293
P62821
Q9WTL2
P53994
P55258
P06838
P28519
P31244
P50531
P48581
P10862
O60671
P06777
P36592
P32628
P32641
P14736
Q92878
Q9UTJ8
P12753
Q06609
P36601
P43351
P06778
P22216
P70270
P41410
P32863
O14129
Q9UUL2
Q12223
P32849
P06779
P15918
Q9EP71
P11938
P11416
P10826
P18911
P20787
Q91392
P62492
P48809
P52756
P78332
P29558
Q91W59
Q9UBG7
P25800
Q924W9
P06400
Q9HBD1
P53805
Q8VE37
Q8C796
P54725
P54727
P38086
Q08904
Q9P6H9
P14291
P42073
Q9JJW6
Q01201
Q04863
P16236
P15307
Q8VEL9
Q9BWE0
P33520
Q8VIG1
O54963
Q9UBZ9
Q24492
P27694
Q92372
P22336
P15927
Q92373
P26754
P35244
Q92374
P26755
Q13156
P35600
P38630
Q9WUK4
Q09843
P40348
P40938
O14003
P38629
Q99J62
O94449
P40339
P38251
P22670
P48378
P48380
P48382
O00287
Q8VCG9
O14593
Q9SLH3
Q9C8Y3
Q9LF53
P29539
Q06208
Q9ERK0
Q02878
Q13129
Q12224
P53552
Q02685
Q99MB7
Q9Y3C5
P78317
P09651
P04256
P22626
Q99020
P51448
Q8R1B8
P51449
P25042
Q791N7
Q80UW8
P61219
P87123
P24928
P08775
P36594
P30876
Q02061
P37382
P59470
Q03465
Q8BKF1
Q10360
P38204
O14013
Q02983
P53437
P27048
Q9DBU6
P78871
Q61733
P22814
Q03347
Q08775
Q9Z2J9
Q13761
Q64131
P19793
P28700
Q90416
Q8CCI5
Q9WTW5
P40879
Q9NR83
Q5DTL9
Q15424
P48383
Q9NSC2
Q07666
P40847
Q9FKH1
Q01826
Q60611
Q96GD3
Q9UN30
Q9UQR0
Q8C650
O43058
Q80UG5
Q9Z180
Q9EQU5
O14229
Q9UST7
O74458
O60174
P32432
Q9Z1N6
Q6P549
O15266
Q7TPQ3
Q62227
Q26622
Q91848
P81133
Q14190
Q61079
P21691
Q923E4
Q8VDQ8
P59941
Q8BKJ9
Q62233
Q61321
P70178
P34707
P38889
P52286
O54988
P70340
Q62432
P84022
Q8BUN5
Q13485
P97471
P38935
Q920F6
P32908
P38989
P51532
O60264
O54941
P38128
Q13487
Q92966
Q5SXM2
Q8BP86
O75971
P53127
P18583
Q04888
Q9UN79
O95416
P43267
Q61473
P43680
Q6DGL6
Q2Z1R2
P53783
Q811W0
Q6P0E1
P48431
P48432
Q6EJB7
P41225
P53784
Q06945
P35711
P40645
P40646
Q04886
Q04887
Q27350
Q9HB58
P08047
O89090
Q01714
O70494
Q8VI67
Q9WTP3
Q5F289
Q9NYA1
P17947
P17433
O35906
Q6P3D7
P93015
Q9Y5K1
P35208
P35210
P06843
P63271
Q9Z199
P63272
Q7KZ85
Q99MY0
Q80VJ2
P36956
Q9WTN3
Q9JM73
P52172
Q9D975
P07665
P15619
P07664
Q05066
Q05738
P36394
P54622
Q08945
Q9QX27
P42229
P42230
P51692
P42232
P42224
P42225
P40763
P42227
Q14765
P42228
P42226
P52633
Q24151
P50104
P38699
P36631
P13574
Q04752
Q13285
P33242
P50569
P39015
P38960
P09430
Q00947
P11378
Q91WM1
P08970
P28159
Q06330
Q38895
P70279
P53032
P25302
Q6A028
P47792
Q9DDD7
Q15431
P62500
Q99576
Q3THK3
Q06666
P70062
O75528
Q13148
Q99JX1
Q8VE65
Q15543
P61216
O75529
Q15542
Q8C092
Q9Y6J9
Q8VI33
P17542
Q16559
P79005
Q01658
Q91WV0
Q02457
P29037
P13393
Q16650
Q64336
Q3UB74
Q99ME7
O43435
Q9ES03
Q9UL17
Q9JKD8
Q9Y458
Q8K402
Q13207
Q60707
O15119
P70324
P57082
Q9IAK8
Q99593
P70326
O95947
P70327
Q9QVN7
Q12870
Q9Y242
O35437
Q9BQ70
Q00417
Q9UL49
Q9HEQ9
P53999
Q13569
Q9NYB0
P47988
P28347
P30051
P48301
Q62296
Q92172
Q9JLC6
P53038
Q07921
P54274
Q15554
O14746
Q06163
Q13889
Q8VD76
Q92759
Q9NZI6
Q8WUA4
Q04206
Q04207
Q9Z1J1
Q00059
P40630
Q91ZW1
Q01664
Q12800
Q14186
Q08639
Q14188
Q64163
Q24318
P15806
Q64092
Q9R210
Q15583
Q8C0Y1
P10827
P63059
P10828
P37242
P18113
P37243
P37244
P37826
P40040
O08583
Q8K1S5
Q13263
Q62318
Q5QNS5
Q9R1X4
Q9BSI4
P47974
P50220
Q62441
P18102
Q9NR97
Q9DAV9
Q5GIG6
P30189
P11387
Q04750
P04786
P11388
Q01320
P41516
P15348
P08096
P06786
Q13472
O96651
O95985
O60126
P13099
Q9V8P9
Q9NS56
Q06266
P53147
Q8BU11
P70399
Q08351
P13056
Q505F1
P49116
Q9BUZ4
Q96PN7
Q9NSU2
Q91XB0
Q27896
Q8IYM9
Q14258
Q12899
Q14134
Q9Z1Y4
Q9QZC1
Q9UHF7
Q9WTR1
Q91WD2
Q9WU56
P20659
Q99816
Q5DTH5
Q8CGV9
P22265
Q9P7V3
Q99598
Q9QZE7
Q15631
O88852
Q7TQI8
Q8VD63
Q62187
P10627
Q9D030
P33122
P25490
Q00899
Q08747
Q62921
Q9NZI7
Q9NPG3
Q80U87
P05048
Q23946
P83949
P20822
Q24703
Q8T940
P26370
Q91ZJ5
Q96T88
Q8VDF2
P39001
P52906
P29506
Q4V5A3
Q61069
Q15853
Q64705
P15498
Q2NKI2
Q9WTP9
P11473
P48281
P87377
Q91926
Q91YD9
Q9Y2W2
O75717
Q9XI33
Q9SIB4
Q14191
P22561
P17861
P40489
P23025
Q01831
P33301
P19880
P38749
P40917
P67809
P62960
P25611
Q12457
Q10328
P25992
O95619
Q04013
Q04116
P38845
P40522
P47112
P42950
P32862
Q03631
P34161
Q02975
P47043
Q9QY24
Q05516
Q13105
Q60821
O15209
Q9Z0G7
P24278
Q5EXX3
P10074
Q1H9T6
O88939
Q15916
Q8BKW4
P37275
Q64318
Q62947
P15822
Q03172
P31629
Q3UHF7
Q08376
P28166
P28167
Q15911
Q61329
P10755
P10078
P47979
P17010
Q9UKY1
Q9Y6X8
Q9H4I2
Q8C0Q2
Q15915
Q62520
Q61467
Q8BGS3
Q8R5C8
Q14202
Q5VZL5
O95789
Q15973
P52740
P52736
P52743
P52738
P52746
O70230
Q12901
P51786
Q15697
Q9Y473
O75820
O14709
O95125
O75362
Q9P2Y4
Q99592
Q16600
Q9Y2P7
O14978
Q96GC6
Q99K28
O88291
Q9GZX5
Q7RTV3
Q9Z1D9
Q9H8N7
O08961
Q8JZL0
Q8CJ78
Q14966
Q810A1
Q9ERU3
P17028
Q91VN1
P13682
P17038
Q02386
P17097
Q03923
O95218
Q6NZP1
Q07231
O43264
A6ZKS5
A6ZKU5
A6ZKU6
A6ZKV6
A6ZKV7
A6ZL35
A6ZLX2
A6ZM35
A6ZMA4
A6ZMD1
A6ZMV4
A6ZNA2
A6ZNB6
A6ZNK0
A6ZNW1
A6ZPH5
A6ZPI8
A6ZPJ6
A6ZQF1
A6ZQR3
A6ZQR7
A6ZR17
A6ZRA5
A6ZRD4
A6ZRD6
A6ZRI2
A6ZRZ8
A6ZSG8
A6ZSZ3
A6ZT26
A6ZT54
A6ZTB3
A6ZTE0
A6ZTN9
A6ZTR3
A6ZTY8
A6ZU84
A6ZVC6
A6ZVL4
A6ZVT6
A6ZWG9
A6ZWL0
A6ZWM2
A6ZWR2
A6ZWY4
A6ZX38
A6ZXY9
A6ZYD2
A6ZYH8
A6ZYH9
A6ZYT0
A6ZZ54
A6ZZK5
A6ZZM8
A6ZZR7
A6ZZS2
A7A055
A7A059
A7A0H0
A7A0Q2
A7A0R5
A7A149
A7A174
A7A1E0
A7A1F8
A7A1I8
A7A235
A7A274
O43019
O43043
Q9UUD1
O00146
O00497
O14948
O15150
O15415
O15419
O60519
Q13901
Q14113
Q14267
Q14548
Q16247
Q16590
Q66K74
Q8IZV0
Q8NHW3
Q99581
Q9BZS0
Q9HB64
Q9NR55
Q9NS87
Q9NZG6
Q9Y655
A1Z8A4
A1Z9E2
A1Z9S5
A1Z9S6
O00910
O01789
O01874
O02219
O16117
O16804
O16849
O16850
O17427
O17965
O17966
O18676
O44353
O44712
O46093
O46339
O61373
O61543
O76143
O76853
O76909
O77289
O96083
O96680
O96791
O97101
P90523
Q0E9C8
Q17588
Q20646
Q22311
Q23472
Q24217
Q24455
Q24457
Q2A957
Q2XYK0
Q4H2F7
Q4H2F8
Q4H2F9
Q53YG3
Q53YH1
Q564W4
Q564Z1
Q56K28
Q56K49
Q56K51
Q56K70
Q56K83
Q56K88
Q56K96
Q56KF0
Q56KF1
Q56KG3
Q56KH0
Q56KI0
Q56KJ4
Q56KK0
Q56KQ1
Q56KQ5
Q56KS5
Q56KV2
Q56KV5
Q56KV7
Q56KW6
Q56KX1
Q56KZ8
Q56LA3
Q56LC9
Q56LE8
Q56LI3
Q5BHY4
Q5BI37
Q5BIF2
Q5BII1
Q5S426
Q5S455
Q5S462
Q5S474
Q5S479
Q5S487
Q5S489
Q5S4H0
Q5S4I2
Q5S4I5
Q5S4J5
Q5S4J7
Q5S4J9
Q5U0Z6
Q5U114
Q5U8V5
Q6AWI5
Q6J8P4
Q6NR40
Q6NR42
Q7JN04
Q7JN06
Q7JP00
Q7JPL8
Q7K0T7
Q7KF43
Q7KN75
Q7KN84
Q7KPZ3
Q7KQ21
Q7KSD2
Q7KSD5
Q7KSD6
Q7KSZ0
Q7KUA8
Q7YU77
Q867H6
Q86BH2
Q86BZ1
Q86BZ2
Q86BZ3
Q86BZ4
Q86BZ5
Q86LS0
Q86NK7
Q86NL5
Q86P38
Q86P99
Q86PA6
Q86S42
Q8I0E4
Q8I4H8
Q8IGX8
Q8IM96
Q8INL5
Q8INT1
Q8IQ98
Q8IQ99
Q8IQA6
Q8IQC5
Q8IR39
Q8IRX4
Q8MLT6
Q8MQA7
Q8MQP8
Q8MQW5
Q8MSD4
Q8MSL0
Q8SWV1
Q8SXB8
Q8SXW3
Q8SYH5
Q8SYY3
Q8SZT1
Q8SZW9
Q8T090
Q8T0P0
Q8T3J0
Q8T3L9
Q8T9N4
Q93721
Q94513
Q94883
Q95R42
Q95RV8
Q95SX3
Q95T04
Q95T66
Q95TF7
Q95TH9
Q960Y9
Q962D1
Q962D2
Q9BMZ8
Q9GRX2
Q9NFS1
Q9NG24
Q9NHX6
Q9TVF8
Q9TVQ4
Q9TVS7
Q9TVY0
Q9TW49
Q9TYH1
Q9U1Y0
Q9U325
Q9U3E2
Q9U8F7
Q9U982
Q9U9D0
Q9V3F3
Q9V424
Q9V4D8
Q9V5N1
Q9V9T4
Q9VEQ7
Q9VEV9
Q9VEZ8
Q9VGY9
Q9VHB7
Q9VI61
Q9VI63
Q9VJJ6
Q9VML1
Q9VSK5
Q9VSY7
Q9VSZ3
Q9W080
Q9W268
Q9W4V9
Q9W542
Q9W572
Q9XYZ3
Q9Y0W1
O22763
O80883
Q43386
Q64MA3
Q6IEL0
Q6YUS3
Q8H908
Q8L875
Q8L999
Q8S8C6
Q8VYZ0
Q93VY3
Q9C5G0
Q9C5Q1
Q9C7S0
Q9FKA0
Q9FKA7
Q9FQ08
Q9FQ09
Q9FR97
Q9LDY8
Q9LFQ9
Q9LIS2
Q9LJW3
Q9LKG8
Q9LV58
Q9LZP8
Q9M2N5
Q9M7Q5
Q9M9S3
Q9SEZ1
Q9SKD0
Q9SVK1
Q9SX99
Q8EGX8
A0JNT0
A0JNY8
A0N0C8
A0N0D0
A0PJC5
A0PJF0
A0PJL6
A0ZVB6
A1A549
A1A550
A1IM61
A1L2Z0
A1L2Z9
A1L327
A1L357
A1L358
A2AFT8
A2AGZ2
A2BDD5
A2ICG8
A2JDI5
A2MZW0
A2RRI0
A2RRI5
A2RRI6
A2RRI7
A2RRK3
A2RRK4
A2RRY5
A2RS90
A2RSB1
A2RSD4
A2RSK4
A2RSV5
A2T4N7
A2TH11
A2VCP5
A2VCP6
A2VCQ1
A2VDF9
A3KMC9
A3KMD0
A4FTY7
A4FTZ4
A4FVC9
A4K4Z6
A4L9Q2
A4QPC8
A4QPD1
A4QPD2
A5D6P6
A6H5V4
A6H600
A6H644
A6H694
A6H6B9
A6H6D5
A6H6N6
A6H8H6
A6MDC6
A6QL55
A7E2R6
O08771
O08847
O09135
O35233
O35365
O35473
O35540
O35692
O35700
O35846
O35858
O35859
O35860
O35861
O35862
O35863
O35905
O35908
O35957
O35966
O35968
O54741
O54743
O54845
O54846
O55182
O70162
O70185
O70186
O70187
O70188
O70192
O70366
O70406
O88223
O88252
O88311
O88418
O88442
O88542
O88594
O88674
O89067
P70262
P70299
P70300
P70368
P70381
P70383
P70590
P97345
P97782
P97875
P97876
P97907
Q01487
Q059U9
Q05AC5
Q05B39
Q05BH7
Q05BT8
Q05C35
Q05C64
Q05CB6
Q05CC1
Q05CF0
Q05CK5
Q05CK6
Q05CL6
Q05CM0
Q05CN3
Q05CX6
Q05CZ4
Q05D00
Q05D19
Q05D51
Q05DD1
Q05DP5
Q05DT4
Q05DU7
Q06VW2
Q07279
Q08EF0
Q08EK6
Q0GE24
Q0PD30
Q0PD38
Q0PD40
Q0PD45
Q0PD50
Q0PD65
Q0PD67
Q0QJG2
Q0QJG6
Q0VB20
Q0VBG8
Q0VBH2
Q0VBL5
Q0VDR0
Q0VDR8
Q0VDW2
Q0VEA3
Q0VEJ7
Q0VEP8
Q0VGI8
Q0VGI9
Q0VGJ0
Q0VGT2
Q0VGT7
Q0VGV1
Q148Z3
Q149D4
Q149D5
Q149Z9
Q14B01
Q14B19
Q14BM8
Q14CI1
Q199A7
Q1LZ51
Q1LZK3
Q1LZL9
Q1MWP8
Q1MWP9
Q1PAG7
Q1WLP7
Q1WWJ9
Q1WWK3
Q1WWN0
Q2KHK9
Q2KHS8
Q2M4H1
Q2M4H2
Q2M4I5
Q2M4J9
Q2NKH6
Q2NLB9
Q2T9H0
Q2TB03
Q2TBA4
Q2TBA5
Q2TJH4
Q2TJI7
Q2TJI8
Q2TJI9
Q2TVT7
Q2V6Q0
Q2V6Q4
Q2VPD3
Q2WF71
Q32MF0
Q32MT5
Q32MU6
Q32MU7
Q32NY8
Q3B7C1
Q3B845
Q3HW36
Q3KNP7
Q3KR47
Q3LIG0
Q3LIG2
Q3SXE3
Q3SYI5
Q3SYJ7
Q3SYK2
Q3T9H2
Q3T9S3
Q3TAB3
Q3TAY5
Q3TBP6
Q3TBZ5
Q3TC40
Q3TC95
Q3TCR3
Q3TDR9
Q3TE72
Q3TEA8
Q3TEN5
Q3TES3
Q3TEY8
Q3TEZ8
Q3TFU6
Q3TG77
Q3TG88
Q3TGH6
Q3TGW2
Q3TGY1
Q3TIV4
Q3TJ87
Q3TLF0
Q3TM38
Q3TM70
Q3TMB5
Q3TMI4
Q3TMJ9
Q3TMK3
Q3TMT1
Q3TMU1
Q3TMU2
Q3TMX1
Q3TN04
Q3TNU8
Q3TPB1
Q3TPB7
Q3TPK1
Q3TPK8
Q3TPN8
Q3TPU4
Q3TPX7
Q3TPY7
Q3TQ74
Q3TQG6
Q3TQM7
Q3TQR2
Q3TQX0
Q3TR65
Q3TR88
Q3TRC3
Q3TRD1
Q3TRE4
Q3TRI9
Q3TRJ5
Q3TRR1
Q3TRU3
Q3TRZ3
Q3TS36
Q3TSF4
Q3TSG0
Q3TSL8
Q3TSN7
Q3TSR2
Q3TSW9
Q3TT45
Q3TT85
Q3TTB6
Q3TTD3
Q3TTE1
Q3TTG4
Q3TTH6
Q3TTT3
Q3TTU5
Q3TTU8
Q3TTX8
Q3TTZ1
Q3TU00
Q3TU07
Q3TU27
Q3TUR4
Q3TUS4
Q3TUY2
Q3TV57
Q3TVL7
Q3TVS1
Q3TVV5
Q3TW11
Q3TW38
Q3TW94
Q3TWA7
Q3TWF3
Q3TWK9
Q3TWP9
Q3TWR7
Q3TWW8
Q3TWY7
Q3TX10
Q3TX56
Q3TXB2
Q3TXD4
Q3TXI9
Q3TXK6
Q3TXR4
Q3TXW4
Q3TXW7
Q3TXX0
Q3TXX8
Q3TXY1
Q3TY73
Q3TY75
Q3TY79
Q3TY80
Q3TY87
Q3TYA6
Q3TYA7
Q3TYB0
Q3TYB1
Q3TYB2
Q3TYB3
Q3TYD7
Q3TYH2
Q3TYI4
Q3TYM2
Q3TYM4
Q3TYV9
Q3TYX1
Q3TYX7
Q3TYY2
Q3TZ10
Q3TZ43
Q3TZI5
Q3TZI8
Q3TZK8
Q3TZM4
Q3TZP3
Q3TZQ3
Q3TZQ9
Q3TZS1
Q3TZW2
Q3TZX0
Q3U008
Q3U037
Q3U043
Q3U054
Q3U064
Q3U068
Q3U075
Q3U098
Q3U0G1
Q3U0G6
Q3U0J7
Q3U0K7
Q3U0K9
Q3U0M5
Q3U0R0
Q3U0S8
Q3U0W9
Q3U0X4
Q3U109
Q3U114
Q3U126
Q3U127
Q3U150
Q3U1E9
Q3U1I6
Q3U1L5
Q3U1N2
Q3U1P4
Q3U1Q3
Q3U1S7
Q3U1U8
Q3U1W5
Q3U1W7
Q3U207
Q3U275
Q3U292
Q3U2B1
Q3U2B9
Q3U2C2
Q3U2D2
Q3U2G6
Q3U2H8
Q3U2J1
Q3U2M4
Q3U2M7
Q3U2V2
Q3U2Y0
Q3U300
Q3U320
Q3U327
Q3U3A3
Q3U3C8
Q3U3J3
Q3U3Q8
Q3U3R3
Q3U3U2
Q3U3U6
Q3U3V7
Q3U3Y2
Q3U3Z2
Q3U449
Q3U458
Q3U463
Q3U464
Q3U484
Q3U491
Q3U4M6
Q3U4T8
Q3U4V8
Q3U4W4
Q3U523
Q3U548
Q3U568
Q3U574
Q3U582
Q3U5D9
Q3U5E7
Q3U5L4
Q3U5M1
Q3U5Q4
Q3U5V2
Q3U661
Q3U6D2
Q3U6F0
Q3U6S9
Q3U7F6
Q3U7X2
Q3U8Y9
Q3U935
Q3U937
Q3U9D7
Q3U9G3
Q3U9P2
Q3U9Q0
Q3UA65
Q3UA95
Q3UB66
Q3UBN8
Q3UBT1
Q3UC10
Q3UCF2
Q3UCI2
Q3UCV9
Q3UCW2
Q3UD29
Q3UD30
Q3UDD2
Q3UDI8
Q3UDZ8
Q3UE64
Q3UEP1
Q3UES6
Q3UES8
Q3UET7
Q3UEU6
Q3UF17
Q3UF55
Q3UF56
Q3UFC8
Q3UFM8
Q3UFP5
Q3UFW4
Q3UG18
Q3UG20
Q3UG49
Q3UG86
Q3UGG9
Q3UGH9
Q3UGI7
Q3UGK7
Q3UGN7
Q3UGQ1
Q3UGQ2
Q3UGR9
Q3UGS3
Q3UGS9
Q3UGV3
Q3UGV8
Q3UH31
Q3UH70
Q3UH98
Q3UHA5
Q3UHF3
Q3UHL2
Q3UHN4
Q3UHS7
Q3UHU8
Q3UHW5
Q3UHZ2
Q3UHZ3
Q3UI30
Q3UI74
Q3UI84
Q3UIE6
Q3UIH6
Q3UIH9
Q3UJ00
Q3UJ35
Q3UJA5
Q3UJI3
Q3UJJ1
Q3UJK6
Q3UJN1
Q3UJN3
Q3UJV5
Q3UK39
Q3UKG7
Q3UKP1
Q3UKR8
Q3UKS1
Q3UKS5
Q3UL02
Q3UL09
Q3ULB3
Q3ULE3
Q3ULF2
Q3ULF5
Q3ULG0
Q3ULG2
Q3ULG5
Q3ULG7
Q3ULI0
Q3ULI4
Q3ULK8
Q3ULL3
Q3ULM2
Q3ULQ0
Q3ULQ3
Q3ULQ6
Q3ULV1
Q3ULV5
Q3ULZ4
Q3UM09
Q3UM33
Q3UM53
Q3UM65
Q3UMB4
Q3UMD2
Q3UME0
Q3UME3
Q3UME7
Q3UMF6
Q3UMG2
Q3UMI0
Q3UMJ5
Q3UMJ8
Q3UMM8
Q3UMN0
Q3UMQ2
Q3UMS5
Q3UMT1
Q3UMU4
Q3UMU9
Q3UMW9
Q3UMZ6
Q3UN08
Q3UN27
Q3UND6
Q3UNI1
Q3UNJ9
Q3UNM8
Q3UNT7
Q3UP72
Q3UP77
Q3UP82
Q3UP84
Q3UPE8
Q3UPK1
Q3UPM9
Q3UPN9
Q3UPQ8
Q3UPT9
Q3UPV9
Q3UQ12
Q3UQ23
Q3UQ26
Q3UQ33
Q3UQ37
Q3UQ55
Q3UQ60
Q3UQ99
Q3UQD1
Q3UQD9
Q3UQH7
Q3UQJ2
Q3UQR0
Q3UQS6
Q3UQU2
Q3UQW8
Q3UQX8
Q3UR53
Q3UR67
Q3UR71
Q3URA2
Q3URA9
Q3URB0
Q3URK4
Q3URL4
Q3URM1
Q3URM6
Q3URP0
Q3URR2
Q3URT1
Q3URU7
Q3URX6
Q3URZ4
Q3US19
Q3US22
Q3US24
Q3US39
Q3US40
Q3US51
Q3US63
Q3US87
Q3US92
Q3US93
Q3US99
Q3USI4
Q3USI7
Q3USJ1
Q3USJ2
Q3USJ4
Q3USK5
Q3USQ2
Q3USR1
Q3USR8
Q3UST6
Q3USV7
Q3USY7
Q3USZ2
Q3UT15
Q3UT24
Q3UT54
Q3UT56
Q3UT69
Q3UT91
Q3UT97
Q3UTH6
Q3UTJ8
Q3UTK6
Q3UTL1
Q3UTV2
Q3UTV5
Q3UTW6
Q3UTY2
Q3UU00
Q3UU65
Q3UUC1
Q3UUF8
Q3UUI7
Q3UUK6
Q3UUS6
Q3UUT2
Q3UUX5
Q3UV08
Q3UV27
Q3UV34
Q3UV55
Q3UV78
Q3UVE6
Q3UVF5
Q3UVG4
Q3UVH8
Q3UVI3
Q3UVQ1
Q3UW17
Q3UW99
Q3UWE4
Q3UWG6
Q3UWM6
Q3UWN4
Q3UWN6
Q3UWR0
Q3UWY2
Q3UWZ3
Q3UX15
Q3UX18
Q3UX41
Q3UX55
Q3UXE8
Q3UXF1
Q3UXF4
Q3UXG3
Q3UXG9
Q3UXH2
Q3UXH8
Q3UXQ3
Q3UXT9
Q3UXU0
Q3UXY7
Q3UY41
Q3UYF2
Q3UYJ1
Q3UYQ3
Q3UYQ6
Q3UYU8
Q3UYV4
Q3UYW4
Q3UYZ8
Q3UZ11
Q3UZ22
Q3UZ28
Q3UZ32
Q3UZ36
Q3UZ60
Q3UZ62
Q3UZ64
Q3UZ69
Q3UZ77
Q3UZ79
Q3UZA4
Q3UZB8
Q3UZE5
Q3UZH4
Q3UZH8
Q3UZJ0
Q3UZT5
Q3UZT7
Q3UZU3
Q3UZU7
Q3UZW4
Q3UZX1
Q3UZZ2
Q3V006
Q3V008
Q3V033
Q3V0J4
Q3V0L4
Q3V0R4
Q3V0X8
Q3V122
Q3V133
Q3V148
Q3V157
Q3V158
Q3V1B5
Q3V1C5
Q3V1F0
Q3V1F7
Q3V1G6
Q3V1J7
Q3V1K1
Q3V1M9
Q3V1P7
Q3V1X3
Q3V1Z2
Q3V214
Q3V255
Q3V262
Q3V265
Q3V2B6
Q3V2C2
Q3V2D7
Q3V2M8
Q3V2V3
Q3V2W5
Q3V2X2
Q3V2Z1
Q3V317
Q3V351
Q3V3B6
Q3V3C0
Q3V3D6
Q3V3E0
Q3V3E9
Q3V3I7
Q3V3J6
Q3V3M5
Q3V3U5
Q3V3W0
Q3V3X3
Q3V3Y2
Q3V3Z2
Q3V405
Q3V410
Q3V439
Q3V4B4
Q3YAA9
Q3YAB0
Q3ZB03
Q3ZB68
Q3ZB69
Q45VK5
Q45VK6
Q460M4
Q496R8
Q496R9
Q496S0
Q496S5
Q496Y7
Q498A1
Q4AE93
Q4FJR2
Q4FJS3
Q4FJS9
Q4FJV8
Q4FJW1
Q4FK18
Q4FK21
Q4G0C1
Q4KL56
Q4KL64
Q4KL82
Q4LDD4
Q4QQN0
Q4QQQ3
Q4QY62
Q4U109
Q4U110
Q4U111
Q4U112
Q4U113
Q4V8L5
Q4VA01
Q4VA43
Q4VA63
Q4VAB7
Q4VAD7
Q4VBD8
Q504N8
Q504Z8
Q505D0
Q505F0
Q505Q7
Q52KB8
Q52KH4
Q52KI5
Q52KJ2
Q52KP9
Q52KR6
Q52L49
Q52L52
Q52L55
Q52L58
Q52L79
Q53D70
Q53WV7
Q53Z05
Q53Z59
Q53ZT3
Q540Q5
Q542A5
Q542F4
Q542H4
Q542I2
Q542P9
Q542S0
Q543C3
Q543C7
Q543C9
Q543F8
Q543G2
Q543P4
Q543W0
Q543W2
Q543Y0
Q544D6
Q544F9
Q544H8
Q544H9
Q544J7
Q545M0
Q546I3
Q547J6
Q547K2
Q547S9
Q548G3
Q548R5
Q548Y4
Q549C9
Q549J8
Q549R4
Q54AA2
Q569E5
Q569N6
Q569Q5
Q569U6
Q56A02
Q56DJ6
Q571C7
Q571F4
Q571G3
Q571H3
Q571I1
Q571J2
Q571K2
Q571L0
Q571L2
Q58E42
Q58E49
Q58ET6
Q59IV8
Q59IV9
Q59IX1
Q59IX2
Q5BJ28
Q5BL05
Q5BLJ8
Q5C9J0
Q5C9J1
Q5CZW6
Q5CZX0
Q5CZX7
Q5D059
Q5D095
Q5DTH3
Q5DTH4
Q5DTP7
Q5DTR2
Q5DTS8
Q5DW34
Q5EB69
Q5EBH3
Q5EBP6
Q5EBR1
Q5F217
Q5F218
Q5F298
Q5F2B2
Q5FW96
Q5FWI1
Q5FX68
Q5FX69
Q5FX70
Q5FX71
Q5G6W2
Q5G6W3
Q5GGW4
Q5GGW5
Q5GKZ6
Q5I035
Q5I037
Q5I0M7
Q5J3Q7
Q5J3Q8
Q5J4D4
Q5J4D5
Q5MDG8
Q5NC27
Q5NC28
Q5NC37
Q5NC91
Q5NCI9
Q5ND01
Q5NT97
Q5PR04
Q5PRE9
Q5PSB0
Q5QJQ9
Q5QNR4
Q5RIM6
Q5RIM8
Q5RIN0
Q5RIN1
Q5RJ26
Q5RJ53
Q5RJH5
Q5RJS0
Q5RKW0
Q5RM08
Q5S3S8
Q5S3S9
Q5SDA2
Q5SQ68
Q5SQG0
Q5SQG1
Q5SR29
Q5SR30
Q5SR31
Q5SR32
Q5SRG6
Q5SRG7
Q5SRG8
Q5SRX5
Q5SRX6
Q5SS49
Q5SS65
Q5SS66
Q5SS67
Q5SSP7
Q5SSV5
Q5ST00
Q5SUS8
Q5SUS9
Q5SUT0
Q5SVC9
Q5SVU8
Q5SW86
Q5SW87
Q5SW88
Q5SWE2
Q5SWJ6
Q5SWR9
Q5SWS0
Q5SWT7
Q5SWT9
Q5SWU0
Q5SX13
Q5SX14
Q5SX15
Q5SX16
Q5SX32
Q5SXI5
Q5SXW0
Q5SYI9
Q5SZ23
Q5SZ98
Q5SZA3
Q5SZT2
Q5T003
Q5U445
Q5U4B2
Q5U4D4
Q5U7E3
Q5U873
Q5U874
Q5U875
Q5XI75
Q5XJY7
Q5XM34
Q5XML1
Q5XML2
Q5XTP8
Q5XTP9
Q5XTQ0
Q5XTQ1
Q5XTQ2
Q5XTQ3
Q60608
Q60694
Q60921
Q60950
Q60951
Q60982
Q60I23
Q61061
Q61281
Q61328
Q61340
Q61368
Q61421
Q61440
Q61441
Q61442
Q61443
Q61478
Q61583
Q61681
Q61682
Q61688
Q61695
Q61723
Q61807
Q61926
Q61927
Q61928
Q62006
Q62065
Q62085
Q62091
Q62149
Q62156
Q62171
Q62272
Q62281
Q62347
Q62368
Q62629
Q62804
Q62879
Q63176
Q63526
Q63708
Q63752
Q63933
Q63ZX2
Q640L6
Q640N1
Q640Q1
Q642U1
Q64369
Q64451
Q64619
Q64622
Q64FM2
Q66HA7
Q66HK4
Q66JY7
Q66MH4
Q683N8
Q68FE3
Q68FG1
Q68G54
Q68G78
Q68HB9
Q69Z44
Q69Z54
Q69ZC7
Q69ZG6
Q69ZI4
Q69ZI8
Q69ZJ5
Q69ZJ8
Q69ZQ7
Q69ZU8
Q6A006
Q6A023
Q6A056
Q6AXG1
Q6AXG6
Q6AYY1
Q6AZ27
Q6DGG4
Q6DI81
Q6DI94
Q6DIA6
Q6DIC0
Q6DLW6
Q6DLW7
Q6DLW8
Q6DLW9
Q6DLX0
Q6DLX1
Q6DLX2
Q6DLX3
Q6DLX4
Q6EEZ6
Q6F6D5
Q6F6D6
Q6F6D7
Q6GQV9
Q6GQW0
Q6GR78
Q6GT95
Q6GTJ3
Q6GTK8
Q6GTP6
Q6GU14
Q6GU20
Q6GU23
Q6GU28
Q6GXA3
Q6GXE4
Q6HAA1
Q6IQY9
Q6IR08
Q6IUP1
Q6J4Q0
Q6JHU9
Q6KAP1
Q6KAP9
Q6KAS5
Q6LAN9
Q6LBJ0
Q6LBJ1
Q6LBJ8
Q6LC96
Q6LCW3
Q6LDK7
Q6LEB3
Q6LEC9
Q6LEM2
Q6NSS1
Q6NV63
Q6NVA3
Q6NWV9
Q6NWW0
Q6NX74
Q6NXH3
Q6NXL0
Q6NXL5
Q6P0X7
Q6P1A8
Q6P1E6
Q6P203
Q6P3B3
Q6P3C9
Q6P3F6
Q6P556
Q6P564
Q6P569
Q6P5C0
Q6P6G9
Q6P6K5
Q6P6Q7
Q6P736
Q6P7C9
Q6P7T9
Q6P8N6
Q6P8Q6
Q6P9Q8
Q6P9T1
Q6PAP1
Q6PAQ8
Q6PAR7
Q6PAT9
Q6PBA0
Q6PCM3
Q6PCM9
Q6PCZ7
Q6PD13
Q6PD35
Q6PD92
Q6PDJ3
Q6PDK1
Q6PDL3
Q6PDN2
Q6PDS9
Q6PDZ3
Q6PEQ9
Q6PES3
Q6PET9
Q6PEU2
Q6PF86
Q6PF91
Q6PFB2
Q6PFE0
Q6PGB4
Q6PGD8
Q6PGE9
Q6PGI1
Q6PGM0
Q6PGM4
Q6PHA0
Q6R5C9
Q6R5G9
Q6RI65
Q6SJ95
Q6SNP9
Q6TDG4
Q6TDG5
Q6TDG7
Q6TDG9
Q6TQE4
Q6TYE7
Q6VUP9
Q6W8X1
Q6WDF1
Q6WDF7
Q6WJ06
Q6WJ07
Q6WJ08
Q6WJ09
Q6WJ10
Q6WJ11
Q6WJ14
Q6WJ17
Q6X2R9
Q6X2S0
Q6XVF9
Q6ZPF0
Q6ZPG6
Q6ZPP4
Q6ZPY4
Q6ZQ48
Q6ZQD5
Q6ZQD6
Q6ZQJ8
Q71H54
Q71UV3
Q71V06
Q71VB4
Q765P9
Q765Q0
Q76KT2
Q76MX7
Q76N13
Q76N29
Q76N30
Q76NI2
Q78DW1
Q78E71
Q78HB0
Q78NA5
Q78WV9
Q78Z98
Q78ZM1
Q792P1
Q794G7
Q7TMA3
Q7TMI6
Q7TMP1
Q7TMT9
Q7TMX8
Q7TNA0
Q7TNA1
Q7TNA2
Q7TNA3
Q7TNA5
Q7TNA6
Q7TNA7
Q7TND4
Q7TNK1
Q7TNR1
Q7TNT9
Q7TNU2
Q7TP68
Q7TPG3
Q7TPG4
Q7TPN5
Q7TPR9
Q7TPS7
Q7TQ40
Q7TQ50
Q7TQ51
Q7TQ52
Q7TQP5
Q7TS81
Q7TS99
Q7TSC9
Q7TSJ0
Q7TSL7
Q7TSW5
Q7TSX7
Q7TSY1
Q7TSY9
Q7TT01
Q7TT22
Q80SX9
Q80TE9
Q80TG4
Q80TG7
Q80TR0
Q80TU6
Q80U13
Q80U69
Q80UF1
Q80UL2
Q80UL7
Q80UV7
Q80V12
Q80V25
Q80V52
Q80V79
Q80VE7
Q80VE9
Q80VR4
Q80VV6
Q80W05
Q80W53
Q80W60
Q80W61
Q80W62
Q80W63
Q80W77
Q80WG0
Q80WR3
Q80WU5
Q80XC9
Q80XF1
Q80XF2
Q80XK2
Q80XR9
Q80Y36
Q80Y64
Q80Y88
Q80YD0
Q80Z31
Q80ZA1
Q80ZA2
Q80ZG7
Q80ZG8
Q80ZG9
Q80ZV7
Q810E0
Q810E9
Q810K5
Q810L6
Q810N2
Q810R3
Q810T9
Q811K9
Q811R6
Q811V4
Q811V5
Q811W8
Q811Z5
Q812C1
Q812C2
Q812C5
Q812C6
Q812D7
Q812G5
Q8BFR0
Q8BFR8
Q8BG36
Q8BG45
Q8BG46
Q8BG65
Q8BGB0
Q8BGB1
Q8BGB6
Q8BGV1
Q8BGW5
Q8BGZ9
Q8BHB2
Q8BHD2
Q8BI40
Q8BI51
Q8BI94
Q8BIE8
Q8BIV4
Q8BIZ9
Q8BJ04
Q8BJ14
Q8BJ75
Q8BJ79
Q8BJW3
Q8BJZ0
Q8BK32
Q8BKE4
Q8BKE8
Q8BKG9
Q8BKI7
Q8BKK0
Q8BKL0
Q8BKP2
Q8BKT0
Q8BKW8
Q8BL42
Q8BLA0
Q8BLD2
Q8BLK4
Q8BLR3
Q8BLU6
Q8BM40
Q8BM83
Q8BMH7
Q8BMI4
Q8BMU2
Q8BMX7
Q8BN75
Q8BND7
Q8BNR0
Q8BNT8
Q8BP10
Q8BP24
Q8BP29
Q8BP65
Q8BP66
Q8BPC7
Q8BPG0
Q8BPH0
Q8BPJ1
Q8BPL7
Q8BPN4
Q8BPP2
Q8BPQ1
Q8BPV5
Q8BPX7
Q8BQ09
Q8BQ10
Q8BQ27
Q8BQ55
Q8BQA6
Q8BQB3
Q8BQC1
Q8BQE0
Q8BQK8
Q8BQU4
Q8BQX1
Q8BQY2
Q8BR51
Q8BR75
Q8BRF1
Q8BRJ5
Q8BRJ9
Q8BRL1
Q8BRL5
Q8BRN2
Q8BRP2
Q8BRS7
Q8BRS9
Q8BRU1
Q8BRX0
Q8BRZ8
Q8BS00
Q8BS58
Q8BS64
Q8BS65
Q8BS78
Q8BS81
Q8BSL0
Q8BSM3
Q8BSP8
Q8BSQ2
Q8BSQ9
Q8BSS0
Q8BSS6
Q8BSY2
Q8BT17
Q8BTF5
Q8BTH7
Q8BTI4
Q8BTL4
Q8BTQ7
Q8BTS9
Q8BTV4
Q8BU17
Q8BU24
Q8BU76
Q8BUB8
Q8BUH6
Q8BUI4
Q8BUI6
Q8BUK3
Q8BUK5
Q8BUR7
Q8BUY7
Q8BV00
Q8BV14
Q8BV26
Q8BV54
Q8BV79
Q8BV81
Q8BV83
Q8BVB2
Q8BVD4
Q8BVH7
Q8BVJ2
Q8BVJ3
Q8BVP4
Q8BVR8
Q8BVS1
Q8BVW8
Q8BVY3
Q8BW13
Q8BW58
Q8BW92
Q8BWH1
Q8BWK6
Q8BX39
Q8BXF6
Q8BXG2
Q8BXY4
Q8BXY9
Q8BXZ6
Q8BY13
Q8BY39
Q8BY42
Q8BY61
Q8BYG1
Q8BYH9
Q8BYL8
Q8BZ72
Q8BZ84
Q8BZ87
Q8BZC3
Q8BZJ5
Q8BZN5
Q8BZS7
Q8BZW2
Q8BZX5
Q8BZY7
Q8C036
Q8C066
Q8C0F6
Q8C0J0
Q8C0K4
Q8C0K9
Q8C0N5
Q8C0U1
Q8C0U7
Q8C0V1
Q8C0Y3
Q8C103
Q8C149
Q8C154
Q8C164
Q8C1Q7
Q8C1V9
Q8C1W9
Q8C1Z0
Q8C244
Q8C2A4
Q8C2B8
Q8C2J3
Q8C2N9
Q8C2P0
Q8C2P1
Q8C2Q2
Q8C312
Q8C358
Q8C3D1
Q8C3F5
Q8C3R6
Q8C3T0
Q8C3V4
Q8C3X6
Q8C3Y6
Q8C402
Q8C443
Q8C497
Q8C498
Q8C4C0
Q8C4C1
Q8C4L4
Q8C4V3
Q8C4W4
Q8C4Y1
Q8C526
Q8C537
Q8C565
Q8C590
Q8C598
Q8C5B7
Q8C5C5
Q8C5E8
Q8C5F1
Q8C5I1
Q8C5L0
Q8C5L1
Q8C5P2
Q8C5P6
Q8C5X6
Q8C653
Q8C6B1
Q8C6B5
Q8C6C1
Q8C6D9
Q8C6E9
Q8C6H2
Q8C6J1
Q8C6L0
Q8C6U6
Q8C6Y4
Q8C734
Q8C763
Q8C778
Q8C7S4
Q8C846
Q8C895
Q8C8G0
Q8C8J4
Q8C8M3
Q8C8M7
Q8C8T5
Q8C8Y1
Q8C905
Q8C911
Q8C916
Q8C943
Q8C952
Q8C955
Q8C9G3
Q8C9G4
Q8C9M8
Q8C9P7
Q8C9R3
Q8C9T3
Q8C9T6
Q8C9W6
Q8C9X3
Q8CA90
Q8CA93
Q8CAD2
Q8CAH7
Q8CAI3
Q8CAP8
Q8CAT6
Q8CAV3
Q8CB25
Q8CB45
Q8CB76
Q8CBD2
Q8CBG5
Q8CBL7
Q8CBV1
Q8CBW9
Q8CBZ8
Q8CC31
Q8CCA6
Q8CCB2
Q8CCB9
Q8CCE4
Q8CCE5
Q8CCE9
Q8CCL4
Q8CCN6
Q8CCN8
Q8CCQ1
Q8CCR6
Q8CCT1
Q8CCU9
Q8CCV1
Q8CCZ5
Q8CD81
Q8CDA0
Q8CDA2
Q8CDF0
Q8CDP8
Q8CE35
Q8CE51
Q8CE98
Q8CEC2
Q8CEF1
Q8CEH2
Q8CEH4
Q8CEI6
Q8CEI7
Q8CEM2
Q8CEN4
Q8CES6
Q8CES7
Q8CEV3
Q8CF49
Q8CF60
Q8CF69
Q8CF90
Q8CFJ0
Q8CFJ6
Q8CFP0
Q8CFP4
Q8CFQ1
Q8CFR8
Q8CFX3
Q8CFX7
Q8CFY7
Q8CGB4
Q8CGC9
Q8CGF9
Q8CGP9
Q8CGQ4
Q8CGQ5
Q8CHB6
Q8CI23
Q8CI27
Q8CI30
Q8CI72
Q8CIP2
Q8CJ82
Q8HWA0
Q8HWA6
Q8JZN9
Q8JZU4
Q8K0K1
Q8K0K3
Q8K0L9
Q8K0N1
Q8K0P2
Q8K0U7
Q8K0Z6
Q8K120
Q8K185
Q8K1C8
Q8K1D1
Q8K1L9
Q8K1X3
Q8K220
Q8K259
Q8K263
Q8K267
Q8K270
Q8K2E1
Q8K2E3
Q8K2U3
Q8K2W1
Q8K3B5
Q8K3N8
Q8K3Q9
Q8K3Z5
Q8K420
Q8K428
Q8K439
Q8K455
Q8K456
Q8K4N4
Q8K4Q1
Q8K4Q2
Q8K565
Q8K5A0
Q8K5B9
Q8QZT6
Q8QZV8
Q8R024
Q8R029
Q8R069
Q8R0G2
Q8R0H0
Q8R0K9
Q8R0M2
Q8R134
Q8R1Q1
Q8R1R9
Q8R1S8
Q8R1T9
Q8R1W7
Q8R217
Q8R252
Q8R2F1
Q8R2P2
Q8R2S5
Q8R2X6
Q8R2Z6
Q8R3R9
Q8R407
Q8R4D4
Q8R4D6
Q8R4E2
Q8R4E5
Q8R4U1
Q8R4U6
Q8R5B4
Q8R5B7
Q8R5E6
Q8R5E8
Q8R5M6
Q8R5M7
Q8VBX9
Q8VBY9
Q8VBZ1
Q8VDB3
Q8VDB4
Q8VDB6
Q8VDB7
Q8VDE8
Q8VDI4
Q8VDJ8
Q8VDT8
Q8VE06
Q8VE46
Q8VHB4
Q8VHD9
Q8VHG6
Q8VHH9
Q8VHJ6
Q8VHL9
Q8VHP0
Q8VHT4
Q8VHT5
Q8VHT7
Q8VHZ2
Q8VI87
Q91UZ7
Q91V39
Q91VL7
Q91VN7
Q91VS5
Q91VW9
Q91W17
Q91W75
Q91WA4
Q91WW6
Q91WY0
Q91WY7
Q91X41
Q91XB1
Q91XH8
Q91XK1
Q91XK4
Q91XT0
Q91XT1
Q91Y03
Q91Y52
Q91Y65
Q91YM5
Q91YV0
Q91YV3
Q91YW0
Q91YX2
Q91YY8
Q91Z50
Q91Z86
Q91ZA8
Q921B7
Q921D5
Q921D8
Q921F3
Q921G1
Q921H2
Q921K3
Q921L4
Q921S6
Q921T5
Q921V2
Q922A5
Q922C3
Q922R4
Q922X0
Q923B3
Q923C0
Q924H5
Q925C2
Q925C7
Q925E2
Q925F5
Q925K8
Q925L5
Q925Q1
Q925T2
Q925V3
Q99JF0
Q99JF1
Q99JK7
Q99JM0
Q99JV4
Q99K73
Q99K91
Q99K94
Q99KF9
Q99KH6
Q99KR0
Q99KT6
Q99L38
Q99L72
Q99L92
Q99LA2
Q99LB5
Q99LI1
Q99LK0
Q99LQ5
Q99LS8
Q99M86
Q99ML3
Q99N00
Q99NA4
Q99NC9
Q99ND3
Q99PI1
Q9CQ70
Q9CQ87
Q9CQF7
Q9CQM6
Q9CQR0
Q9CQT1
Q9CRH0
Q9CRJ3
Q9CRS5
Q9CRT1
Q9CRT3
Q9CRZ3
Q9CS91
Q9CSC5
Q9CSF1
Q9CSH8
Q9CSL3
Q9CSR8
Q9CSZ5
Q9CT91
Q9CTA7
Q9CTB3
Q9CTH2
Q9CTH9
Q9CTS7
Q9CTT2
Q9CTU1
Q9CTU8
Q9CTY1
Q9CU12
Q9CU16
Q9CU77
Q9CUC5
Q9CUD7
Q9CUG5
Q9CUH4
Q9CUV3
Q9CV04
Q9CV51
Q9CV73
Q9CVI3
Q9CVK6
Q9CVL7
Q9CVS3
Q9CVT5
Q9CVV0
Q9CVW0
Q9CWD5
Q9CWS2
Q9CWX6
Q9CXB6
Q9CXC7
Q9CXE4
Q9CXF7
Q9CXQ9
Q9CY45
Q9CY46
Q9CYB4
Q9CYZ7
Q9CZ89
Q9CZK7
Q9CZM1
Q9CZV0
Q9D007
Q9D056
Q9D077
Q9D0K3
Q9D0M6
Q9D153
Q9D181
Q9D196
Q9D1V3
Q9D297
Q9D2P0
Q9D323
Q9D336
Q9D383
Q9D3B9
Q9D3I2
Q9D3J5
Q9D3Z7
Q9D429
Q9D453
Q9D470
Q9D4J9
Q9D4U3
Q9D4V7
Q9D4Y2
Q9D4Y3
Q9D504
Q9D599
Q9D5K0
Q9D5K2
Q9D5X5
Q9D6A3
Q9D6D2
Q9D6H0
Q9D6I6
Q9D6L7
Q9D6X8
Q9D710
Q9D7A3
Q9D7C3
Q9D7I6
Q9D7J3
Q9D7L7
Q9D861
Q9D8E1
Q9D8I0
Q9D8K4
Q9D8P5
Q9D9Q5
Q9DA70
Q9DA85
Q9DAB6
Q9DAD9
Q9DAE1
Q9DAE2
Q9DAK0
Q9DAN5
Q9DBC6
Q9DBD4
Q9DBI1
Q9DBP1
Q9DBQ6
Q9DBU5
Q9DBV7
Q9DBY9
Q9DC59
Q9DCC0
Q9DD01
Q9EP91
Q9EPU1
Q9EQ02
Q9EQ26
Q9EQ27
Q9EQ29
Q9EQC2
Q9EQE6
Q9EQM5
Q9EQN4
Q9EQW1
Q9EQX5
Q9ER11
Q9ER12
Q9ER40
Q9ER90
Q9ERF6
Q9ERV3
Q9ERV4
Q9ERV8
Q9ERV9
Q9ES32
Q9ES41
Q9ES42
Q9EST8
Q9ESV7
Q9ESY4
Q9ESY5
Q9ESZ4
Q9JHC4
Q9JHD3
Q9JI43
Q9JI45
Q9JIA0
Q9JIH4
Q9JIH5
Q9JIM3
Q9JJB4
Q9JJB6
Q9JJJ0
Q9JJP1
Q9JJP2
Q9JJU0
Q9JJU2
Q9JJU3
Q9JJU4
Q9JJU5
Q9JJU6
Q9JJW4
Q9JJW8
Q9JKR0
Q9JLA1
Q9JLA9
Q9JLE0
Q9JLT8
Q9JLX5
Q9JM08
Q9JM97
Q9JMA3
Q9JMD0
Q9QUJ3
Q9QUP0
Q9QWH4
Q9QWH5
Q9QWI0
Q9QWK8
Q9QWR9
Q9QWT5
Q9QX46
Q9QX80
Q9QX81
Q9QXF1
Q9QXJ5
Q9QXK0
Q9QXP9
Q9QY31
Q9QY56
Q9QY87
Q9QY88
Q9QYG4
Q9QZ07
Q9QZ61
Q9QZ87
Q9QZF3
Q9QZL3
Q9R0P8
Q9R0X8
Q9R0X9
Q9R1J3
Q9R1W4
Q9WTQ9
Q9WTW4
Q9WUI0
Q9WUJ0
Q9WUL2
Q9WUZ3
Q9WVH4
Q9WVH5
Q9WVM0
Q9Z0U8
Q9Z0V9
Q9Z0W8
Q9Z197
Q9Z1D2
Q9Z208
Q9Z248
Q9Z2E0
Q9Z2G0
Q9Z2G1
Q9Z2J8
Q9Z2T9
Q9Z326
Q4V986
Q568B4
Q5PQY5
Q6I6N2
Q6JIZ2
Q6NW89
Q6Q6F3
Q70ZY9
Q7T1C0
Q7T1C1
Q7T3H0
Q7ZZR2
Q8JIG1
Q8JIG3
Q8JIZ3
Q8UVZ1
Q90414
Q95862
Q98U16
Q9IAI9
Q9PW77
