# Supplementary material for: GOPred: GO Molecular Function Prediction by Combined Classifiers
Source: PLoS One. 2010 Aug 31;5(8):e12382. doi: 10.1371/journal.pone.0012382 (PMC2930845; doi:10.1371/journal.pone.0012382)
Supplement: Dataset S1 — Dataset: Lists of UniProt IDs of proteins used as positive and negative samples for 300 GO terms. (14.59 MB TAR) [file pone.0012382.s002.tar › data/GO:0003678.positive.idlist.txt]

P80428
P53946
Q12386
P46100
Q9VGI8
P54132
O88700
P38132
P30665
O14646
O14647
Q12873
Q14839
P22516
Q96FC9
Q61496
Q08211
P38859
P32644
P18074
P19447
Q03468
Q13216
Q9USU3
Q13283
P51979
Q12039
O14139
Q09811
P53115
Q9ULG1
Q24368
P12956
P13010
P49735
P29469
Q26454
P49717
Q9V461
P97311
P53091
Q61881
Q9VF30
Q8CIW5
Q9UUA2
P07271
Q9VQY9
O55230
Q9Y620
P26659
Q00578
P06839
Q9UTJ8
P46063
O94761
O94762
Q9Y265
Q03940
Q9Y230
Q12464
Q7Z333
P35187
Q9NZC9
P38935
P12954
Q5EAK4
Q1RKN3
Q14191
P38766
P40562
P34243
Q08995
P24088
P40105
P53345
O13559
P53819
A6ZKS5
A6ZM04
A6ZRC7
A6ZTY8
A6ZW20
A6ZWR2
A6ZYE9
A6ZZU8
O96989
P91674
P91675
P91676
Q5BI95
Q7JNE2
Q7JNE3
Q7YZ98
Q8T025
Q95SC9
Q95U81
Q9U5E0
Q9UA31
Q9UA32
Q9V433
Q9VBI1
Q9VGW6
Q9W0I7
Q9W2V7
Q9XYU0
Q9XYU1
Q9Y1H2
Q3U4T8
Q3UA65
Q3UC10
Q3UDI8
Q3ULG5
Q3UXG9
Q3V086
Q3V122
Q3V303
Q542F4
Q542I2
Q5DTS8
Q5SU85
Q5SU86
Q6KAT5
Q6NVF4
Q76MT2
Q76MT3
Q76NI2
Q80WJ5
Q8BQD7
Q8C1Z0
Q8C5L1
Q8C7T6
Q8C930
Q8VE77
Q8VID3
Q8VID5
Q921D5
Q9D077
Q9EP65
Q9EP85
Q9EP87
Q9EP92
Q9EPA9
Q9EPC0
Q9EQL4
Q9EQS6
Q9EQT8
