# Supplementary material for: GOPred: GO Molecular Function Prediction by Combined Classifiers
Source: PLoS One. 2010 Aug 31;5(8):e12382. doi: 10.1371/journal.pone.0012382 (PMC2930845; doi:10.1371/journal.pone.0012382)
Supplement: Dataset S1 — Dataset: Lists of UniProt IDs of proteins used as positive and negative samples for 300 GO terms. (14.59 MB TAR) [file pone.0012382.s002.tar › data/GO:0003682.positive.idlist.txt]

O96019
Q9Z2N8
P80428
Q12509
P48985
Q61687
Q8R4I1
P14164
O08686
P41182
P41183
P25916
Q8CGU1
Q13111
Q13112
P70403
P83916
P83917
P30658
Q13185
O55187
Q8VDS3
Q08032
P38132
O89033
P09119
Q96FF9
Q9WTK2
P49450
Q22516
Q6PDQ2
O97159
Q24478
O54751
Q02248
P53564
Q64317
P40764
O88508
P28340
Q07864
P09884
P43605
Q03468
Q92800
Q61188
P12710
Q99958
Q61169
P06536
P47806
Q61602
P46984
Q9QZQ8
Q12692
O09106
Q60848
Q61658
O17468
P18608
Q9DCB1
Q9H160
P36132
Q9BQ90
P34253
Q8MLV1
P27782
P53150
Q9Z2E1
Q9Z2D8
Q9C107
P32354
P55861
P29469
P49739
P24279
Q5XK83
P30664
P55862
P29496
Q5FWY4
Q91876
Q7ZXB1
Q925J9
Q08874
Q9QXP6
P24785
Q86B87
P60762
O02193
P54276
P50535
P50534
P50536
Q9D1P2
P70365
Q9JL19
P11632
P11633
Q07896
Q01705
Q9JL35
O88491
P54784
P32833
P54790
Q9Z176
P04637
O88898
P24610
Q3E833
P23798
P05164
Q6ZPK0
Q64028
Q00286
Q04636
P97458
P62826
P25171
P18754
Q59E36
P14291
Q92900
Q8VIG1
Q8VEE4
O35730
Q9CQJ4
Q24154
Q03124
Q08775
Q9VWF2
Q99NB9
O14229
Q9UST7
O74458
O60174
P21691
P53135
Q14683
Q12267
Q969G3
P97496
Q04888
P43267
O70494
P31266
Q9VTE2
O43463
Q9EQQ0
Q80U70
Q02457
Q9QXE7
P40040
Q62440
Q62441
P11387
P11388
P41516
Q02880
Q62187
P42282
P17789
Q2NKI2
Q9WTP9
Q9H320
Q03433
Q09908
Q10135
Q9Z2C8
P31111
A6ZKS5
A6ZLT8
A6ZLZ6
A6ZM24
A6ZNJ4
A6ZQF1
A6ZQR7
A6ZR17
A6ZVC6
A6ZYN4
A6ZZK5
A7A055
A7A0Q2
A7A0Q7
A7A0Y9
A7A1F8
P87233
Q9Y802
O43832
A1Z6I8
O16866
O18390
O76909
O96989
Q24376
Q2XYH0
Q7JMZ1
Q7JN06
Q7KQ58
Q7KU24
Q8SWV9
Q8SXW1
Q8T3M3
Q94513
Q960F4
Q9U9D0
Q9VIP4
Q9VSR5
Q9W4V9
Q8LC68
Q8VYZ0
Q9CA59
A0JLN0
A0JNY8
A0N920
A2RRI6
A2RRI7
A6H600
O35845
O88418
P70381
P97462
Q05BI5
Q05C64
Q05CL6
Q0VGT2
Q0VGV1
Q14B19
Q1PAG7
Q1WWJ5
Q2LC58
Q2M4I5
Q32MU6
Q32MU7
Q3TA30
Q3TAG3
Q3TB51
Q3TEN5
Q3TF62
Q3TJ47
Q3TKT4
Q3TN43
Q3TP53
Q3TQG6
Q3TRU3
Q3TSA1
Q3TSG0
Q3TSV4
Q3TTC8
Q3TUD7
Q3TWY7
Q3TYA6
Q3TYB0
Q3TYD7
Q3TYX7
Q3TZG6
Q3TZH6
Q3TZK8
Q3TZM4
Q3TZW2
Q3U240
Q3U2D2
Q3U3A3
Q3U3Y2
Q3U575
Q3U582
Q3U5J6
Q3U6F1
Q3U8B3
Q3UBK1
Q3UFC8
Q3UFM8
Q3UGH9
Q3UI73
Q3UIB4
Q3UIS6
Q3UL03
Q3ULG0
Q3ULG7
Q3ULL2
Q3UM17
Q3UMF6
Q3UMJ8
Q3UMX0
Q3UNN4
Q3UPK0
Q3UPT6
Q3UQD5
Q3UQJ2
Q3UQS6
Q3URA3
Q3URH5
Q3URR6
Q3US00
Q3UU22
Q3UUK6
Q3UVI3
Q3UWR0
Q3UX18
Q3UX45
Q3UY26
Q3UY41
Q3UZ76
Q3UZD0
Q3UZT7
Q3V116
Q3V1X3
Q3V265
Q3V268
Q3V272
Q3V2F7
Q3V2M8
Q3V3I7
Q497N3
Q4VA48
Q505L1
Q52KJ2
Q543C9
Q544F9
Q569E5
Q569V4
Q571L5
Q58E49
Q5BL05
Q5C9J0
Q5C9J1
Q5CZX0
Q5DTH6
Q5DTP7
Q5DTS9
Q5F2B2
Q5KU40
Q5NCG9
Q5SQA2
Q5SQA3
Q5SQA4
Q5SQA5
Q5SQA6
Q5SQA7
Q5SQA8
Q5SWN2
Q5SYK9
Q5XG68
Q60694
Q61061
Q63176
Q68FG1
Q6AXG1
Q6AXG8
Q6AXH7
Q6GTK8
Q6IQY9
Q6P8K2
Q6PBA0
Q6PDS9
Q6PFG2
Q6R5E9
Q6XVF9
Q6ZQH3
Q71E74
Q76MX7
Q7TMP1
Q7TNU2
Q7TPM0
Q7TQ50
Q7TQ51
Q7TQ52
Q7TQL1
Q7TSX7
Q7TT35
Q80TE9
Q80TG4
Q80V12
Q80VE7
Q80VE9
Q80YD0
Q8BGZ9
Q8BIE8
Q8BJ75
Q8BKI7
Q8BM83
Q8BPQ1
Q8BQ54
Q8BRF1
Q8BSH0
Q8BSQ9
Q8BUR7
Q8BY39
Q8BZC3
Q8C0U7
Q8C2I5
Q8C2N9
Q8C2S3
Q8C2Y9
Q8C3D1
Q8C402
Q8C477
Q8C4L4
Q8C4Z6
Q8C5B6
Q8C5V4
Q8C6Y4
Q8C720
Q8C839
Q8C916
Q8C9Z5
Q8CA90
Q8CB25
Q8CBT2
Q8CCN8
Q8CEW1
Q8CGJ5
Q8CIW3
Q8CJ18
Q8K0K3
Q8K0N3
Q8K1A4
Q8K428
Q8R0K1
Q8R134
Q8R2S5
Q8R407
Q8R569
Q8VHQ8
Q921E6
Q921G1
Q922H0
Q99JM0
Q99KB9
Q99L38
Q99L74
Q99LD7
Q9CRH0
Q9CTH9
Q9CTT2
Q9CU16
Q9CUH4
Q9CUT3
Q9CV51
Q9CVV0
Q9CYJ8
Q9CZK7
Q9D7L7
Q9DB86
Q9ES77
Q9JJB4
Q9JJB6
Q9JMA3
Q9QZP7
Q9WUL2
Q9WUZ3
Q9Z2E0
Q9Z2T9
