# Supplementary material for: GOPred: GO Molecular Function Prediction by Combined Classifiers
Source: PLoS One. 2010 Aug 31;5(8):e12382. doi: 10.1371/journal.pone.0012382 (PMC2930845; doi:10.1371/journal.pone.0012382)
Supplement: Dataset S1 — Dataset: Lists of UniProt IDs of proteins used as positive and negative samples for 300 GO terms. (14.59 MB TAR) [file pone.0012382.s002.tar › data/GO:0003690.positive.idlist.txt]

P19414
Q9UFW8
Q02248
P16989
O42634
P25453
Q63187
Q10655
P53695
P39748
P12841
P06536
Q16534
P26583
P52925
O14979
P53187
Q16666
Q8K339
O35819
P12956
P13010
Q9JK91
P38920
P53102
P49959
P32829
P25846
P43246
P43247
P25847
P20585
P25336
P52701
P54276
Q03834
Q99551
P09416
Q64289
Q62735
P04637
P14242
P54278
Q96T60
Q00577
P42669
O35295
Q96B01
P06838
P48581
P12753
Q06609
P36601
P06778
Q12223
P29558
Q91W59
P22336
P26754
P26755
Q15424
Q01826
P34707
Q62432
Q8BUN5
P32908
P38989
O89090
O70494
P50569
Q9JLC6
P54274
P18113
P37826
P40040
Q80U87
P33301
P67809
Q62947
Q14966
A6ZLX2
A6ZPJ6
A6ZR17
A6ZRD6
A6ZRZ8
A6ZSG8
A6ZTR3
A7A0H0
A7A1I8
O00497
Q8MQA7
Q9V4D8
Q9XYZ3
Q64MA3
Q8VYZ0
Q9FQ08
Q9FQ09
Q9LIS2
A2TH11
O70185
O70186
O70187
O70188
Q05CN3
Q2M4I5
Q3HW36
Q3TG77
Q3TPK8
Q3TQM7
Q3TTE1
Q3TTX8
Q3TW38
Q3TZI5
Q3UKR8
Q3UQ26
Q3UTJ8
Q3UZ62
Q3UZT7
Q3V0L4
Q3V3B6
Q3V3E0
Q58E42
Q5FX68
Q5FX69
Q5FX70
Q5FX71
Q5G6W2
Q5G6W3
Q5S3S8
Q5S3S9
Q5U7E3
Q5U873
Q5U874
Q5U875
Q5XI75
Q61061
Q63752
Q66HK4
Q6GTK8
Q6WDF7
Q7TP68
Q7TSW5
Q7TSX7
Q80V79
Q80VE7
Q8BQK8
Q8C2N9
Q8C2P1
Q8C4L4
Q8C6E9
Q8CAP8
Q8R1Q1
Q8VDI4
Q9CRH0
Q9CTA7
Q9D7C3
Q9EQC2
Q9ER12
Q9ES41
Q9ES42
Q9ESV7
Q9QY87
Q9QY88
Q9Z0W8
Q4V986
Q6JIZ2
Q8JIG3
