# Supplementary material for: GOPred: GO Molecular Function Prediction by Combined Classifiers
Source: PLoS One. 2010 Aug 31;5(8):e12382. doi: 10.1371/journal.pone.0012382 (PMC2930845; doi:10.1371/journal.pone.0012382)
Supplement: Dataset S1 — Dataset: Lists of UniProt IDs of proteins used as positive and negative samples for 300 GO terms. (14.59 MB TAR) [file pone.0012382.s002.tar › data/GO:0003697.positive.idlist.txt]

P19414
O35923
P62634
O42634
P25453
P17214
Q96AE4
P26583
Q03973
O14979
P61980
P19882
P53941
Q6PB66
O42709
P49717
P97311
Q61881
Q62504
P40692
P38920
P32829
P43246
P20585
P32831
P27476
P04637
Q15365
P41073
P14242
P54278
O13988
Q9NUX5
Q00438
Q00577
P42669
O35295
Q68A21
Q96B01
P06838
P10862
P12753
Q06609
P36601
P06778
Q12223
P32849
P48809
P29558
Q91W59
P54725
P54727
Q9JJW6
Q24492
P27694
Q92372
P22336
P15927
Q92373
P26754
P35244
Q92374
P26755
Q13156
Q02685
P09651
P04256
P22626
P38935
P54622
Q9HEQ9
P53999
Q9NYB0
Q15554
O08583
Q9NSU2
Q91XB0
Q9P7V3
Q9Y2W2
Q01831
P33301
P67809
P62960
A6ZLX2
A6ZRD6
A6ZRZ8
A6ZSG8
A6ZWM2
A6ZYD2
A7A0H0
A7A1E0
A7A1I8
O15150
Q22311
Q7KN75
Q7KN84
Q95T04
Q9U982
Q64MA3
Q9LIS2
Q9SX99
Q0VBL5
Q3TJ87
Q3TPK8
Q3TTE1
Q3TTX8
Q3TW38
Q3U4T8
Q3UA65
Q3UBT1
Q3UC10
Q3UDI8
Q3UKR8
Q3ULG5
Q3UV27
Q3UXG9
Q3V0L4
Q3V122
Q4AE93
Q4KL64
Q542F4
Q542I2
Q5D059
Q5DTS8
Q5I0M7
Q60950
Q60951
Q66MH4
Q6P6G9
Q6P736
Q71V06
Q76NI2
Q810K5
Q8BGW5
Q8BRJ5
Q8C154
Q8C164
Q8C1Z0
Q8C5L1
Q8C8G0
Q8R2P2
Q921D5
Q99KF9
Q9D077
Q9EPU1
Q95862
