# Supplementary material for: GOPred: GO Molecular Function Prediction by Combined Classifiers
Source: PLoS One. 2010 Aug 31;5(8):e12382. doi: 10.1371/journal.pone.0012382 (PMC2930845; doi:10.1371/journal.pone.0012382)
Supplement: Dataset S1 — Dataset: Lists of UniProt IDs of proteins used as positive and negative samples for 300 GO terms. (14.59 MB TAR) [file pone.0012382.s002.tar › data/GO:0003700.negative.idlist.txt]

P32234
Q14738
P38903
P30153
P31383
Q00362
P78759
P13760
P06340
P13765
P84782
P14060
P78314
Q9Z131
P46952
P47096
Q99L13
Q04841
P11171
Q9M0X9
Q60876
Q9NRA8
P08195
P08908
P28222
P28566
P30939
P20905
P28285
P28223
P28286
P41595
P08909
O70212
Q13639
P31387
P50406
P34969
Q91YE9
Q9H0P0
P49902
P21588
P40433
P53319
Q9CQ60
P05408
P13368
P36639
P20848
P08697
P83168
Q9NWB1
Q61838
Q9NK57
Q9JI93
Q9UNA3
P05067
O46202
Q60612
Q60613
Q60614
Q8JG69
P28647
P22760
Q5SF95
Q5SF94
Q5SF96
P01011
P42884
Q6PAM0
Q91WG5
Q9UGI9
Q13685
Q95ZQ4
P54646
P08521
Q99K67
P05201
P37833
P23542
Q08641
Q9D6J4
Q92337
Q8IUX4
Q9HC16
O95477
Q9BZC7
Q99758
O35600
Q8K448
Q91V24
O94911
Q8K449
Q9NP58
O75027
Q9NUT2
Q9NP78
O95342
Q09429
O60706
P33897
P28288
O14678
Q8NE71
Q99LE6
Q8K268
P45844
Q7TMS5
Q99PE7
P58428
P41238
Q9Y235
Q99J72
Q80UX8
Q8CBW3
Q9NYB9
P42684
O14639
Q8K4G5
Q69ZX8
P00522
P49777
Q9USY4
Q8BUZ1
Q9ULW3
Q9UKU7
P28330
P11310
P49748
O00400
P07108
P31787
Q708S8
Q708S6
Q708S4
O35240
Q96FT7
Q8K370
P45954
P38433
Q9BYF1
P21192
P28240
Q12031
Q9VLJ6
P07140
P22303
Q10714
P47820
Q5YD48
Q9GZZ6
P32316
P48181
Q23022
Q15822
O70174
P30532
P02708
P17787
P11230
P04760
O54967
O96019
Q9Y615
Q9Y614
P53396
Q18007
P16395
P11229
P08172
P20309
P08173
P08912
Q8TDX5
Q32MW3
Q8WXI4
Q9DBK0
P21147
O00767
Q99798
P49753
P58137
Q9R0H0
Q99424
O15254
P13798
P52505
P32463
P48182
Q06597
Q93149
Q06598
P29293
Q01574
P52910
O95573
Q8JZR0
Q91VA0
Q3UNX5
Q01718
P57780
P05095
Q9D9L5
Q8R5C5
P36896
P37023
Q04771
Q6AYS7
P45381
Q91XE4
P56544
Q9VF36
P14621
O35598
O75078
O43184
Q9Y3Q7
P35348
P35368
P25100
O43506
Q9UKQ2
Q9UKF5
Q90WY4
Q90WY5
P18089
P18825
Q02336
Q9UKF2
P32494
Q99965
Q05910
Q61072
Q9NII1
O96759
O00116
Q9V3R6
Q9BUB4
P00813
Q9P6I7
P53909
Q9D0L4
Q8BLF1
O88444
Q91WF3
P84309
P40145
O60503
Q8BVM4
P35611
P35612
Q9UEY8
Q9R0X2
Q07750
P05552
Q07749
P07246
P08319
Q09669
P10127
P40394
P25377
P91615
P00334
P81786
Q60994
P55263
P47143
P61312
P35318
Q06278
Q8VDL4
Q9NST1
Q01976
Q02589
Q8BQS5
P08588
P18762
P13945
Q16186
P08165
P48360
Q12184
Q3V132
Q09188
P46656
Q05955
P55196
Q9LPW7
P32794
Q8JZQ2
P39925
Q8K4H1
P84794
P85102
P33304
Q9UUZ4
P06280
Q9URZ0
Q12482
Q04412
P40529
Q9M6E9
Q9ESW4
O04931
Q9C0Y4
P38628
O13716
O94510
Q9VUQ5
P38090
P43548
P31696
O00468
O00253
Q9USK8
Q940M2
P30556
P43567
Q12449
Q12433
P38013
O95433
P03875
P03876
Q9WVE0
O70200
O95831
Q9BRQ8
Q96NN9
O13728
Q16352
P46680
Q9NZN9
O00170
P40507
Q12476
Q801X7
Q90WJ8
P14550
O60218
P31210
Q9S702
Q9UKA4
Q02952
Q9WTQ5
Q9P0M2
Q92667
O54931
O88987
Q5JQC9
P24588
Q9WVC7
Q63014
Q99996
O81852
P61855
P38080
Q12802
Q9ULX6
P39010
Q8INB9
P10869
Q8VZC3
P47895
Q9C0K7
P51648
P43353
P30038
P20292
P83402
P02768
Q9UUN9
P54115
P27800
Q9Z213
Q40677
P17784
P14540
P50076
P53954
P53730
P53178
P38242
Q9BT22
P16661
P43636
P38179
Q9Y673
P40350
Q9Y672
Q12001
P40351
P53868
P43633
P32789
Q6P6J4
Q8K1E6
Q9D8F1
Q9D6Z0
Q9UM73
P32459
P42559
P21786
P32375
P54783
Q10235
O94534
P38971
Q10303
Q91ZB0
Q924C5
O59828
Q08269
P83944
Q96Q42
P35858
P50082
P70473
Q62840
P02760
P97467
P26442
Q9UKV5
Q16671
P85004
Q24049
Q8IY63
Q8K371
O96935
Q8VCT3
Q9DBT5
Q01432
P50998
P15274
Q07075
P34629
Q9CPY7
P14904
P53582
Q01662
P50579
P38174
P15144
Q8N6M6
Q5I2B2
P30533
Q9C0V1
Q9US00
Q9P7F3
Q09840
P27932
Q9Y7S9
O42918
P08144
P08019
Q8BVF9
P97822
P54802
Q9UJX6
Q9UJX5
Q9UJX4
P16860
Q61839
Q810B6
P10152
O95841
Q9UKU9
Q9Y5C1
Q9Z1P8
O35608
Q9WVH6
P01019
P16157
Q9HCJ1
Q9CR42
Q9V4P1
Q9NQW6
Q9SU94
Q9URX7
P55345
O14744
Q9NVM4
Q9NR22
P32629
P16066
P17342
Q96NW4
Q75W84
Q06497
P22465
Q9UJ72
P50995
Q99JG3
P04083
P07355
P14669
P08758
P48037
P24639
O76027
P28039
Q16853
Q64133
Q8NK92
Q10567
O43747
P91926
Q96CW1
Q13367
O14617
Q9U2M7
P50583
Q9Y6B7
O00189
Q9Y587
P22108
Q9QXJ1
Q9DBR4
Q92624
Q9UM13
P53068
Q9NYG5
Q12157
P53886
Q12440
Q04601
Q08683
Q12107
Q61315
P38281
P32454
P37302
P51173
Q9ULZ1
P27695
Q68G58
Q8BVF7
Q9DCZ9
Q9VQG2
P49776
Q9BZZ5
Q96GX9
P35414
Q9V496
P50525
P22936
P87175
P38207
P02647
P02652
P06727
Q8C7G5
P08519
P04114
P02655
P55056
P05090
P02649
Q13790
O14791
O95236
P14630
Q9NTI5
Q53RT3
Q09790
P49435
P36973
Q12354
P07741
O96559
Q8BHH1
P29972
Q8R2N1
P55087
Q8C4A0
O14520
O94778
O43315
P53943
P53386
Q9Y2Y0
P38115
Q04212
Q9P7B8
Q10271
P25098
O15143
Q9WV31
P41227
P36406
P07347
P25628
P84285
P53629
P15514
P84077
Q9NP61
P53365
Q13795
Q8RYC8
P31318
Q01217
P18544
Q61176
P78540
P00812
Q04728
Q92888
Q60875
Q9NR81
Q9NR80
Q12774
Q7Z628
Q8C033
Q96PE2
Q8BWA8
Q5SW96
O14497
Q9Y4X5
O95376
Q03989
Q14865
O59790
P53974
Q8CG76
P25160
P38116
Q19705
P36405
Q02804
P49703
Q80ZU0
Q96BM9
P24058
P04076
Q09767
P18824
P38731
P38724
Q06408
P08566
P53090
P38840
P28777
P14843
Q04549
P38696
P61161
P42528
P47117
P80428
P53946
Q9D864
Q12509
Q12406
Q8R2S9
Q12386
Q05123
P38328
O96623
O15144
P53731
O96624
O15145
Q05933
P33204
O15511
P40518
Q8BXF8
Q8L9Y3
P49407
P10523
O43681
P15289
P50429
P51689
P54793
Q96EG1
Q5FYB1
Q6UWY0
Q9Z0L2
Q9NZ08
P18440
Q91WU5
Q9WV54
Q5W7F1
Q9JHE3
Q8R4X1
Q9ULZ3
P50275
Q8VI04
P07306
P07307
Q9VW15
P54074
P53895
P53983
P42127
P35734
P83146
P83147
Q10916
Q23498
P17405
P49089
P08243
P38986
P11163
Q9U518
P20933
Q12797
Q13625
Q9VC45
P22768
P10084
P10083
Q6HA08
Q9CTG6
P05026
P14415
P54709
Q9UN42
P20020
Q8R1K4
P56383
O43520
P98198
Q9D5T0
Q8CDM1
Q925I1
P54678
O59868
P13586
P38929
P22189
P39524
Q12675
P39986
Q12674
P73241
O95260
P16639
P40353
P53296
Q07879
Q12527
P25641
Q03818
Q06410
P43601
Q9Y7T4
P53104
Q07528
Q02887
Q06321
P46989
Q9NT62
P40344
Q8WYN0
Q9Y4P1
Q96DT6
P53867
P38862
P38182
Q12142
P48016
P01096
P01097
Q9UTN9
O64763
Q9SN27
Q6UY14
Q6WY08
O14286
P40416
Q13315
O74630
P38110
P13587
P13607
P54710
P48985
O00244
P32453
P22135
Q12349
P81450
P81451
P51164
P56382
P21306
P00854
Q04656
P35670
P30902
P00856
P07251
Q24046
Q24048
Q8VEJ1
Q9D3W4
Q01859
P05630
Q12165
P05626
Q91VR2
P38077
P81449
Q06405
Q12233
Q9DB20
P09457
P13090
Q9WVK0
O75882
Q61687
Q13535
P38111
P58459
Q76LX8
Q4VC17
P97857
P59511
Q8C9W3
Q9UNA0
Q9UKP5
Q9UP79
Q9P2N4
Q8QZR1
P38360
P38995
P54253
P38636
O70305
Q12067
Q8R4I1
P84193
Q13825
Q9M077
P36107
P27197
O70126
Q9D9K3
P27037
P27040
P47082
P36062
P50944
P40074
P40851
P40471
Q12226
P41696
O14977
P50080
P04920
P23562
Q9VTG7
Q9VLA1
O97422
O75752
Q9Z222
Q5JCS9
Q1RLK6
Q9BYG0
Q6ZMB0
Q7Z7M8
Q3U129
O54904
O43825
O96024
Q9Y2C3
Q96L58
Q00973
Q8NHY0
Q6L9W6
Q76KP1
P15535
O60909
Q91YY2
O60513
O43286
Q9UBV7
Q91X34
P56817
Q9Y5Z0
Q91V12
P14164
Q99933
O95429
Q12128
O14514
O60241
O60242
Q9UQB8
O94812
Q16611
Q99PU7
Q61334
P38084
Q61335
P12630
Q99728
P22035
P82251
Q6MG48
Q9Z1R2
Q07814
P55269
P47068
Q12365
Q12186
Q96RK4
O14370
P38891
Q9QZK2
O75934
O35855
Q9BYV7
Q01389
O14874
O95999
P10415
P20749
O88282
P41183
Q9NYF8
Q6W2J9
P11274
Q9CZP5
P39714
Q9BUT1
Q02338
P23363
Q08347
Q9VHP0
P29366
P39960
P32873
Q6H1V1
P20133
P36149
Q00618
Q03630
Q9WTZ9
P47113
Q9NZS9
P38934
A2AMT1
Q13515
Q9SCV8
P16279
Q9NHB0
Q24040
Q15582
Q9SCU9
P15703
Q10287
Q9P377
O74475
O35185
Q99PV5
Q8BGW3
Q8C6A8
Q9QYC3
O35490
Q24009
Q96G01
P55957
P53004
Q9Y6D6
P11709
P40013
O54918
O08839
Q9JI08
P53744
P50277
P32451
P53630
Q13490
P98170
O59793
Q9DGI0
P46663
P32299
Q6QNY1
Q6QNY0
Q01532
P43583
Q13867
Q9VGI8
P54132
Q8WV28
P30043
Q2VPD4
P34730
Q91Z96
P55107
P12645
P12644
Q04906
P23359
P36894
Q08965
P51813
Q8K3A9
P47039
P38169
P41832
O60238
Q12982
Q7Z465
Q9PW56
P40450
P38041
O75936
Q792S6
Q8N9W6
P84213
Q8JZX9
Q9UKI2
Q6NZY7
Q24207
Q03001
Q91ZU6
Q91ZU8
Q60824
P50747
P48445
O95861
P14772
Q12830
Q92358
P15056
P28028
Q7Z569
Q8MQJ9
P38398
P48754
P51587
O35923
P46736
P25440
Q9NPI1
Q58F21
Q8RXD6
Q9VRP9
O74563
Q07457
P43132
Q8K3W0
Q24157
P48582
Q24039
Q99177
P32639
P32247
Q8TDC3
Q8IWQ3
Q08235
Q8VIM4
Q06604
Q80YW5
P43571
Q10589
P33532
Q13410
P35070
Q24266
P43251
P62324
P08630
Q06187
Q7TSA3
Q6MG97
O60566
O43683
O94751
P41695
P26448
P27637
Q08492
P33314
P53323
P25300
P41697
Q8VC97
P23293
Q05949
Q9VD83
P82679
O88875
P10506
P28829
Q9CQC6
P30099
Q86VB7
Q9NS00
Q8CG16
P09440
Q91ZX1
Q8CJ91
Q91ZW9
Q91ZW8
Q91ZW7
Q6P1N0
P79621
Q16581
O77086
Q9Y5P4
Q8BW93
P97520
Q8GSQ1
Q9UKL3
Q9CQA9
Q3U7U4
Q969V5
P54289
Q6PHS9
P41044
P84783
O88751
Q9NPB3
Q9NZU6
P57796
Q9D424
P91645
P97445
Q00975
Q13936
P27732
Q15878
Q9JIS7
O88427
Q9P0X4
Q02789
Q9MZL7
Q08289
P54284
Q8CGU1
P32796
Q03017
Q9WTR5
O88338
Q12864
P54657
Q86UP0
P45594
P09803
P34616
Q8R5M8
Q99N28
Q13111
Q13112
Q24572
P12962
P61215
O75493
O43570
Q9D6N1
Q9ULX7
P07451
P22748
P48284
P35218
Q9Y2D0
P23280
P43166
P35219
Q16790
P84708
P43568
P18898
P05937
P01263
Q99MP3
P25117
P01258
Q05682
Q9NZT1
Q9JM83
P06787
Q9R1W5
Q23858
P27797
Q9SLY8
O43852
P27824
P36581
P27825
Q3UHL1
Q9ES66
Q9UMQ6
Q9ER56
O35350
P20807
Q22036
O15484
Q9Y6Q1
O14815
Q11002
Q9VT65
P25296
P97536
Q8WVQ1
Q8ITC7
O54960
Q10434
P28495
P47756
Q9HGP5
P13517
P36621
P17555
Q9BXL7
Q9BXL6
P13773
P35352
Q9TX43
P07258
P03965
Q9Y2G2
Q9H257
Q9VH48
Q9WVG6
P07267
P56388
P05814
O15234
O02002
P29466
P42575
P42574
P70343
P51878
P55212
P55210
Q8IRY7
O89110
P55211
Q92851
O08736
O89094
P48442
Q9C168
P07773
P04040
P07858
P14091
Q9UBX1
P08311
P09668
P43235
O60911
Q24940
P43234
P56202
Q9R1T3
P33724
Q18879
P51636
P53223
Q13938
Q8BUG5
P32504
P35203
P08185
O14423
O60108
Q13191
Q9ULV8
P42529
P07252
P03874
P15085
P15088
Q6P8K8
Q8R4H4
P15086
Q96IY4
Q90240
P42787
P16870
P14384
P15169
P27614
O13849
P00729
Q8R4V4
P45481
P16152
P08074
P14066
Q91WT9
P32582
P83916
P30658
O00257
Q8VDS3
Q9QXV1
Q3TTL0
Q6GQT0
O60729
P51676
P21269
Q868T3
Q8WRC7
O00590
P47818
Q8R1N0
Q9D8L5
Q16204
Q10423
Q03702
O70578
Q9JJV5
Q9UBN1
Q01301
Q9UF02
P50077
P53701
P06182
P32238
P06307
Q16627
O15467
Q99731
P22362
P10146
O89093
O00585
O00626
P55773
O00175
Q9JKC0
O15444
O35903
Q9Y258
Q9Z1X0
Q9NRJ3
P13500
P10148
P10147
P13236
P13501
Q03366
P14785
P24860
P20439
P25008
P25322
P48961
P47794
Q61457
Q9Z238
O01501
P54733
Q9QWV9
O96433
P00431
P46092
P41597
P51678
P51679
P31384
P51684
P32248
P51685
P51686
Q9JHU3
Q9NPB9
O00421
O35457
Q10357
P40202
O14618
O13547
P38273
Q8R422
P08571
Q13740
P15391
P11609
Q9NNX6
Q9BZW8
Q91V98
P25063
Q8VE98
P26842
P10747
Q9R0Z3
Q8QZZ9
Q9Y5K6
P21127
Q14004
Q9NYV4
P08920
Q9DCG2
P20138
P28906
Q07969
P56528
P04234
P07766
P22646
P09693
P20963
P29965
P15379
P08575
P01730
Q9QWK4
O35926
Q07108
Q61003
P32970
P21854
P09564
P42081
P48960
Q9Z0M6
O13842
Q06702
Q06703
Q8BMD5
P25342
P32458
P32468
P32797
Q00684
P27636
P36618
P09798
P26309
Q9UJX2
P16522
P11433
P04821
P14724
P38042
Q10752
O74435
P06704
Q16543
O94740
P06101
P32457
Q08032
P38132
P25694
P07834
P25656
Q12018
P30665
P32562
O89033
P09119
O00311
P41892
P06243
Q96FF9
P32320
Q06549
P53197
O14735
Q15131
P97377
Q00526
Q00534
P49336
Q96WV9
Q9LMT0
O80345
Q00532
Q92772
Q8BLF2
O76039
Q16667
P38936
P46527
P49918
P42773
P55273
P60334
Q9SSF8
P07334
P87050
Q92903
Q09170
P38221
P56079
Q15517
Q10990
Q9WTK2
Q9DBS8
O15078
P42573
P30429
Q03654
Q16739
P38938
P84795
O95319
Q7TSY6
P0C2S1
O35161
Q9NYQ7
P19835
Q9NPF8
Q8WZ64
Q96P48
Q8WWN8
P49450
P36012
Q9USR9
Q02224
P49454
Q9HC77
Q13352
Q86XR8
Q9D3R3
Q9Y6K0
Q8TCT0
Q9P6Q6
O13297
Q12798
Q6MG51
P04186
P00746
P05156
P40558
O15519
Q06632
Q12102
P13569
Q9D5Y0
Q8N6G5
Q9UFW8
P01233
Q06100
Q8VCN5
P36613
Q64359
P87049
P32943
Q16880
P38910
P07184
Q9Z0F5
P07182
P36222
P10809
O14646
P32657
O14647
Q22516
Q12873
O97159
Q810L3
P25765
Q9BZP6
P52757
Q13231
P84754
P29029
O14757
P34208
P38147
O96017
P35790
O55229
P22516
P06276
Q9HD42
P32178
O74787
Q9H9P2
Q99653
P30597
P08004
O74756
P14180
P29465
O43916
Q9Y4C5
Q7LGC8
Q8NCG5
Q9QUP4
Q9NS84
Q9H2A9
Q7L1S5
Q9NPF2
Q9NRB3
Q8NET6
Q8NCH0
Q9FUB7
Q9CR78
Q32M07
Q8BH02
O42636
Q99828
P38779
Q924A2
Q9UT49
Q9UTN3
O13833
Q9V6Q2
Q01649
O43734
O75339
P39110
P27895
Q9PTD7
Q15642
Q14011
P00890
Q9LXS6
P43635
O75390
Q9WUL8
Q9ULV3
Q9D2Q3
Q96SN8
Q9JLH7
P40233
P40234
O74135
Q9UBR5
P20486
P56390
O22213
Q9LY71
Q9VJE5
P48562
Q7Z460
Q9NBD7
P07668
Q8IUN9
Q9Y240
Q8VCP9
Q8NC01
Q9P126
P17891
Q92478
O75596
Q9UMR7
Q9QZ15
Q9Z2H6
Q9ULY5
Q8BNX1
Q8VBX4
Q9JKF4
Q9BXN2
Q8BRU4
Q6IRU5
Q9WU61
Q9UBD9
P51800
Q64347
P35525
P51798
Q9Y5I7
Q9ET38
O88551
O88552
O15551
Q9DAR1
P35190
P52194
P53675
P22137
P35526
Q8BHB9
P30622
O55156
P49759
P49761
Q8C5W0
Q13286
Q9NWW5
Q92989
Q08685
Q16740
O76031
P56523
O60016
Q99JA4
Q920A1
Q08708
P23946
Q61419
Q8R1G2
O75746
P48233
Q99788
Q9FY74
Q8GSA7
Q8BIG7
Q8BMC4
Q8BU04
Q9Y224
P09543
P62634
Q9D1A2
P29974
Q16281
Q9JJZ9
O65717
O65718
Q9M0A4
Q969H4
P53865
Q9DAW9
Q9NZN8
Q60809
P47746
P34972
P18545
P26992
P26441
P12960
Q69Z26
Q9JMB8
P78357
P01024
P17140
P08572
Q01955
P53420
O88207
Q3U962
P01031
Q04857
Q8VCG4
Q07643
Q13085
P34121
Q00955
Q13057
Q5TAT6
Q8K4J2
O35206
P54706
Q9Z160
Q14746
P40094
Q07092
Q0VF58
P01189
Q9CQC2
Q03380
P21964
P14894
Q9BXS0
O35142
O15431
O15432
P61924
P18900
Q10252
P32378
Q9NZJ6
P27680
Q9CXI0
P49017
P53318
P31146
Q8BH44
Q9Y5Q5
P27133
Q06440
P41046
O00230
Q26377
Q07788
O16844
P32798
Q14019
Q12887
Q9Y6N1
P19516
Q01519
P32799
Q7KZN9
P40086
Q14061
Q12287
Q8N8Q8
O94587
P53239
Q3E731
P00401
Q04935
P00410
P00420
P00423
Q96KJ9
P04037
P20674
P00424
P10606
Q9CPQ1
P00427
P24311
O14548
P10174
P10176
P04039
P07255
Q9Y2B5
Q8R1C6
Q9QZ82
P05093
Q24478
P11511
Q16678
P08686
Q07973
Q9BV73
O43174
Q02318
P11509
P13107
P20814
P24470
P12939
P05181
P24903
P51589
Q6VVW9
Q9CX98
Q9NGX9
Q9VWR5
Q9VUF8
Q9VGH1
Q9JKJ9
P05183
Q9Y6A2
Q02928
P17549
Q27593
Q64505
Q60991
Q9UNU6
Q03571
P22058
P53314
Q812E0
P43616
Q8GFE2
P63040
Q8R1B5
Q99829
Q9UBL6
O88456
P53238
Q02910
Q10570
O43809
Q16630
P31327
P50416
Q8BGD5
Q9Z100
Q9D2L5
P14306
P17927
P20023
Q8R555
P35401
Q9JJV1
P62696
O35486
P10040
Q12289
Q9U6B8
Q96D31
P23508
Q07560
O75629
Q8BGC9
Q9CYA0
Q04930
P34998
Q60748
P06850
Q60571
Q9JLL0
P52943
Q12126
Q9XYM0
P46108
O75462
Q8R4S8
Q8CJ40
P41902
O95727
Q6UUV9
Q86GF7
Q16526
P24622
P23927
Q4KML2
Q14894
Q9CPT4
Q9DBE0
O13671
Q9Y2W7
P07333
P09603
P15509
P04141
P01587
Q99062
P09919
P35206
P36615
P68400
P15790
P19454
P08182
P43639
P38930
O14936
P41240
P53859
Q80T79
P47130
Q13098
P91001
Q92905
Q12468
P13611
Q6UVK1
O95196
Q06705
P21291
Q9DAN8
Q8VII3
O60676
Q06032
Q05048
Q12996
Q8C7E9
Q9U6Y9
P29349
O13759
P56546
O46036
Q61164
Q9Y5B0
Q9USQ1
Q16619
P83714
Q65ZA6
O15320
P29279
P47977
Q08923
Q03957
P46962
P46963
Q8WWI5
Q03220
P12400
Q8IWA5
Q6MG71
P38818
P35221
O60931
Q7YW31
P49573
P52569
Q5WA50
P38865
P70423
Q06686
O94722
Q9P7F9
Q9USV7
Q62018
P89105
Q9CR35
P49025
Q91ZR5
A2ARP9
Q80W99
Q8BVN3
O60494
P53202
O14122
Q93034
P47050
P27779
P27780
P14484
Q9VMA3
Q02554
O60888
P34630
P78794
O14011
P32434
P53008
P28319
P43497
Q9D3J9
P49238
P56391
P24310
Q9WUS4
Q8BQU6
P48165
P78310
Q00977
Q9P0U4
P25025
P49682
P70658
Q04683
Q9EQ16
P56485
P08574
P07143
P13498
P49447
P32870
Q03100
P14605
P08678
Q03101
P00175
Q9CQX2
P00167
P40312
P00158
P05501
P04657
P38909
P00045
P14922
P85091
Q921A4
Q05080
Q14093
P32898
P47103
P52016
P23285
P25719
Q9NI62
P15425
Q9ES72
P31373
O59701
P87131
P84911
Q00873
P01040
P04080
P01034
P28325
O76096
Q9NRR1
Q15828
P01037
P84850
P42125
P19938
P97318
P98082
P98081
Q12248
P36162
P50488
P84268
P84272
O13902
P54838
P43550
Q04895
P15365
P21705
P53267
Q12091
P18962
Q8LB01
Q9LFG2
Q80YE7
O43293
Q6VGS5
P13483
Q9UER7
Q9NQZ3
O57437
Q9YGW7
Q64368
Q96EP5
P22204
Q9UBU7
P32325
Q62418
Q12389
P20447
P20448
P20449
P53734
P36120
P38719
Q06218
Q923B1
O13765
P24309
O14576
Q62698
P31154
P21182
Q09732
P43146
Q94A94
Q99259
P20228
Q04792
Q05733
P19113
Q08558
Q5XIX0
P27707
O95822
Q12395
P11926
P08432
O76324
Q12517
P53550
Q9VCU9
Q09884
Q05924
Q12123
Q9VWA2
P32321
P06773
Q09248
O75935
P06132
P32347
O43602
P56965
Q99LD8
Q92466
P05031
O43150
Q99321
Q08345
Q16832
P18899
Q13206
Q96FC9
Q9NVP1
Q92499
Q9JJY4
Q9NR30
Q9BUQ8
Q921N6
O00571
Q91VN6
Q810A7
Q9NXZ2
Q8K301
Q8TDD1
Q9NY93
Q6Q899
P26196
P18171
P07713
Q16698
O13370
P06634
P28311
Q8C2K1
Q9HBH1
P35659
P05421
Q9WV69
Q8K382
P31385
Q70Z35
P38307
Q9BUN8
Q9YGV1
Q8BZ10
P17661
P15924
O00273
O54788
Q7SIG4
O74850
Q08650
Q96PD7
Q01583
Q09103
P23743
Q6NS52
Q16760
P52429
P49619
O75912
Q5KSL6
P52824
Q13574
Q91WC9
Q16854
P13663
Q62730
P50171
Q9UBM7
Q99KU1
P33327
P00367
P39708
P18173
P39517
P50172
P50233
P31116
Q18677
P09417
Q04217
P36009
Q13268
O75911
Q99LB2
Q9BPW9
Q8VBZ0
P31040
Q9CQA3
O14521
P37298
Q64442
O43143
Q8BZS9
Q80VY9
Q8VHK9
Q99J87
Q08211
P38791
Q08496
Q8T0W8
Q06819
Q06143
Q9UPY3
Q24533
Q9UBX3
Q27257
Q03063
Q03373
P41819
Q12220
P53388
Q91Z61
O95661
Q09933
P37202
P02886
Q80Y83
Q99KV1
Q9CZJ9
O60832
O94907
Q9UK85
P32891
P46681
P39976
P09622
P09624
P31007
Q62696
Q15700
P78352
Q15398
Q07505
O00548
Q9JI71
Q9IAT6
Q33DR3
O13851
P10041
Q9JI44
Q9UGM3
Q14565
P25453
Q9TW65
P11532
Q13316
Q09013
P19730
P19734
P31107
Q8TDJ6
Q9URU2
P38859
Q8C0M8
Q9GZS0
P21704
Q9HC21
Q8NFT8
Q9CQ94
P31689
Q96EY1
P25686
Q9UDY4
O54946
Q96KC8
Q13217
Q9XZT6
P18858
P49916
Q8BTF7
Q08387
P12000
P04819
Q8K1M6
P54861
Q9Y6K1
Q9CWR8
Q9ULA0
P38821
O00115
Q9QY48
P49184
Q92874
Q9D1G0
O55070
Q8BZN6
A2AF47
Q7TNF0
Q14184
Q14185
Q92608
Q8N1I0
Q8BIK4
P38774
Q9BU89
P47120
P97465
O60496
Q9QZK7
Q99KE3
Q91ZM9
Q6MG77
P53063
Q9VWE0
Q9VGY6
P30046
Q9JMF7
Q24563
Q6RYS9
Q18775
Q8INR6
Q04089
P40553
O94263
P24482
Q10315
P27344
P87174
Q04603
P16444
Q9DA79
O96790
P32469
O60762
P14020
Q9P2X0
O94505
P25615
O60094
P39985
P33611
P38121
P28040
P13382
P28340
P49004
P87324
P46957
P84798
P30261
P47110
Q3T0X9
O59835
P54358
P30316
P15436
Q07864
P56282
Q9NRF9
Q9NR33
P87154
P21951
Q27607
P54098
Q9UHN1
P15801
P26019
P33609
O48653
P06746
Q9QXE2
O75417
O60673
P14284
Q8N608
Q05521
Q9UHL4
Q9VHR8
Q9NY33
Q08225
P27487
P42658
Q80YA7
Q8BVG4
Q5T2R2
O43091
Q9C005
Q14194
Q14117
Q924H9
Q9D6N5
P21728
Q8IS44
P61168
P35462
P30728
P21917
P51436
Q8BLD9
Q16643
P55039
P32892
P83667
Q01107
Q8TD84
O59715
Q0VBN2
P0C2H4
P36616
P48510
P09040
Q24324
Q9NZW4
P55265
P60896
P32601
Q96EV8
Q07648
Q9Y048
Q86Y01
Q23985
P23919
Q16570
O95476
P39009
P53168
Q9NRD8
Q9VQH2
P32528
P33413
Q9ESS0
O75319
Q9UNI6
Q8R4V2
Q8K4T5
Q9H596
Q99N11
Q6NT99
Q05922
P51452
Q8BFV3
Q16690
Q13202
P33316
P33317
O14641
Q8VHE6
Q91XQ0
Q9NYC9
P34036
Q9JHU4
O13290
P36022
P63167
Q04949
P27619
Q13627
P85051
Q9Y463
Q9V3D5
Q92630
O43781
P17719
P00375
P36591
P07807
Q86Y13
Q9FHX5
O13889
P19525
Q03963
Q9UTE5
Q9NIV1
Q9NZJ5
Q9QZ05
Q9H329
P48593
Q10901
P43004
P43005
P48664
O00341
Q91ZD6
Q12432
P47128
P13582
P32249
Q15125
P92939
Q8BG18
Q91ZP9
O95672
Q13011
P40939
Q99JY0
P30084
Q08426
Q05871
Q07892
Q16610
P38167
O94769
P32644
P43605
Q9BQ95
P33412
Q9H8V3
Q9UNE0
Q92838
P53080
P40023
P39998
O95071
P48303
Q92633
Q99500
Q9HBW0
O95136
Q9Z0L1
Q9UBY5
Q91X56
O43854
P05305
P14138
P25101
P24530
Q15075
P62631
P32471
P29692
P29547
O00418
P05197
P16521
Q9CQ46
Q8K0D5
P25039
Q8CD10
Q9D9T8
Q9D485
P20827
O43921
P52797
P52798
P52803
P98172
P52799
Q15768
Q64355
P49411
O24310
P02992
Q8IUX8
Q6MG84
P04412
P00533
P01133
O01346
P49809
Q8BG58
P08154
P42835
Q9H9B1
Q14232
P14741
P49770
P32502
Q63186
P12754
Q13144
P32501
Q9NR50
P09032
Q9Y6B2
Q9DCR4
P41567
Q9BY44
P53235
Q9HBU6
Q03764
P08217
P09093
P19957
Q15717
P26378
P16914
P13002
O14134
P32801
Q92556
P08246
P15502
P39540
P25358
P40319
Q63187
Q03071
Q9JLJ4
Q920L5
O95163
Q91WG4
Q02908
Q96EB1
Q923X1
Q00013
Q7TNG5
Q9C103
Q06287
Q99K41
Q14246
Q9BY15
Q86SQ3
Q91ZE5
Q03173
Q8T4F7
Q08299
O35709
Q09907
P39013
Q9UT45
P53753
Q12168
Q05524
P00924
Q8BGB7
Q16206
P0A6P9
P38333
P14625
P22413
Q13822
O14638
Q8BGN3
Q6UWV6
O43768
O74423
Q12518
O55026
Q9Y227
Q8K0L2
P03375
Q804A5
P16452
Q9H2F5
Q9UNN8
Q924X1
Q60750
P29317
P54764
P54756
P29322
P29323
P54760
O15197
P43572
O95278
P19235
Q99645
P21860
Q15303
P18074
P49135
Q9QZD4
P28715
Q03468
Q13216
Q8R1L4
P18414
O14944
P62495
O74718
P05453
Q06551
P41912
Q99JF5
P32377
P52020
Q15800
P53045
P53199
Q12452
P40030
P25340
P48449
Q22640
P62651
O75460
Q76MJ5
O74401
Q9Y7P1
Q96HE7
Q03103
P30040
Q9UJM3
P17261
P27882
Q12284
P83654
Q08649
P53918
P25932
Q24338
Q06344
Q03018
P22696
Q86US8
P23141
P17214
Q03096
P08171
Q9R0P3
Q7Y1X1
Q00869
Q99JG2
P13804
Q12480
P38117
Q16134
Q10361
P38071
P32474
P20934
P70429
Q92817
Q01844
P52911
Q9UQ84
P53695
P39875
Q9D4H1
O35382
Q13868
Q921I9
Q9CRA8
Q15024
Q96B26
Q01780
P62810
P97464
O77783
Q9XZ08
Q9UBQ6
P97767
Q05201
P15311
Q7TS73
P50502
Q8BWU3
P00488
O00757
P09201
Q9JJH5
P32604
P03951
P00748
Q9DBS2
P08709
P16294
P16930
O00519
O59722
P34756
Q8IVS2
Q12283
O15540
Q01469
P12104
P12710
O75844
Q9Y256
Q922J9
Q7TNT2
Q9Y8H5
P38913
Q13158
P32771
Q920R3
O42807
Q8WZI8
Q9HE18
Q9Y871
Q9UNN5
P55824
O35346
Q14289
Q8BGE5
O35242
Q12055
Q93142
P21268
Q9Y4F1
O94887
P07149
P19097
Q14296
P12785
P53848
P38225
P38137
Q9USU3
Q08879
P98095
Q8BPB5
O95967
Q9UBX5
P35556
Q04691
P35550
Q8NEZ5
Q80UW2
Q8BJL1
Q9UK99
Q9QZN4
Q9Y3I1
Q9QZN3
Q8BK06
Q9UKC9
Q8N531
Q9UKT8
P06734
P20489
Q01362
P20491
P26151
P08101
P55899
Q9W1X8
Q13630
O00602
O75636
Q9P376
Q03254
Q96LA5
Q12178
P17064
Q02769
P36596
Q08911
Q8WSF3
P25621
P21890
P70451
P0A3C9
P38260
P07332
P38993
P40988
P43561
P24090
Q8K0X8
O14842
O15552
O14843
P98174
Q8BY35
O88387
Q69ZL1
O35565
Q92914
Q92913
O43320
O60258
O76093
P05230
Q9ESL9
Q9EPC2
P15655
P48802
P11487
P08620
P10767
P21781
Q14512
Q07407
P11362
Q09147
P22455
O04532
O89106
P97447
Q9R059
Q9WTX7
P39676
Q92496
P81802
P83255
P42837
O16299
Q8BPY9
Q6QHK4
Q9ERZ6
P54680
O59945
P32599
O13839
Q03898
P11276
P45976
Q9WTJ4
Q6P9Q6
Q9Z2I2
Q00688
P38911
Q02790
Q06205
Q91XW8
O54998
Q9Z247
Q6MG81
P20081
P0A3E0
Q08967
P39719
Q9JJ28
P21333
Q8VHX6
P32768
P40068
O61491
O61492
Q9P7H1
P38124
P49771
P36888
Q9Y5Y0
P40464
Q9VZW5
Q05860
Q01740
P38866
Q99518
Q8VHG0
Q9NFU0
Q06787
P50264
P32785
Q9ER35
Q96RU3
Q24342
O13329
O35615
Q8WW38
Q9ZQ95
Q9VSL7
Q05932
Q12676
Q08645
P15328
Q10572
O14230
P08524
P33766
P25089
P23900
P42345
Q16595
Q07540
P32791
P36033
P53746
Q12473
Q12333
Q12209
P97376
P02792
Q9VVX3
P18537
Q922K9
Q04800
Q8WU20
Q91WJ0
Q9VT28
O95073
Q61553
Q10725
P38777
Q05015
Q99369
P01225
P23945
Q12841
Q8BFR2
Q91XD4
P38310
P40099
P28037
Q9D5H4
P40088
Q8UVD9
Q96I24
Q9I927
Q9FXE5
Q9VTJ4
P04066
Q9VUL9
P38196
P07954
P31381
P26016
P30432
P09958
P16892
P23647
P35637
Q6P4F1
Q9LJK1
Q8BHC9
P19526
Q62994
Q11128
Q11130
Q9BYC5
Q9Y231
Q9W596
P51115
Q14802
Q96DB9
Q9Y2I7
Q9NPG1
Q9ULV1
Q13467
O60353
Q9H461
P38297
O18412
Q9UM11
P49019
Q9VQE7
Q9D2R4
Q9C6I4
O49561
Q13283
Q39103
Q9C971
Q64467
Q99999
Q9H3Q3
Q96A11
Q96RP7
P46672
Q6MG59
P12646
P11412
O95479
P42862
P52029
P84140
P12709
O43826
P35575
Q6MG64
P39012
Q9QYY0
Q9Z0U4
O75899
Q9BGI0
P28006
Q9P7J8
Q9M0B6
Q08605
O14976
P04397
P04385
P08431
P04387
Q04739
P10683
Q9W0P5
Q8R059
P51570
Q01415
Q32KJ6
P47211
O43603
O88853
Q6WV20
Q10472
Q6WV19
Q9Y117
Q14435
Q8IA42
Q8N4A0
Q6WV17
Q7Z7M9
Q6WV16
Q8MV48
Q86SF2
Q9VUT6
Q9NY28
Q03249
Q14353
P83691
P84995
Q39111
P48423
P33277
P19145
P34288
P28007
P41891
P22146
Q06135
Q03655
Q08271
Q08193
Q14393
Q63772
Q60780
Q5U4C1
P56481
P01350
O13837
P17649
O75879
Q8CBY0
P50440
Q9HCG7
Q9H227
P29829
P62881
P36408
P18851
P50151
Q9JMF3
P63211
P63215
Q80SZ7
Q61016
Q9NFZ3
Q8VI38
O14610
P54406
P18852
P68040
P38011
P32455
P25555
Q27913
P34903
P48169
Q24352
O95166
P18505
Q08832
O18276
P25123
O14764
P22723
P60520
O00591
Q9UN88
Q92947
Q94465
P48596
P30793
P51601
P38066
Q14397
O75603
P15442
Q9UUK2
Q03330
Q92830
Q02742
O95395
Q9P109
Q9M1S8
Q9XYP8
Q96CW5
Q96RT8
Q8BMP6
Q96RT7
P07261
Q01722
Q13724
P35197
P23434
P39726
Q91W43
P49095
P48015
Q8INF0
O54865
Q9VEU5
Q07093
P14065
Q9UT35
P32621
Q9NZC3
Q02979
Q06625
Q99988
P43026
O08689
O60383
P39958
P52565
Q12434
Q99819
P39905
P07092
Q9CRY7
Q9ESM6
Q99LY2
O93614
O62589
P47102
P39993
Q09763
P37020
Q09733
O59679
P13466
P06396
P39722
O14893
Q8TEQ6
P55040
Q12154
P14742
P14136
Q5VTD9
Q9CYH5
Q06210
P97785
O00451
O60609
Q8R0H9
Q9UJY4
Q9NZ52
Q92820
Q80WJ1
P56966
P80042
Q9P885
Q12051
Q60928
Q9US04
O14194
Q99JP7
P36269
Q9FZ87
O81829
Q9H936
Q99J23
Q02644
Q8JFY4
Q9UBU3
P16882
Q92847
Q9P3U6
O59932
P38785
Q06648
Q00805
Q99MI6
P38229
P40036
Q03016
P39732
O14908
P48546
P09681
Q03833
P25346
O94744
Q9CR36
P41818
Q9EPS3
Q8IVS8
P40066
P36143
P47011
Q04446
Q01401
P32775
Q966L9
O01836
O76743
P01215
P47806
Q61602
Q8K1M4
Q8VDL9
Q03445
Q92990
P20477
P32288
P0A3F4
Q9SID3
Q16775
Q05584
P38682
Q12320
O35659
O95838
P02724
Q9NJP9
P32190
P14220
P48167
Q9QUH0
O36032
Q9NS18
Q9UTI2
P17695
Q9CQM9
Q9Y7N3
Q03835
Q9HDW8
O74790
Q02784
Q61606
P40989
P13264
Q6P9S7
Q8BGT9
Q8BVG5
Q8MVS5
Q9NZD2
P38138
O08795
Q04924
Q94900
P01275
P37303
Q9NDH7
Q6IB77
P50432
P37291
O15488
P37292
Q09174
Q18801
Q9Y692
Q93VR3
Q10359
Q6PGG2
P36959
P87041
P29992
Q03113
P30679
Q9JK38
P43577
P04899
Q63803
Q9Z0F1
P36915
Q811S9
Q14749
P48813
O15228
P46926
P30968
Q13972
P28818
P15586
Q12096
Q10242
P40107
Q8TBA6
Q8VEM1
Q19791
P37042
P01148
O43555
P46984
Q8BH60
O14653
Q9Y3E0
Q5T601
Q8IZF7
Q8IZF6
Q8IZF5
Q8IZF4
Q9D2L6
Q8IZF2
Q7TQP3
Q7TMA4
Q86SQ6
Q96PE1
Q8IWK6
Q96K78
Q9Z282
Q6QNK2
Q6DWJ6
P51810
Q7Z7M1
Q99LE2
Q8BL07
Q7TSN6
Q8C419
Q3U3F9
Q8BG55
Q9NS66
Q86W33
Q14439
O15218
P07359
P16894
P08539
P16051
Q04665
P10823
Q99795
O43292
Q9SHJ5
Q9LMM0
Q9CAY3
Q08886
P39717
Q9QZF2
Q923Z0
Q9NQ84
Q5U9X3
Q8K4Z6
Q3ULJ0
Q09845
P41911
P43304
P32191
P53130
Q925Q5
P30777
Q06636
Q07830
P38875
Q04080
P38211
Q04082
P32363
P40367
Q92643
P49018
Q99P91
P41277
P47775
P49685
Q13304
Q15760
P46091
Q12361
Q99678
O00155
Q8BZA7
Q9NS67
Q99527
O00270
O75388
O88416
Q9UPC5
Q9HC97
O15354
Q5U431
P46089
Q9Y5Y4
Q9Y2T5
Q9Y2T6
Q9Y653
Q8C010
Q8IZP9
Q6YNI2
O95800
Q8C131
Q8BZR0
Q9NYM4
Q8CIM5
Q9EPB7
Q9Y302
Q8WXG9
P32866
Q13227
Q6IR34
Q3U1Z5
P32784
P36148
P42867
P42881
P07286
Q9HCN6
P83564
P07203
P36014
P38143
P22352
Q91XR9
Q99LJ6
Q9W497
Q7PMG3
Q7PYF4
P12544
P10144
P49863
Q8VC88
O75791
Q13588
Q9U405
Q14449
P62993
Q03160
Q5SNZ0
Q12068
P38715
P84801
Q9UBQ7
P23818
Q61627
O43424
Q16478
P34947
P42287
Q9NRY4
P97772
Q14832
P41594
Q14831
P09341
P16371
P38646
P16474
Q9HAV7
O88396
P38523
P30550
P07492
P24814
Q12849
Q9D3N8
P48507
Q9W3K5
P48506
Q09768
P32477
P48637
P35669
Q08220
P00390
P78965
P41921
Q2NL51
P51136
Q10452
Q92896
P32836
P41043
P40582
O59827
Q12390
Q9P6M1
P08263
O15217
Q9DCM2
P21266
O09131
P19157
Q8JFZ2
Q9N4X8
P30712
Q9VG93
O22775
P48239
P36156
O00178
Q3UJK4
Q923K4
O43824
Q8VHD6
Q00582
P11168
P11169
P14672
P22732
Q9NY64
P40956
P39996
P49915
P38625
Q9Y2T3
Q07729
P43081
Q8VBV8
O95843
Q16661
P25092
Q02846
P51841
Q6TL19
P46943
Q9UBP9
Q8J0I9
O14405
P84194
P84196
Q9NDM2
Q9UTL4
P47026
Q08484
P53258
P48566
Q12344
P32806
P48365
P43570
Q9Z1E4
P23337
Q9QZQ8
Q12692
Q56UJ5
Q800H9
P14434
Q14520
Q9QXE0
P14003
Q61645
Q9JIY2
P32179
O14019
P47119
Q64279
Q61039
Q9UJM8
Q9NYQ2
P13434
P14064
Q02516
Q61647
Q03532
Q8TF76
Q9Z0R0
O14929
Q12341
P39984
P13231
O00165
P02008
P83623
P83624
Q99075
P02100
Q9Y450
Q99714
Q16836
P51611
Q9Y5Z7
Q9V4C8
P53834
P08631
P49710
O88704
Q9Y3Q4
P83174
P83176
P04253
P83173
P83175
P83180
P83172
Q969S8
Q96DB2
P53973
Q06629
Q06623
P56518
P56524
Q9UQL6
Q9UBN7
Q8WUI4
Q9BY41
Q9UKV0
P51858
Q50756
Q50755
Q50754
P96797
P96796
P42858
Q9R257
Q3U487
Q8K4P8
Q60848
Q63147
Q8VC19
P09950
P13716
P05373
P08397
P28789
P51163
P06174
P36551
P11353
O07621
Q9V9S8
P22830
P16622
Q921L7
P02790
P05546
P05981
Q23977
P35428
Q8BKT2
Q00816
P32828
P06865
P07686
P49010
O94992
Q96MH2
Q9I9L0
P32874
Q12060
P51979
P04233
Q93099
Q04756
Q9VZU2
Q8BMT9
Q02936
P70187
Q6NVY1
Q96JB3
Q9JLS0
O59836
P49773
P46597
O00291
P06775
Q9H2X6
Q9H422
Q9ERH7
Q8T0S6
P87314
P32479
P32480
P47171
O17468
P00498
P00815
P40545
P33734
P06633
P36605
P07172
P38635
Q9P777
P41809
Q02308
P48353
Q6PCN7
Q9HPR6
Q01581
P54839
Q01237
P52926
P09429
Q05783
P18608
Q9DCB1
Q12039
Q03973
P06762
P30519
P90947
O44326
Q9SDL7
Q02592
P38074
Q9M1W4
O94284
P32339
P19807
Q91VF2
O14979
P31943
Q9BUJ2
P07910
Q14103
P14866
Q9D0E1
O43390
Q00839
Q04344
Q9UUM7
P47124
P32485
P53389
Q9Z214
Q9QWW1
Q8BIL5
Q86VS8
Q24185
P20050
P53187
Q8VHD8
Q12214
P53096
Q02959
P40480
P48570
Q03213
O01367
P09932
P05205
Q06592
P39979
Q9NZL4
P84074
Q9GQV7
Q6XNP7
P93836
P32755
P00492
Q04178
Q92902
Q9NQG7
Q8WWQ2
Q9Y251
Q61646
Q8JIR2
P38922
Q08109
Q05787
P70174
Q91ZY2
Q9US25
Q99383
O14139
O74465
P29295
P55200
P31539
P32478
Q8R3H7
P54658
P83581
P07901
O75506
Q6VYH9
Q99181
P50582
P34244
P38274
O14368
P15992
P19882
P09435
P33416
P32590
Q99M31
Q00649
Q16082
Q9UBY9
Q9UJY1
P53686
P53687
Q9UR39
P53688
P50079
Q9BUP3
P51514
O48676
Q92743
O43464
Q01886
Q12134
P40985
P53119
P05084
Q8IVG9
P57058
Q8BQY8
Q09811
Q8WZJ9
P35492
Q7Z6Z7
P17710
Q09756
P50521
P52790
P04807
P17709
P42833
P54854
P38695
Q12794
Q12891
Q8VEI3
Q2M3T9
P48794
P07099
P34913
P04219
Q13651
Q14626
P42701
Q99665
Q14627
Q13261
O95998
Q9Z2B1
Q969J5
P28776
P47125
Q6UWB1
P01083
P01086
P29421
P41734
Q24306
P10997
Q8WUF5
Q9EQX4
P83670
P83284
P47876
Q8WZK3
P47877
P83628
P47879
Q07079
P05155
P12675
P27321
P05362
P13598
P32942
Q14773
Q9XYF4
O01382
Q9UPZ9
O60725
O75144
Q9JHJ8
P08393
P41134
Q02363
P47928
P14735
Q8MM24
Q9V3D4
Q8MLZ7
Q9W303
Q8T0R7
O13696
P28834
Q9USP8
P28241
Q9D6R2
P56471
O43837
P54071
P21954
Q13907
P15496
Q08890
P35475
P84881
Q16666
P38912
P41374
P20459
Q9Y6M1
O00425
P20042
P09064
P32481
P46198
P25038
P39730
O75822
Q05775
Q13347
P40217
O15372
O75821
Q04067
O00303
P60228
O15371
Q99613
P32497
P06103
Q14152
P38249
Q9DBZ5
Q32KZ1
Q03690
Q91VC3
P23588
P34167
P78954
O74743
Q9DBB5
P48598
P06730
P07260
P39935
P39936
Q04637
P78344
O43432
Q10475
Q15056
P19211
P55010
P38431
P15092
Q8R5F7
P13164
P01570
P01575
P01579
P01580
Q9P0W0
P05000
Q9QZ29
P05019
Q90WW4
P01344
Q90WX8
P01869
P01877
P01860
Q9QZ85
P25963
Q15653
Q8R2H1
O15111
Q9VEZ5
O88351
Q9R0T8
P83578
Q8C208
P18893
P20809
P54349
P43432
P35225
P40933
Q9UHF5
Q9P0M4
Q96PD4
Q16552
Q13478
P97636
Q9UHD0
P01583
P01584
Q9UBH0
Q9NZH6
Q9NZH7
P27931
P25086
Q9NYY1
Q9JHX3
Q9HBE4
Q925S4
Q9H293
Q14213
Q8IU54
P01589
P14784
P16297
P31785
P04351
Q8NI17
P26951
P32927
P08700
P24394
P05112
P20096
Q01344
P05113
P08887
P05231
P08505
P16871
P13232
P10168
P79255
Q01113
P51161
Q8VHP7
Q12905
Q12906
Q9Z1Z6
Q13418
P14719
Q9HB29
P39522
P06168
P25605
P36620
P07342
Q22560
P52294
O14063
Q02821
P91276
P52292
Q14974
O13864
Q06142
O14089
P38217
O00410
O74476
P32337
O60100
P40069
Q10297
P53067
P38697
Q07152
P32581
P41833
P25626
P25642
P28627
Q8BPT6
P46972
Q921Y2
P53941
P29218
Q17R60
P82176
P32351
Q24008
P17181
P33896
P48551
O35664
Q9VR07
Q9QXV3
Q9ESK4
P15260
P38484
P05111
P08476
P09529
P55103
P38710
Q05533
P11986
P26798
P13902
P53115
Q9ULG1
Q9EPW0
Q9QWG5
Q12271
Q08227
Q9JII1
P49441
P01326
Q9VT51
P51460
Q14641
Q9WTL4
P09208
P15127
Q9PVZ4
O23492
Q9UL03
P75969
O59852
P00724
P07476
O42878
O01634
P49895
Q9IAX2
Q91ZI8
P83241
P23677
P27987
Q7TS72
Q92551
Q9UHH9
Q96PC2
P01094
P18010
P01095
Q06667
P61925
Q9Y2B9
P38991
Q7TT16
P07250
Q8K2V6
Q8VI75
O95373
Q96P70
P41236
Q93YN9
Q9W2Q7
Q9H8X2
Q9Y573
P05154
P38954
Q9LXC9
Q93Y52
Q949J1
Q91VM9
P28239
O77460
P00817
Q12280
P46940
Q13576
P18963
P19158
O43187
Q8K4B2
Q8R4K2
P49194
P32361
P48200
Q9UNX9
P48048
P63252
P48549
P48050
P48542
Q15842
Q9NZN1
Q91615
Q9XTN2
P35568
Q9Y4H2
P40015
Q9H1K1
Q96AZ6
Q55274
Q9D256
P00995
P20155
Q8BMY7
Q9NQ38
Q99312
Q8DK70
P40565
P38144
P21374
Q24247
P08514
P12080
P17301
O44386
P13612
P11688
Q63258
P20702
P05556
P05107
P05106
Q9Z0T9
P26010
Q27591
O14713
Q9R000
P11584
Q96J02
P19827
P19823
Q61704
Q08881
O89051
Q91VK4
Q9D892
Q9SBA5
Q14643
Q14571
Q14573
P29993
P30606
Q9NZM3
P83851
P82966
Q9JHI5
Q04934
Q8C1D8
Q6TA49
Q9VMJ7
P47156
Q9QXX0
Q9QYE5
P52332
O60674
P52333
Q24592
Q62315
Q86VZ6
Q9PTT2
P36035
Q60976
P40034
Q15652
Q9U297
O75164
Q9V3I5
Q9W0K0
Q9UQF2
Q9ERE9
Q9GQF1
Q9ESN9
Q58A65
Q06214
P34609
P53863
Q12358
Q9ERI5
Q8WQG9
P36224
Q9ET80
Q9ET78
P47135
Q8BKS9
Q8CHG5
Q91YR5
Q80TB8
Q8VDP4
Q9JM71
P13645
P08727
P35527
Q15323
O76015
P35908
P11679
P16861
P16862
O42938
Q01813
P60164
Q09796
O94545
Q02932
P83243
P83244
P84777
P60211
P31374
P00568
P07170
P54819
Q08480
P26364
Q9WTP7
Q9Y6K8
Q8VCP8
P36132
Q79PF6
Q79PF5
Q79PF4
P29622
P23352
O60229
P31323
P40376
P05132
P34099
P05986
P05987
P36600
P07278
Q02196
P17119
P51541
Q07551
Q8BTY1
P60210
P84744
P38070
Q9D783
P23292
Q9Y6M4
Q16322
Q14722
Q91VB2
Q9P7I2
P27466
Q00168
O42844
P22517
P08414
Q8BGV7
Q8N5Z5
Q8CDD8
Q9NS61
Q12791
Q62976
Q16558
Q9Y691
Q9NPA1
Q86W47
P22459
P22460
P17658
Q17ST2
P17970
Q02280
P08510
Q03717
Q92953
Q14003
Q03721
Q03719
Q9UK17
P15382
Q9Y6J6
Q9WTW2
Q9H3M0
Q9UJ96
Q8R523
O95259
Q9ULD8
Q9UQ05
Q9ER47
P59111
O00180
O14649
O95279
Q9Y257
P57789
Q9H427
Q96T54
P70604
O15554
P51787
O43526
O43525
Q9JK97
Q9JK45
Q8N5I3
Q96KK3
Q9BQ31
Q6ZPR4
P17540
Q12494
Q8CEZ0
Q8BFX3
Q9D7X1
Q8BNL5
Q8BJK1
P20425
P30085
P16912
Q04652
P23276
P35844
P09620
P13134
Q9Z0Z0
Q03042
Q03043
P32023
Q13237
P43637
Q16774
P15454
P40309
P50053
P17423
Q960Z0
Q9NQT8
O95235
Q99706
Q9W1U4
P38692
P20485
P52732
Q99PW8
Q12756
O60333
O43896
Q14807
Q02241
Q7M6Z4
O00139
Q8C0N1
Q99661
O15066
O14782
O95239
Q12840
P70188
Q9BVG8
P07277
P22987
P13185
P06242
P13186
P25341
P17210
O60870
P28742
P28743
P53086
Q6Y4S4
Q969F8
Q27564
P04183
O00142
Q8VBY2
Q96RR4
P28708
P46863
Q07866
Q91W40
Q9BQ90
Q99612
O95198
Q9UBX7
Q9UKR0
Q9UKR3
Q9H2R5
P06870
Q9Y337
P49862
P03952
Q99N32
O35082
Q9US03
O14343
P46867
O59751
Q12918
Q8VD98
Q13241
Q9NZS2
P42527
P90648
O15229
P01042
P32350
P01048
Q08217
Q12236
Q12222
Q12003
P46019
P05130
P24583
Q19266
Q15139
Q05655
Q02156
P05129
P24723
Q02111
Q05513
Q05652
P32895
P38689
Q12265
O60256
Q91YA2
Q9Y664
P52489
P30613
P54644
P17260
P27809
P22023
O00522
Q09175
P25586
P78386
P07247
O75582
Q8C050
Q7TPS0
P23443
Q96S38
O14328
P38691
Q61097
P14681
P43405
P36590
P00572
P34253
Q61595
O75449
Q9BVA0
P27810
P38130
P54070
Q23976
P12956
O94395
P32807
Q9HGM8
Q04437
P13010
P18160
P18161
Q16719
Q05979
P11627
P82147
Q15334
P08111
Q9H9P8
Q70KY3
A6ZZV7
O00515
Q2KHK3
P18627
P33399
P08928
P19137
P24043
Q16363
Q61001
Q61292
Q61087
P11047
Q61092
Q9Y6N6
O43813
Q61033
Q61029
Q96RT1
Q7KRY7
O95461
P16621
Q12446
Q61792
P27545
Q9Z127
Q9UHI5
Q8BSM7
Q8CGA3
O95835
Q9NRM7
O43561
O54957
Q8IWV1
Q6UX15
P40796
P05455
Q61805
Q8MLV1
Q8BX46
Q9UIQ6
P25045
P40970
P47013
Q12246
Q06147
P30624
P39518
Q9UIC8
Q04081
P31025
Q924P3
P40079
Q9UUQ6
Q8K1F9
Q86U70
Q9JKS4
P38210
Q95028
Q7SI97
P35951
P84870
P18670
P08902
P58907
P18671
Q9AYP9
P83519
P42088
P02870
P83304
Q8QGU6
Q9UJU2
Q96DT0
P09382
P17931
P56470
P47929
O00214
O00182
P42838
P48357
P41160
O95202
P06208
P18869
P04173
P38702
P84907
P16150
Q64280
Q08380
O89017
Q9BXB1
O75473
Q3UVD5
Q04760
Q09751
P50107
Q8BGA2
P36016
Q64194
P81715
P53150
P42702
P09056
P41214
Q9UHB6
Q9UGP4
Q8IR79
P53667
P53671
Q10574
O46107
A6ZN14
Q13136
Q21049
Q06005
P27656
Q9Y5X9
P07098
P06858
Q3U4B4
Q5BKQ4
P81139
Q05469
Q8NHL6
Q8NHJ6
P63005
Q99732
O43000
Q10156
P09960
Q10740
Q9H0V9
P49257
Q9JIT0
Q8VEE1
P56563
Q9VH19
Q8BMN4
P48679
P20700
P61969
Q8IWU2
Q9Y8A5
O70263
Q91XL2
A7A239
P36776
P36775
Q9DBN5
P23490
P18165
P33418
Q07923
P18054
P29250
P09917
P38419
Q9WV07
P97873
Q9Y4K0
Q924C6
Q8GXU8
Q02783
O94910
Q8JZZ7
Q9Z173
P09848
Q91ZP3
Q99PI5
O14494
Q04396
O43688
Q99JY8
O88202
P42704
P69776
P43341
Q9JI60
Q921G6
P25579
P35688
Q7TQH7
Q9JI18
Q91ZX7
Q8VI56
O75581
Q924X6
Q04833
Q32MZ4
Q3UHC2
Q5S006
O75325
P42951
Q9VCI3
Q9VXY7
P30730
O15116
P47017
P57743
P40070
Q9Y4Y9
P40089
Q06406
P53905
Q6ZWM4
P47093
P33241
Q12230
Q9WU74
P53237
P41318
Q15722
Q9NPC1
Q8CG19
Q91YR9
Q16873
P29376
Q26304
Q8MSS1
O75342
P39654
O15296
P70202
Q60767
Q9Y6Y9
P70699
P14151
Q3UN02
Q9WVC2
P28300
P32487
O75608
Q8NCC3
Q8BLC3
P40495
P83673
P38998
Q1XG90
P40976
P07702
Q9UT74
Q10474
P50113
P38999
P00697
P83972
P85045
Q9Y5Y7
Q9CPX3
Q9BXT6
Q9DBT9
Q02978
Q02779
Q16584
Q60700
O43283
Q99558
Q13233
Q99759
Q9Y6R4
Q99683
Q9WTR2
Q9V3Q6
O43318
P41279
P80192
Q95UN8
Q92918
Q12851
Q8IVH8
O95819
Q9Y4K4
P33908
Q9UKM7
Q9NR34
Q16706
O09159
P21139
Q14BB9
Q18938
O43708
Q9UPN3
Q14582
Q8WXG6
Q92383
Q96QZ7
Q86UL8
P22134
Q02197
Q9P7Q7
O14002
P23059
O74539
Q03503
P38112
P53048
P53341
Q10113
Q2TBA3
P21145
P78966
Q00619
P87014
Q6T264
Q8IZL2
Q96JK9
P34949
Q8WPJ2
P29952
Q9UUZ3
O00462
Q5GF25
Q99KE1
P36013
Q16798
P40375
P34926
P14873
P20357
Q09180
P31397
P27816
Q14244
O94737
P49137
Q8IW41
Q9UEW3
P29966
Q6PER3
Q9P0L2
Q96L34
P25491
P48740
O00187
Q6P0Q8
Q811L6
Q8C0P0
P04201
P51948
Q9NZL9
P42679
P21941
O15232
O89029
P43243
Q7Z434
Q9S7G7
Q7TPV4
P39534
Q9Z2E2
Q9Z2E1
O95243
O14467
P03873
Q9ZZW7
P03879
Q9NS73
P11226
Q95YM8
Q9NR56
P02688
O43462
P41968
P32245
Q12904
Q08601
Q7TT18
Q8BL03
P36051
O60942
Q01159
O43148
O74880
P32783
Q02891
P38295
Q07376
P36032
Q08268
Q08777
Q8JZL2
P21965
Q07820
Q9C107
Q8K595
Q8R4F0
Q9VIE6
O42709
P32354
P29469
P24279
Q26454
P55862
P29496
Q5FWY4
P53091
Q91876
Q9VF30
Q10336
P21845
P15529
P36060
Q6DN14
Q6DN12
P38323
Q9LK94
Q9LFA3
Q9P1T7
P40925
P22133
P08249
P17505
P32419
P35191
P42834
P33310
Q01846
Q12387
Q00987
Q08179
O15151
Q12019
P83443
Q9LJX0
P21439
O80725
P38615
P24612
P51608
Q7YS70
Q9GYU7
P87310
Q06213
Q9VVS4
Q99278
Q93074
Q9UHV7
Q9W0P8
O60244
P19263
P19659
Q9Y2X0
P32259
Q9VEC1
Q9NVC6
P32569
Q9XZT1
Q9BUE0
P32585
P25046
Q9VP05
Q15648
Q12321
P91641
Q9H944
P34162
Q9W5P1
Q13503
P47822
O14010
P32570
Q9ULK4
O75448
O95402
Q6P2C8
Q9VBQ9
Q12124
Q96HR3
Q8IH24
Q9USH1
P40356
Q9VS38
Q9NPJ6
Q12343
Q8MSX2
O75586
P38782
Q9GYV9
O43513
O60104
Q08278
A1ZBT5
P38304
P33308
P83148
O15553
Q8BH27
P08965
Q10292
P24719
Q61846
Q91V27
Q9VS24
Q64230
P28826
P40260
P41948
Q9NQ76
P16523
Q63648
Q12866
Q07646
P18408
P06106
P08465
P39014
Q03081
Q12041
P78937
P08536
Q9DD20
P47164
P15807
P05694
Q91X83
Q8BMK1
Q8K1A0
Q8BVH9
P08581
Q07938
Q9Y8G3
Q99257
P34166
P01149
Q13361
P21956
Q8R500
Q39659
Q8W1L6
Q920G8
Q8K480
Q9DC37
Q8C0T7
P40578
P26572
Q10469
P32266
P26187
P26188
P08493
Q9D074
P40151
P10620
Q99735
O14880
Q9UQ53
Q8R4G6
P43638
Q804S5
Q96AX9
Q8TDZ2
P41821
P36027
Q8N108
P35201
P14174
P27705
Q21815
P53035
P39943
P30290
Q62000
Q8N4C8
Q9JM52
Q9UNW1
Q9UGB7
P30348
Q9VVF7
P30301
Q9D7G9
P03971
O75030
Q6P5G0
Q16659
Q13164
P53779
P53778
O62618
Q8TD08
O88653
Q9BYG3
P53379
Q10407
Q20347
Q9NPJ1
Q8K4J6
Q9ULH7
Q9BUB5
Q9HBH9
P34072
P21741
P53141
P54357
Q06580
P09402
P24785
P58340
Q9JK91
P38920
Q9UHC1
Q62625
Q09196
Q9QVP4
P40423
Q9ESL4
Q8C7H1
Q86B87
Q9JLI3
P24347
P39900
P33435
P50281
P51511
Q9ULZ9
Q9EPL5
P03956
O60882
O88676
Q9Y5R2
Q9H239
P33434
P08254
P09237
P22894
P41245
Q96T76
O74983
P38257
Q07536
P53102
P50108
P46985
P39106
P39107
P32906
P53059
P40549
P53745
P60762
Q96BY2
O94360
P40484
P43563
Q9D2P8
Q9C5X8
Q9H3H1
P07884
P13469
O02193
P47123
Q91ZV4
Q80W94
Q9WVS4
Q7L9L4
Q10459
P48563
Q9Z223
Q9Z224
P84308
P84253
P53985
P32333
Q63344
O95907
P54785
O15427
O15374
O15375
O15403
P36021
P12872
Q9ES57
Q9CXI3
Q7TT41
P46734
P45985
Q13163
Q8CE90
Q08550
Q12411
Q00325
P23641
Q12404
Q99316
P41940
O94235
P47186
P30305
P20483
P06652
Q14168
Q13368
Q9QYH1
Q10713
P11914
Q03346
P10507
Q9CZJ0
Q96Q89
P24668
P11717
P54199
P39016
O95297
P22897
Q9P7T4
Q64449
Q5VT25
Q6DT37
Q06106
P49959
P32829
Q9Y0I1
Q3KNA1
Q7TN49
Q91ZB7
Q8VCJ6
Q99MT8
Q96LB1
Q3UG50
P53166
P50873
Q06815
P25270
P53123
O75012
P33527
Q92887
O15438
O15440
O95255
Q8R4P9
Q80WJ6
P07266
Q01926
P10566
Q9RC23
P15424
P32334
Q12317
Q03455
P38590
P25846
P43247
P25847
P20585
P25336
Q99MT2
Q6MG62
P52701
Q03834
Q01726
O43347
P50535
P40567
P50534
P50536
Q13421
P22148
P87320
Q9CWP6
P08761
Q9UJ68
Q8INK9
P21757
Q9JLC3
P40990
P47224
P38994
P39552
Q08696
O01395
P39112
P84865
P11956
P25713
P47945
Q13126
Q791T5
P07215
Q02046
P13995
Q99551
P14908
P46151
O74927
P53128
O97148
Q9Y4I5
O43193
Q13496
Q9Z2C4
Q13615
Q9NYA4
O95248
Q9Y216
Q9Z2D0
Q8NCE2
Q06489
Q9BV57
Q03677
P53070
O08601
P53944
Q03920
Q99189
Q61184
P49286
Q13585
P48240
Q9UBK8
Q62635
Q99102
Q63661
P98088
P04220
Q8VHF2
Q9JIK1
P36084
Q03626
P28666
P50276
P04939
P38734
P83507
P87231
Q04149
P22033
Q9UIF7
P40959
P20592
Q9WVP9
O22264
Q13203
Q7TPH6
Q99836
P84997
Q5SX40
Q10159
P14649
Q8WY64
Q8VCR8
Q3UIZ8
P25323
Q15746
Q99MD8
P47807
Q05096
Q9WTI7
Q5SYD0
Q12965
Q9Y7Z8
Q9USI6
P19524
Q8NEV4
P36006
P02566
P32492
Q99104
Q9UM54
Q9V3Z6
Q13402
Q13459
Q63358
P34092
Q99972
Q03479
P52179
Q62234
P54296
Q9UBF9
Q9NP98
Q00872
Q14324
P60201
O60237
Q8K3I4
P08799
Q01989
P05661
Q99323
Q9H7Z6
Q92794
Q8WYB5
Q86UW6
Q15742
P32505
P38996
P32418
P70670
Q86S66
P38879
Q02642
P40314
Q15274
P43619
P38795
Q9C5W3
O95544
Q9QWR8
Q9UK23
Q8R4H7
Q8VCV9
Q99271
Q04121
P36606
O75011
Q9C000
Q9NX02
Q96P20
P10849
P30771
Q00539
P27929
P43490
P25724
Q8TBE9
P19877
O96009
P52961
O35975
Q13508
Q8R2G4
Q9BXJ9
Q93243
Q6PGB6
P12945
P37293
Q06504
Q04751
Q9UHE5
Q8CH77
Q9DB73
Q3KNK3
P00387
Q7L1T6
Q9W4E2
Q9EPN1
O60934
P52920
Q9VJQ5
P13596
Q9VA70
P40096
Q92317
P38626
Q09161
P34160
P52298
Q08920
P53615
P19878
Q15080
P16333
Q99PD7
Q8CGQ8
Q9U6A0
P38205
Q9HCG8
P70365
Q61026
Q9Y6Q9
Q13772
Q9JL19
O60502
O75376
Q9Y618
Q9WU42
Q00141
P37040
P16603
P62167
O76036
O95944
Q8CFD9
Q9BTX1
P32500
P40460
Q08887
Q9CZA6
Q06568
Q9ERR1
Q60867
P40215
P32340
Q12366
P56597
O75414
P08879
O00746
P49740
Q00604
P52850
Q9V3L1
O15239
Q9CQ75
Q62425
Q16718
Q9CQZ5
Q9Z1P6
P51970
Q16795
Q95KV7
O75438
O43676
O43674
O95139
Q9Y6M9
Q9DCS9
O43677
P28331
O75306
O75489
O43181
O75251
O00217
P49821
P19404
P56181
Q6R891
O76041
P20929
P63239
P16519
Q84UV8
P25233
Q8CFI0
Q9VVI3
P46935
P03406
Q8K4Q6
Q6R2P8
Q8K203
Q8NG66
Q8C0Q4
Q96PY6
P51955
P51957
Q9Z1J2
Q9HC98
Q24134
P92204
P19426
P38757
Q9Y6K9
P61849
Q9CQ45
P97798
O42980
O13612
P08473
O09118
P47035
Q9R1A3
Q9JI33
P56730
P01186
Q99KK2
Q92686
Q02038
Q99519
Q9UQ49
Q8BZL1
P29503
Q99574
Q9D3P9
Q0ZGT2
Q04690
P97526
Q8NET5
Q9BT67
Q9NV92
P07196
P07197
Q6P4R8
P25374
Q93WX6
O76463
O76464
Q9UJF2
Q99LJ8
Q03264
P32831
P55769
Q7SID2
Q7SID3
O14745
Q7KRY6
P32495
P11633
Q15599
O74869
P34077
Q8CGU6
Q8IY84
P10676
Q9VGP2
Q6Z2T3
P33419
Q9SV84
Q9CXK8
Q86WB0
Q7PLI2
Q9VXK0
Q86X76
P25103
P21452
P29371
Q99MH6
Q8VE28
Q9VVV9
O54709
Q07444
O15226
P30414
Q9UBE8
Q9NPP4
P83434
Q06178
P28336
P08949
Q91ZU9
P46970
Q12879
Q13224
Q13287
Q9EPA7
Q5H8A2
O70311
O61613
P14743
Q9HB89
Q9GZQ4
P48645
Q16517
P40261
Q13423
Q9ESX4
Q08444
Q07896
Q06512
Q9Y239
Q91620
Q9HC29
P18105
Q9BZE4
P53742
Q5D1Z3
O60936
O94818
O00567
Q9QZ86
Q8R5K4
Q9NY12
Q9CRB2
Q6Q547
Q99207
P40991
Q01560
Q12499
P29475
P35228
P29474
O34453
Q9RR97
Q6WKZ7
Q27571
P25655
P06100
P06102
P34909
Q12514
Q04721
Q99466
P07207
P51513
Q9Y5S8
Q9NPH5
Q96PH1
Q8VCM2
Q99733
P47122
Q9QZQ0
Q8BGD7
P48146
O15118
Q12200
P61916
Q9Y5X5
O15130
Q9VET0
P32832
P06748
Q91V88
P25353
P39997
P22211
Q8BZP8
Q14916
P39683
Q06495
Q9DBP0
Q80SU6
Q5SZA1
O00476
P25929
P53164
P97295
P50391
O70342
Q61212
P01303
P15559
P16083
P49281
Q80XB4
Q99J45
Q92823
Q09702
P53617
P47245
Q9UR17
Q03125
O14511
P38082
P20241
Q8CBD1
Q9JHR9
P53915
Q9R0G8
Q8QFX6
O60462
O60259
Q99748
Q9ULB1
Q9Y4C0
Q9JL35
Q96L73
Q9BZ95
Q15738
Q9D720
Q53EK2
Q4PIR3
P38632
O94668
O13688
P46461
Q9JJY3
Q9NXE4
O60906
P14907
P27476
Q08J23
Q8TCD5
Q9NPB1
P34130
P40354
Q9GZY6
Q64311
P38302
Q12908
Q5PT53
P26435
Q03614
Q04958
P61970
P33331
P31378
Q08214
P78549
Q8R4G0
Q8R4F1
Q12311
O88319
P70310
Q3UFB7
Q16620
Q03351
Q02629
P57740
Q02630
P35729
Q8WUM0
P36161
P49687
P49790
O75694
P40064
P40477
Q9Z0W3
P38181
P52593
P47054
Q9W0T1
Q66HE5
P53384
Q9Y5Y2
P08466
P80303
Q95NM6
P19338
Q9U7C9
Q9DCN1
Q8BG93
P32336
P98159
P39946
Q9CA40
Q94B74
Q9NZJ9
Q9UKK9
Q9SJC4
P53370
Q99P30
Q8BVU5
P32380
Q10173
P33895
Q9UHK0
Q7Z417
P40010
Q00402
Q14980
Q9XTY6
P16554
P20676
P32499
P49686
Q02199
Q03790
P70582
P48837
Q05166
P39705
Q63850
P40368
P52891
P46673
Q99567
P52948
P70581
O15504
P52594
Q9ERH4
O15381
Q99JX7
Q9H1B4
Q8QGR0
Q9D531
Q61200
Q61199
Q91VX5
P30954
Q9UKL2
P32332
Q15646
Q8TCC7
Q9NSA0
P04181
P07991
P54368
O95190
Q9USQ5
Q02803
Q16633
Q9Z0L3
Q9UTR6
P31755
Q6P6T5
Q01968
Q9U539
Q9VCZ3
Q4LBB9
Q4LBB6
Q9UKG9
Q9WTN6
P21953
Q03028
P23803
A3KGV1
Q60597
P20967
P19262
P12695
P35486
P16387
P11177
P32473
Q8BKZ9
Q9V6X7
Q9H488
Q9W589
O15527
P53397
O15294
Q8R4V5
Q9QY00
P23275
Q0VAX9
Q9EQ09
Q15785
Q9D8H7
P36163
Q63912
Q9S3R8
Q9S3R9
Q64288
P13725
P53347
O93248
Q14982
O60890
P21957
Q9H1Y3
Q4R1I4
Q9QXZ9
P41143
P41145
O55242
P41146
Q5W9T5
P08099
P04950
P91657
O01668
P03999
P08100
P04001
O14718
P91679
P40897
Q21219
Q06593
Q96CV9
Q9UBM4
Q9VYZ1
Q9I816
P34982
Q8WTE7
P81909
P81912
O46077
Q9NQN1
Q8WTE6
P81915
Q9V3Q2
P47881
P81917
P81918
P81921
P81922
Q9V6H2
Q9W1P8
P82982
Q9VT08
Q9VT90
Q9W3I5
Q7QCC7
P82986
Q9VHS4
Q9VHQ7
Q9VHE6
Q9VFN2
Q9VAZ3
Q9W2U9
O13310
Q9Z1N2
P54789
P54784
Q13416
Q09142
P32833
Q9UBD5
Q10067
P54790
O43929
Q9Y794
P54791
O43913
O43114
P50874
O74796
P38826
Q9XYT4
Q96BI1
Q9Y226
Q9Y267
Q9Y619
Q9Y3B8
P54964
Q12375
Q99220
Q8BWU5
Q9UJX0
Q6PEB4
P21375
Q99650
O70458
O35310
P41543
Q9Y278
P46964
Q9Y663
P48439
O54734
Q99380
Q8IZT8
Q92316
Q03723
P33767
P81455
Q02795
Q92882
Q9YHY9
P31317
P05150
P43558
Q96DC9
P51521
P83859
P58308
Q8BGA9
P39952
P14920
Q99489
O09046
Q8VE38
Q9NWU1
O95747
P30559
Q03558
Q15072
Q06190
Q9Y5P8
P51575
P56373
Q99571
Q93086
O15547
P47900
P41231
P51582
Q8BMC0
Q15077
Q99677
Q96G91
Q9CPV9
Q9D8I2
O00443
Q9BTU6
Q922Q4
P32263
Q9Z110
P27986
Q9VXP4
P04054
P50393
O95712
Q9UP65
Q50L43
Q50L42
Q50L41
P85060
P85061
Q9NZ20
P39877
P97570
P14423
Q9UNK4
Q9NZK7
O15496
P00630
Q12447
Q03266
Q7KNF2
Q86U42
Q13310
Q9P6M8
P31209
P04147
P37254
P40960
P22192
P39937
P18509
P33400
Q8IZE3
Q61644
Q9UNF0
Q9UKS6
P70205
P33751
Q9Z185
Q9Z183
Q99487
Q13093
Q9NWQ8
P01298
P10601
O14832
P05121
Q9W0Y6
Q9H074
Q9BPZ3
Q8NC51
Q17850
Q13153
P38990
Q8BTW9
Q8C015
Q9VXE5
Q9V5E1
Q9W1L5
P70261
Q8WX93
Q9Z0P4
P32521
P53010
P36102
P38122
P40459
Q8K4K6
Q8C0L6
P53632
Q6PCL9
Q13219
Q9BXP8
Q60967
Q10295
P29468
Q15546
P26824
P55086
O00254
O88634
Q9NPB6
Q86W56
Q99LX0
O95453
P09874
O88554
Q9UKK3
Q9EPC1
Q9HBI0
Q96RG2
Q8CEE6
Q9HBE1
Q96IZ0
P51974
P49023
P25580
P08018
Q9VJS7
Q3TFD2
Q15366
Q3E833
Q91ZA3
Q99MN9
Q12524
Q05B81
P23798
P36582
P36583
P53124
P24867
P25693
P38794
P40038
P40186
Q08966
Q12477
Q9JKS6
Q8BHD8
P12004
P15873
Q92351
P53259
P12660
P42785
Q9ZWB7
Q9UHG2
Q92824
P29122
Q16549
Q80W65
Q10075
Q00537
Q9Y5K3
P13259
Q922E4
Q76L34
Q9CQF9
P70263
O94680
P40345
P06169
Q8WUM4
Q15116
P12815
Q9VJ79
Q9HCR9
Q01064
Q63421
P36599
P22434
O00408
P06776
Q14432
Q13370
Q9W4T4
P27815
Q08499
Q8CG03
Q91ZQ1
O55057
Q13946
O76083
Q9W4Y2
O96690
Q05028
Q17967
Q17770
O13811
P07237
Q13087
P30101
Q14554
P17967
Q15118
O70400
O70209
Q62920
P35816
Q9Z2A0
Q62011
Q02785
P53860
P53844
P33302
P32767
Q9XIE2
Q04264
P12019
Q10177
Q9ZNR6
Q8LAD0
P38075
O00764
Q9NZ53
O35417
Q9JJ40
Q86UT5
P35375
Q62053
P43115
P32240
P91745
Q62048
P40091
Q9U6L5
P30086
P36955
Q9UBV8
O74456
O77237
P05374
Q9UBM1
Q86BE9
P01210
Q8CIW5
P38759
P63054
P32319
P32609
P00790
Q9D7R7
P12955
O60437
P41073
P82600
P05164
P07202
P07663
P10834
P38921
O00623
Q9D0K1
P80667
O75381
P53112
Q9Y5Y5
Q07418
O43933
P24004
Q7Z412
Q06169
O09012
P35056
Q13608
P33760
O00628
P39108
Q6ZPK0
P43117
P42836
Q12006
Q03289
P46988
P40005
P48363
P53900
Q99471
Q04493
P52553
P49354
O60052
P49356
O13782
O35495
P53896
Q9DBJ1
Q765A7
P16112
Q61282
Q61361
Q8VCC1
Q9Y3M2
Q8BWM0
P16234
P09619
Q15198
Q8GT95
P00559
Q9TZQ3
Q6H9K0
P47180
P33401
Q8CAA7
O94710
Q8INK6
Q9GNK5
Q9VXN9
Q9VYX7
O15173
Q96PD5
Q96LB8
O75594
P25578
Q9V3B7
P53609
Q92696
P16331
P32452
Q99623
P35232
Q64028
O13298
P78562
Q96QT6
P15735
Q6PXP0
Q9VJ07
Q9DBX2
P50947
P20052
P17442
P25297
P17157
P25360
P38361
P20941
P05066
P06738
P04045
P61457
Q55168
Q55434
Q9LZ76
P54675
Q91XU3
P42356
Q9UBF8
O70161
Q9M149
Q6U7H8
P59644
O75925
O75928
O54714
Q8N2W9
Q06651
P40035
Q62083
Q9HB75
Q94131
Q9UUA2
O80536
Q06216
Q64323
Q92521
Q07326
Q5H8A4
Q9R1S3
Q96S52
Q8BXQ2
Q9H490
Q9NUD9
Q86VD9
P39104
P11309
Q62070
P22061
Q5SMQ9
O74448
P13217
Q86BJ3
P16446
O00625
Q8BSF4
P06197
Q9UKF7
O00562
Q6ZPQ6
Q9BZ71
Q9JMB7
O55176
Q9P0L9
Q8NEB9
P42336
P42338
P48736
Q13563
Q09917
Q9Z0T6
Q03407
Q9HB21
Q9HB19
Q9HB20
Q9UF11
Q3TB82
Q91WB4
Q66T02
Q16513
Q6P5Z2
Q13835
Q9JKL1
Q53H76
Q9Y263
P0C178
Q7SIB8
P00298
Q03674
Q08108
P40977
Q9Z1B3
O89040
Q01970
Q15147
Q8K3K7
P51178
Q8K2J0
Q8K3R3
Q62711
Q8K4X7
Q9P212
Q9D1E8
Q8K2C8
P16885
Q8K394
Q13393
O14939
Q8IV08
Q9UL45
P20626
Q9WV52
P08567
Q9Z126
P49763
O94451
P53350
Q9NYY3
Q9H4B4
O00444
Q64702
P20918
O00168
O00469
Q9R0E1
Q04004
Q04941
Q12017
Q8BJ56
Q9NP80
O14295
O43660
O15162
P33333
Q9UIW2
O43157
Q9QY40
Q9QZC2
P54679
P19657
P36619
Q9LNF2
Q9LUV1
Q6P1K2
P00950
Q12008
P07738
Q8WZA1
P36623
Q99797
P35999
Q17446
Q8MXI4
O44514
Q60953
Q92871
P07283
Q6F4C6
O13453
P32903
P14242
P54278
P40999
O13898
P33775
Q9C100
P31382
O42933
P46971
P52867
P42934
Q15126
Q20085
O18209
Q9NI63
Q99640
Q02890
O13911
Q96T60
P11086
Q99216
Q13519
Q94IN5
P00491
Q05788
Q00472
P19881
Q12412
Q10480
P40797
P39685
Q04636
Q9R0M4
Q9VLT5
Q9W123
Q9Y253
Q04049
Q6R3M4
Q9QUG2
P52304
Q5K4E3
Q09690
Q9VTK2
Q9Y6A1
Q9W5D4
Q8BGQ4
P27170
P54660
Q99575
P87060
P41812
O14170
P39008
P53833
P38336
Q9DB28
P28005
P53218
O75817
P38291
P38208
Q9ES81
P32722
Q06892
Q62009
O13988
Q9NUX5
P84813
P21128
P20604
Q9UHV8
Q8R4S0
Q15435
Q12972
Q8K1L5
P23595
P23287
P14747
Q9VXF1
Q12705
P40371
P35182
Q09172
Q09173
P34221
O14156
P38089
Q12511
P25646
P38797
P32345
P38193
P24031
P13686
Q9NPH0
Q9D4F2
Q91WB2
P24666
Q09131
P11117
P40347
P81800
P15693
P09242
P11491
Q10218
P48147
Q16822
P10963
Q9UKL6
O14829
O14830
P10619
P83221
P45877
Q08752
P53691
Q99KR7
Q13427
O43447
Q9D0W5
P97814
O14047
Q10078
Q09831
Q9P6P3
Q9URY1
Q8TFG6
O42900
Q9HFF4
Q9Y7J6
Q9USX7
O60145
O94647
O59697
O74815
Q9USS2
Q10447
O43066
O94324
Q9P7X5
O74426
Q9UU87
O94487
Q9UU85
O13733
O94537
Q09815
Q9UTH3
Q09792
O13945
O75688
O15297
Q80TL0
Q8CGA0
O15355
Q149T7
Q8BXN7
Q8BHN0
Q8BU27
Q9Y570
P38796
Q04119
Q868Z9
Q94IG7
P50336
P40012
P53041
Q13522
Q6J4I0
Q09927
Q9UQK1
O95685
P38148
Q9W3C7
P53043
O35448
Q12036
P38698
P11612
P26570
P33329
P78968
O60828
Q9JHK0
Q9QUN5
P34207
O35256
Q9JII2
O54830
Q9CRB5
P53633
Q9UI14
Q9UKN5
P20108
Q13162
P30044
P51888
Q5JRX3
Q8TCU6
P13727
Q9JL95
Q9UBK2
Q86YN6
P49642
O14215
P10363
Q9VPH2
P49643
O74761
P20457
P49927
P40494
P78527
O60260
O75569
P51817
P49683
P16471
P01240
Q9QUG3
P85005
P54885
P32264
P04070
Q8VCZ9
O43272
P26199
P62962
P26200
Q8T8M2
Q9DAD6
P39825
P07274
Q9HC23
P07225
Q92786
Q9CQW3
Q07350
P15938
P40968
P33411
P32523
Q27451
P32524
P24384
P49960
P23394
Q25519
P20095
P49704
Q00723
P39682
Q03338
P33203
Q03776
P53131
Q09882
P28004
Q13523
Q07538
P20053
P21372
O94906
P19735
P33334
P19736
Q9W1V6
Q9TEM3
O43395
Q96S44
Q12310
Q3UPH1
P81277
Q6MG82
P53549
Q80WM7
Q8C0F9
P62191
P17980
P33298
P62195
Q9U8Q4
Q16651
P09232
P25375
P24158
P34227
Q9LU86
P23694
Q27562
P25786
P40302
P23639
Q27563
P21242
P34119
P23638
P32379
P21243
P34120
P40303
P55786
P23724
P22141
P25451
P30657
P30656
P38624
P25043
P28064
P39006
P53037
P26270
Q9V3H2
Q9VQY9
Q9VWU1
Q12706
Q3TD49
Q9V3P6
P25161
P55035
Q9V3G7
P97371
P97372
P61289
P49768
P30620
O60542
Q07800
P08456
P11976
Q8BP74
Q9UR09
Q8IYL9
P38958
P08468
P10355
P32522
P07390
P25105
P26599
Q13635
Q9Y6C5
P18502
P41903
O60760
P41222
P34222
Q03431
P49190
P12272
P01270
P38876
P47116
Q13882
Q13308
Q06124
Q05209
Q12923
Q64512
Q15678
Q99952
P18031
O55082
Q62136
Q9Y2R2
Q6PB44
P17706
P26045
P29074
P54829
P81718
P35236
P43378
P21246
P35992
P25044
P29461
P40048
Q9W0G1
P16620
P40454
Q12461
Q15257
Q92932
P18433
P23468
P23470
Q12913
Q15262
Q16827
Q15256
Q13332
O14522
P23471
O02058
P48611
Q03393
P32901
O54724
Q9Z1X2
Q9CQJ7
P48759
Q92462
P32588
Q12221
Q07807
P25339
Q04373
Q80U78
P25822
Q27601
P41390
P22102
P07244
O15067
P38972
Q10457
Q9I7S8
P22234
P15567
P27616
P12047
Q05911
P38009
P28650
P21900
Q02787
Q68A21
O94396
Q12211
P53167
Q9JI38
P31115
P48567
Q06244
P53294
P09368
P07275
P15380
Q9UT27
Q9USX0
Q02256
P83932
Q15223
Q92692
Q9JLB9
P15151
Q15269
P25635
P41909
P34230
Q91ZV7
Q9DC11
Q8BX57
P32327
P11498
Q9ET01
P27574
P32586
O93937
P27708
P09556
P11172
P20051
P07670
P32748
P32747
P28272
P14965
P03962
P17812
P30402
Q9W0T5
Q9I8P2
Q9EPS2
P20742
Q69ZS0
Q04671
O14957
P37299
P31930
P07256
P07257
P07919
P00127
P00128
P08525
Q8R1I1
P22289
Q9QYS9
O95825
P38230
Q81HT3
Q96P65
Q9Y2K2
Q8BND5
Q7Z419
Q86UN2
Q86UN3
Q96B01
O35719
O55230
Q9Y620
Q6PAL8
P35289
P51156
P51157
P61019
Q15771
Q15286
Q8QZZ8
P62823
Q9H0N0
Q8VEA8
Q63481
P61028
Q8BHH2
P34143
O35551
P51673
P34147
P34149
P06838
P28519
P31244
P50531
P48581
O74747
P10862
O60671
P06777
Q61550
P32628
P32641
Q00578
P40352
P26793
P39750
P07276
Q09683
Q02099
P06839
Q92878
Q9UTJ8
P12753
P25454
P06778
P22216
P70270
P41410
P32863
O14129
P38953
Q9UUL2
P25301
Q12223
P32849
P06779
Q99638
P55042
O08602
P78406
Q9QXG2
P32864
P04049
P21784
Q01882
Q15109
Q8NFJ5
P15258
P11233
Q9UKM9
P22007
P29703
O60894
Q9WUP0
Q9WUP1
Q8BU25
P08092
Q9H6Z4
Q96S59
P43487
Q09717
Q9VUN3
P18613
P10114
P01120
P20936
Q15283
P32253
Q9Y272
Q9NS23
Q5EBH1
O95294
O43374
O14807
P08647
Q15907
P51159
P48809
Q14088
Q8BHD0
Q15042
Q99MI1
P22560
Q24472
Q9Y3P9
Q9H2M9
Q9UBK7
Q8KBL4
Q96PK6
Q8VH51
Q8IUH3
Q9BWF3
P52756
P78332
Q9CWZ3
Q15434
Q80Y56
Q99NF8
Q9PT60
P49792
Q93062
Q9NHX0
O13959
Q08273
Q9UBF6
Q15414
P13405
P40341
Q6IN33
Q9UKA8
Q9D0V7
O95199
P25171
P28745
P21827
Q92368
Q03530
P38623
Q08096
Q15293
P36054
Q8BH97
Q04779
Q59E36
P54725
P54727
P43125
P40421
Q8IZV5
Q9QYF1
Q8CEE7
Q92781
P38086
Q9NYR8
O14227
Q06835
Q9P6H9
O95980
P34057
P46063
O94761
Q75NR7
O94762
P14291
Q9JI20
Q9H902
P42073
P38232
Q06141
Q9D8G5
Q23917
P04808
P01347
P93788
P00797
Q9CYN9
O76512
Q92900
Q99109
Q5U4E2
O54916
Q8NFH8
P35196
Q96A58
Q13127
Q8VIG1
Q5BLE8
Q64FW2
P35546
Q920Q2
P12689
P38927
P53331
Q12090
Q08237
O75570
P30775
Q24492
Q92372
P22336
P15927
Q92373
P26754
P35244
Q92374
P26755
Q13156
P35251
P38630
P35250
Q09843
P40348
P40938
O14003
P38629
P40339
P38251
Q9BXF6
Q12192
P38206
P48743
Q8VCG9
P40809
P39083
Q06407
O74335
Q09697
Q9H0H5
P38339
P43556
Q9Y7U6
Q9UTR5
Q9Y7U5
Q61193
Q3UYI5
Q7TQ33
Q15493
Q9VIW3
P46060
P16664
P47736
P47804
O94810
O14924
Q8K443
O43566
O15492
Q99PG4
Q08116
O76081
P41220
Q99188
P49796
Q9DC04
P49798
O15539
P49758
Q8BXT1
O54828
O94363
Q8BUX5
Q9QXP0
Q15382
P98171
Q13017
O54834
Q96QB1
Q6Y5D8
Q9SYM5
P06780
Q10133
P06781
Q00245
Q874R1
Q00246
P53879
O00212
Q8BYP3
Q15669
Q24192
P20350
Q8R527
P87074
Q91YQ5
Q12362
Q99258
P50861
P33312
P40395
Q80ZG1
P29539
Q06208
Q03778
Q96NA2
Q03792
P43565
P38127
O95153
Q86UR5
Q99NE5
Q22366
Q06587
Q9CQJ4
P13489
Q12196
P40160
P56568
Q13546
O43353
Q9Y572
Q6XUX1
P85101
P83324
Q86UA6
P83245
P83323
P21524
P09938
P49723
Q9Y7P0
P38145
Q920A5
Q92963
P23796
Q08961
Q03942
Q15835
P41805
P62913
P17079
P40429
Q12690
P26373
P36105
P05748
P26784
Q02543
Q07020
P07279
P84098
P05735
P53030
P0C2I0
Q02753
P46778
P56628
P35268
P62750
P62830
P04449
P83731
P05743
P61254
P0C2H6
P61353
P46779
P02406
Q24154
P47914
Q9AMK8
P62888
P14120
P62899
P62911
P87262
P49207
O55142
P42766
P39741
P05745
P61927
P63173
P49167
P62891
Q92901
Q8BGE9
P62945
P49631
P02405
P10664
P51998
P36578
P46777
P26321
Q02326
Q02878
P62424
Q12213
P18124
P17076
P62917
P32969
P05388
P05317
P05386
P05318
P05387
Q96UQ7
P05319
P10622
Q8BG92
Q38FA5
Q03195
Q99N96
Q04599
P12687
P09001
P36516
P36517
P32904
P36519
P22353
Q9VF89
P31334
Q3MHY7
P36520
P36521
P52815
Q02204
Q9D1I6
Q9CPR5
P36523
Q99N93
P38064
P36528
P53875
Q9CQL4
P22354
Q8BU88
P53881
Q16540
Q12487
P36525
P23369
P36526
P36527
P14063
P25348
P20084
Q06678
P36531
P36532
P35996
P36533
P36534
Q8IXM3
P32387
P19956
P32388
P53724
P0C2B6
Q06090
P0C2B7
P0C2B8
P02381
P32338
Q02685
P32611
Q12530
O94763
P40993
Q03305
Q99ML9
Q9D304
Q8WU17
Q5DTZ6
Q9CQ29
Q9NV58
P40858
Q05823
P25298
P25299
P41391
P11745
P84867
P07998
P10153
Q93091
Q9H1E1
P61587
P21513
Q9Y3C5
Q9WTV7
Q9UBS8
Q99942
O14188
O74994
O60930
Q04740
Q9CWY8
P53942
Q05635
Q12338
P84784
Q9W4D2
Q15287
Q02555
O00584
Q02933
Q8MKW7
P36159
P10155
Q13151
Q6URK4
Q9Y6N7
Q9Z2I4
Q8C310
Q13464
P45818
P53046
P51862
Q04912
Q9BZX4
Q01973
Q9V6K3
Q9Z138
P08922
P25042
Q6MFY5
O94703
P32529
P50106
P10964
P22138
P47006
P46669
Q01080
P19388
Q09191
P20434
P61219
P20435
Q923G2
P20436
P53803
P48011
P40422
O13877
O15160
P07703
Q09177
P28000
Q9D706
P52435
P87123
P38902
P24928
P04050
P08518
P37382
P16370
O15514
O74825
P20433
P62488
O14459
P34087
P36954
O74635
P27999
Q9Y2Y1
O13896
Q04307
P04051
P22276
Q9BUI4
P32349
P25441
P36121
P32910
O15318
P17890
Q9Y535
P35718
O35427
P47076
P32561
Q43157
P46969
Q9H9Y2
P38805
P36160
Q9Y4G8
Q92565
Q8TEU7
P39956
Q9UNE2
P23250
Q12189
Q8R2S1
Q17551
Q02773
P38886
O13563
P38764
P32565
Q12377
Q06103
Q04062
Q8BKF1
P13433
O95059
P38786
O95707
P78346
P78345
O75818
P40571
Q5VZM2
Q9HB90
P10301
Q9P2E9
Q92766
Q10360
P38204
O14013
Q02983
P53437
P38712
Q08285
P46948
Q12277
P25359
Q9Y2L1
Q08162
Q05636
P53256
P38792
Q14690
Q05022
Q12149
P38961
Q06506
P32905
Q08745
P46783
P25398
P48589
P62277
P62263
P62244
P62841
P62249
P02407
P08708
P62269
P07280
P39019
P60866
P38701
P0C0V8
P63220
P32827
P26782
Q3E792
P62851
P39938
P62979
Q6ZWY3
P62857
P62273
P15880
P25443
Q12087
P61247
P33442
Q06559
P62701
P26783
P62753
P26786
P62081
P62241
O13516
Q08417
Q06488
Q02206
P25632
P43609
Q03124
P32368
Q04693
Q96T23
Q92737
P40033
Q03430
P40018
P63162
P39940
Q8BFU0
Q2TJ95
P13856
P08865
P10662
P10663
P32902
P33759
P28778
Q3T040
P47150
Q03799
Q9D7N3
P38120
Q07794
Q03201
O15235
P12686
O60783
Q02608
Q03246
P42847
P53733
P38175
P36056
Q01163
Q2M2T7
Q03976
P40496
P47141
P53305
P21771
P19955
P53292
Q924D0
Q02950
Q9CQF8
Q95SX7
O00442
Q9W261
P32607
P38165
O42905
Q8C6B2
P54681
P59025
P17558
Q9NBX4
P17133
P08621
Q00916
P32605
Q05900
Q08963
Q9CQI7
Q93PP8
P24931
Q8BIJ7
P40380
Q9BVN2
Q8VCZ8
Q149F1
Q03940
Q9V3K3
P62305
Q12330
P54999
P62309
P40204
P25343
P39743
Q6R6I7
Q91ZZ5
P38255
Q07458
Q24498
Q8N488
P34925
P21817
Q92736
Q15413
P02638
P29377
P25815
P23297
P62818
P26447
P63084
P06703
P31151
P05109
P06702
P31949
P80511
Q99584
Q9D2Q8
P55011
P55017
Q9UHW9
Q8VI23
Q9JHI4
Q13183
Q91Y63
Q9UKG4
Q67BT3
O76054
Q9JIP7
Q8BPX9
Q9NRA2
P41440
Q61609
O75751
Q9UGH3
Q922G0
Q8CFJ7
P58735
P50443
Q9WVC8
O43511
Q60714
O14975
O88561
Q9Y2P5
Q9Y2P4
O88627
Q9JIM1
Q14542
Q99P65
P78382
Q9Y2D2
P78383
Q9VEI3
Q8TB61
Q9VVD9
Q969S0
Q8VCX2
Q1LZI2
Q8CH36
Q9DCP2
Q8R1S9
P59889
Q9NY26
Q9NP94
Q9D856
Q8C145
Q6P5F6
Q8BWY7
Q9NP59
Q8BYR8
Q921R8
Q8K4S3
Q9Y6R1
Q8BTY2
P18405
P31213
Q9UN76
Q8BJI1
O88576
Q9D687
O88575
P43612
P40856
P02735
P17121
Q8IXA5
P43589
Q9R1T2
Q9UBT2
Q15424
Q80SW1
P23526
Q08986
Q9UPU9
Q08985
Q07666
P02743
P22470
O00422
P40847
O75446
P38429
Q5H9R7
P07602
P20606
Q99LB7
Q86DA5
Q6PDS3
Q9I7W5
Q12136
P40963
P34218
Q04003
Q99314
O62479
Q06904
Q8R197
P43007
Q60FC6
Q9H4B6
Q9VWF2
Q90ZY4
Q8QZX0
P06105
Q96IW7
O95487
P60212
Q8C3K6
P31639
P53794
Q92911
Q9Y289
Q8UWF0
O75845
P32915
P60467
P35179
P31648
Q01959
Q761V0
O35316
Q8VBW1
P48067
P52870
P52871
Q86SC0
P56603
Q6AZY7
P21520
P40995
P03882
P03878
P03877
P21583
P05060
P13521
P11792
P50530
Q10364
Q9VHA0
Q07699
Q99250
O60939
Q8IWT1
Q01118
Q6QIY3
Q9UI33
P51168
P51172
Q9WU39
P23833
P55809
Q08873
Q8WTV0
O35114
Q09122
Q09123
P40075
Q03529
Q8WVN6
Q5FWI2
Q8IWY4
P54631
P56612
O61705
P42830
P02775
Q07325
P02778
Q9JHH5
O43927
O95715
Q9WVL7
Q9H2A7
Q8BSU2
Q03323
P14771
Q1AGV6
O08992
Q99470
P33421
P09367
O95810
P36047
Q8BR65
P40505
Q8R238
P15367
P11655
Q9D1M0
Q04491
Q10137
P24280
P48415
P18759
P15303
P17065
P38968
P07560
P20048
Q99442
P21825
Q9UGP8
P14906
P33754
P39742
P11075
P21135
Q01589
Q91WD9
P53011
O17528
Q9JHW4
Q9DBC0
Q9BQE4
Q24322
Q62181
Q92854
Q62217
Q04675
Q92355
P16658
Q8BMZ5
P39707
Q8C2A2
Q02825
Q9P0U3
Q9HC62
Q9EP97
Q6NXL6
Q6P7W0
P97321
Q9WU34
O43236
Q14141
Q9UHD8
P63300
O02213
P40510
O43175
P78330
P42941
P33330
P50454
P18168
Q9Y7R4
P38827
O14026
P46995
Q10362
P36124
Q9USK2
Q32KD2
Q9VFK6
Q7Z333
Q01105
Q15637
Q8K4Z5
Q12874
Q99NB9
P49955
Q15393
Q15427
O14229
P33303
Q9UST7
O74458
O60174
Q12507
P40363
Q06168
Q63627
Q9USV1
Q99590
Q8C4U3
P97299
Q9WU66
Q6PDM2
P84103
Q08170
Q8IWL2
Q4GWU5
P35247
Q9JHY2
Q925N1
P33335
P53165
P18431
Q96BR1
P40561
Q9V7Y2
Q05567
Q9JI99
P35187
Q96HU1
O95905
Q9NP31
Q9BRG2
O14492
Q8N5H7
Q9P0V3
P55822
Q99962
Q8T390
P33085
P04278
Q15464
P29353
Q92529
Q9Z179
P51534
P38337
Q62226
Q9ES52
Q6P549
Q9Y371
Q08002
Q7TPQ3
Q02774
Q5SX79
Q13796
A2ALU4
Q9QXN0
Q1W617
Q07657
P53266
O35412
Q9Y274
Q11201
Q16842
Q11206
Q9QZ39
Q9WUV2
Q9H4F1
Q92185
Q92186
O43173
Q92187
P70126
Q64685
Q11203
Q9UNP4
P38634
O14305
Q09898
O60187
P38262
Q9JLZ8
Q920G3
Q9NYZ4
Q08199
Q62141
P22579
P50263
P32578
P34164
P38717
Q96FS4
P21691
O94640
P06700
P06701
P11978
Q21921
Q96EB6
Q8IXJ6
Q9NTG7
Q9Y6E7
Q9NXA8
P59941
P25294
P36024
Q9Y3P8
P39980
O15304
Q04195
Q12216
Q86WV1
O75563
Q9US59
Q9GPJ1
Q9Y884
P35207
P17883
Q02793
P12757
Q8C5L6
Q15477
P33336
P52286
P34226
Q03656
P48764
Q14940
Q8BLV3
P32790
P33338
Q13291
Q13239
Q9H6Q3
Q09599
P97440
Q07837
P53135
Q12034
P54867
P38283
P53304
Q8MR31
P24014
O54988
P40485
P53955
P38247
O74309
P39928
Q95V25
Q8IPH9
Q03720
P03973
O95391
Q02775
P38324
Q12098
Q9NZC9
P38935
Q14683
Q920F6
P32908
P38989
Q9UQE7
O42649
Q9NTJ3
Q12267
O13710
P53692
P28370
Q969G3
P62314
Q02260
P62317
Q06217
P43321
Q1W695
Q1W694
P38925
P38778
Q12078
Q96Q15
Q9UPR3
Q92540
Q23972
P41808
Q04964
O35876
Q8CD91
P53814
Q99K82
P91682
Q99835
P32567
Q04174
P13432
Q92922
Q8TAQ2
Q6STE5
Q86VZ5
Q8NHU3
P61278
Q9HCE7
Q9PUN2
Q811Q1
P32909
P36048
Q9IA88
Q8CFH6
Q06091
P08044
P05049
Q16613
Q7KZF4
P38956
P53628
O74536
P06782
P22082
P10870
P12904
P18480
O76689
P18888
Q12038
Q9ERB0
Q9VIQ0
P32568
Q9NRH2
Q93646
P25357
Q12368
Q03782
Q12420
Q3TIX9
Q13573
Q8BHY8
Q91WE1
Q15036
Q08826
Q04053
P47057
Q9UNH7
Q9Y5X1
Q9QXZ6
Q9NPD5
Q92959
Q99N01
P35610
O88908
O35716
O14508
O14543
O54928
O73872
P28758
O09164
P04179
P53652
P00447
P50278
P38858
P53315
P01242
Q965H3
P34619
O88307
Q6PHU5
Q07889
P43267
P53148
Q9HB58
Q01714
Q02446
Q7TMF5
P23201
Q6P4P1
Q9NPE6
Q7TME2
Q9QYY8
P48595
Q96P63
P25582
P29508
P25808
O75635
P50452
Q03954
Q9UST6
Q04477
P40014
P36131
Q12133
P36094
O59757
P38863
P53540
Q18953
Q6P6M7
Q9PU13
Q10585
Q5MJ70
Q5IBH6
Q5MJ68
P19623
Q12074
Q5F289
O75940
Q8JZX4
P87027
Q9NZD8
Q9UQ90
Q06160
Q9NYA1
Q9JIA7
Q30HU9
O75830
P36334
O43278
O43291
Q01083
Q03563
P27638
O95149
Q8R0G7
Q9D232
P23179
P36126
P45819
P18410
Q03012
Q13103
Q62267
Q15743
P32603
Q04921
O70559
P41901
P09486
Q924S8
Q6P6N5
P35270
Q9UBC9
P32573
O18373
Q9VKY8
P52788
Q12455
P35208
P50875
P35210
P06843
P06844
O00267
P35177
P38915
P02549
Q13813
Q01082
O15269
O15270
Q8BG54
P13395
Q00963
O15020
Q9H254
P09139
P48607
Q08473
Q64337
Q20411
Q20618
Q9HD15
P25648
Q9BX66
Q62417
Q9V9J3
Q7TQ48
P23327
P59222
Q14162
Q93890
Q9UGK8
Q91Z69
O94547
Q12020
P25567
P49458
P37108
P38985
Q10193
P32342
P78814
P61011
P21565
P20424
Q8BMA6
P38687
P38688
P36057
Q96SB4
P78362
Q9Z0G2
Q9DBG7
P32916
Q8IYB3
Q9QZX7
P12954
Q03175
Q9JJG5
Q9ERC3
Q9URV9
P36077
Q9BYN0
P36007
P56873
P10080
P54622
P24276
P51649
P38789
Q8WYL5
P38353
Q76I76
Q6NN85
Q07084
P25390
P53599
Q04673
Q24536
P53078
P40318
P38931
P39073
P47821
P30872
P30874
P30935
P31391
P35346
P43307
P43308
Q9UNL2
P11972
P41930
P53538
P40073
Q16384
P47002
P38788
Q9Y5Y6
Q9UEE5
O94768
Q9QWG7
Q80VR3
Q9D939
P52844
Q7T2V2
Q06520
O00204
Q9JJX8
P63046
Q7LFX5
Q8R4Y4
Q8R4U0
Q92783
Q9V5N8
Q9JM90
P97826
Q9NUL3
P25159
P42845
P46679
P52823
O76061
Q02794
P25379
P23561
P33894
P32584
Q03497
Q06010
P47154
P06842
P06783
P25344
P32917
P12866
P06784
Q9UHE8
Q8NFT2
Q8CI59
O14185
P32597
P15705
Q13586
P83094
Q9WTK7
O75716
P49842
Q9Y6E0
Q924X7
Q80ZW0
Q9NRP7
Q15208
Q13188
O14965
P39932
Q10482
P39015
Q9UJZ1
P16949
P38960
P38704
O74395
O94607
Q92341
P53101
Q7RTN6
Q9Z1Z2
Q91WM1
Q9NRL3
Q93XK2
P08842
P46977
O94335
P39007
P37297
Q9S713
P38198
P46675
Q9WUD1
P37296
Q8BVI5
Q8VDS8
O35526
Q24509
Q8K1E0
Q9JKK1
P54000
Q07478
P00782
Q9V877
O80605
Q9FG00
P36967
P53598
Q9P2R7
P53312
Q99MT6
Q9Y0H4
Q9UMX1
P38359
Q12325
P46676
Q8BPG6
P63166
Q9Z172
P36150
Q07116
Q17374
O17185
P39745
P33300
P38992
O75683
O14091
Q12286
Q9VTE2
P45975
P32580
Q3U8K7
Q9W5E0
Q6Q783
O43463
Q9EQQ0
Q80U70
Q02563
O95425
Q8BFT9
P40688
P39706
P36104
P38123
P32944
Q04629
Q9UUM2
P09547
P32591
P08153
P09959
Q6A028
P43554
Q05471
P32825
P19339
Q04175
P21521
P49588
P40825
Q9ER72
P53852
P14868
P04802
P15179
P46655
P48525
Q8CGC7
P53277
Q9Y285
P15625
Q9NSD9
P15624
O95363
P08425
P41250
P38088
Q99KK9
P07263
P09436
Q8BIJ6
P48526
O43001
P15180
P26637
Q8VDC0
P11325
P56192
P00958
Q96GW9
P22438
O88935
Q64332
P38707
Q8NF91
O43426
O55207
P25345
Q8CC35
Q8BGN8
O09117
P47897
P13188
Q05506
Q3U186
P38714
P49591
P07284
Q9N0F3
O08835
Q920N7
Q9EQT6
Q7TN84
Q8C6N3
Q7TN83
P21579
Q06836
P40748
Q9R0N8
Q9R0N9
Q99N48
Q9R0Q1
P07236
O55042
Q86TM6
P26640
P07806
Q12109
P04803
P54577
P36421
Q8BYL4
P48527
Q09474
P20351
P48775
Q9D0D5
Q9P3W1
P36100
P79011
P36145
P35269
P41895
P13984
P41896
Q9NYW0
Q9NYV9
Q9JKT7
Q9NYV8
Q9NYV7
Q9JKU0
Q9JKE7
P59537
P70062
Q9NYW7
Q9NYW6
Q9NYW5
Q9NYW4
Q9NYW3
Q9NYW2
Q9NYW1
P21731
Q5QD12
Q96RJ0
Q9P1P5
Q9P1P4
Q923Y7
O14804
Q15750
Q9NYJ8
P09758
P53065
P47058
Q8R0L9
Q9URQ3
Q12030
Q15544
Q04226
Q03761
P11747
P35189
Q15572
P51123
P21675
P46677
Q8C176
P23255
Q12297
P50105
P38129
P49848
P53040
Q15545
Q05021
Q16594
Q05027
Q23868
P15019
P37837
Q9W1A4
P53072
Q9UL54
Q9H2K8
Q03518
P36372
Q13395
Q8R1G1
P38967
P10636
P79005
Q06510
Q9BXI6
P04688
P02557
P48606
P53904
Q3UYK3
Q8CIV8
Q5F361
Q9R1K7
Q9UJT0
P23257
P53378
Q9UHD2
Q9QXE7
P62380
P20227
P20226
Q8SAS8
Q12466
Q03640
P23193
Q9HEQ9
Q5EPH2
P38228
Q13428
P53999
P12612
P80314
P50991
P39078
P40413
P49368
P39077
P42943
P50990
P47079
P40227
P39079
O14776
Q9P4U6
P13693
P13385
O59825
P09838
Q9NYB0
P87061
Q1MTQ1
O60132
Q15185
O08523
O08524
P42680
Q6PFE7
Q149S1
P53038
O15273
Q9WTS4
Q07921
Q80Z71
Q8BYI9
Q8BZ33
P97499
P53916
P54274
Q15554
O14746
O13339
Q06163
Q9JKL5
Q15569
Q96S53
Q2LAP6
P43025
Q7M6U3
P52655
Q9UNN4
P32780
Q9UKN8
P32776
Q9H5Q4
Q3TL26
Q02939
Q03290
Q12004
Q3E7C1
Q9ERA0
Q92734
O95379
P10646
P48307
Q62351
Q9JKX3
Q03167
P01135
P04202
P61812
P10600
O43294
P37173
P34163
P54857
P40308
P36165
Q12043
P22735
P21981
Q08188
O43548
Q923W1
Q09814
Q12052
P36423
P05543
P00927
Q8IV48
P53215
Q08224
Q07471
P40386
P32318
P41835
Q05998
P35202
Q921H8
P24752
P41338
Q8BWT1
P29445
P47938
Q9V429
Q99757
P40040
O08583
P00734
P16120
P25325
Q9BU02
Q16762
P15808
P04216
Q13009
P70318
Q92563
Q27237
P35590
Q02763
Q64127
P62072
P87108
P32830
Q9Y5L4
P53299
Q07914
P42949
P39515
Q08749
Q9CQ85
Q12328
O35093
P32897
Q01852
Q3ZCQ8
P47045
Q9Y5J9
P57744
Q9Y5J7
O74700
Q8VIM0
P30120
P16035
P48032
Q9VH14
P49021
Q9R1X4
Q9UJW2
Q99JR5
Q9BSI4
P79065
P27654
P33891
Q91W27
Q9USK5
Q960X4
Q92993
P48613
P84554
P10863
P84556
P17431
Q9I7U4
Q8WZ42
Q9UHF0
P23254
O20250
P51854
P29401
Q9U8W8
Q9U8W7
Q5EAK4
P34314
Q86UE8
O55047
O57460
Q9Y490
Q9BXR5
P30974
Q15399
P30975
O60603
O15455
O00206
Q9JLF7
P58681
Q9NR97
Q9NR96
Q96IK0
Q3TB48
Q12893
Q14C59
O60235
Q5S248
Q8BHM9
Q8R0J4
Q923U0
Q5SRX1
Q99MB3
Q7TN60
Q8BH01
Q13445
Q78IS1
P48553
P82094
Q8R182
Q8BGN6
Q91ZE0
P17152
Q8BXJ9
Q9NQ34
P49813
Q9NZR1
Q9NZQ9
O15393
Q8VCA5
Q8IU80
Q9QYZ9
Q3V0Q7
Q9Y275
P53322
P50591
O43508
O75888
O43557
O95150
Q9UNG2
P06804
P01374
Q06643
P23510
P43488
P48023
P32971
P41273
Q9UKE5
Q13470
O95271
P63316
Q9BLG0
P13412
Q9XUN9
P48787
P19351
O14787
Q9Y5L0
Q9Y6Q6
Q92956
P08138
Q02223
Q9Y5U5
P22934
Q80WY6
Q9ER62
Q93038
Q9HAV5
P36941
P41888
P43489
P25942
O95407
P25445
P28908
Q07011
P32773
P32774
Q61471
P40310
P08953
Q03280
Q15388
P35180
Q9NS69
P49334
P23644
P80967
P33448
P07213
Q9D173
P53507
P30189
Q04750
P04786
Q02880
P15348
P08096
P06786
Q13472
O96651
O95985
O60126
P13099
Q92547
Q9JJ78
Q9V8P9
Q9NS56
O14657
O14356
Q9Y7K2
P32600
Q9ER38
Q9UW18
Q63739
Q8TEL6
P70399
P11214
Q62393
Q16890
Q8CGV2
P60174
P00942
Q9R0M5
P17536
P40414
P49455
Q02088
P53099
Q07824
Q06451
Q12256
P36029
P40238
P40225
O14773
P78875
Q03796
Q9V6K1
P29144
O14582
Q27957
Q9Y3C4
P40387
P31688
P38426
O60704
Q12272
P56180
Q9ULW0
Q9JKT5
Q9JKT9
O00220
O14763
Q9QZM4
O14798
Q9UBN6
Q9JKE8
P53738
Q9JKT2
O00300
Q04183
Q03660
O14836
Q9Y2W1
Q8BX43
Q17308
P34708
Q8I8U7
P38811
P62995
P34709
Q15628
Q13114
P70191
P70196
Q6Q0C0
Q8VIG6
Q8R2H7
Q15629
Q6PIZ9
P07204
Q15633
O14717
Q9W2M2
O43280
O42893
P35172
Q9NP99
Q9NZC2
Q9NSU2
Q9BQ50
P48561
P12346
P02788
P08582
P34981
Q27896
Q8K093
Q07283
P20396
Q62361
O60858
Q99PP9
Q99PN3
P14373
Q8R2Q0
Q13049
Q99PP6
Q6PCX9
O00635
Q9HCM9
Q9D2H5
Q9QXA7
Q8C0E3
Q9ERP3
Q969Q1
Q8BFW4
Q8K243
O43715
Q96RU8
Q28283
Q96RU7
Q9QUS6
O75382
Q8BGE7
Q8C7M3
P84712
O75962
Q15650
Q9Z1Y4
Q15643
Q14669
P47946
P12685
Q10065
P28584
Q12400
Q12463
P15565
P33753
Q07527
P38793
Q80XC2
P46959
P41814
P38238
Q03774
Q12009
P49957
Q9UBP6
Q8GBB2
Q8K558
Q12093
P09880
Q96Q11
Q15645
Q7Z020
Q8BLA8
P48995
Q9R244
Q9UBN4
Q61143
P00899
P00912
P00937
P48994
O94759
Q9HCF6
Q7TN37
Q8CIR4
Q923J1
Q8R4D5
Q8K3A2
Q8NER1
Q9Y5S1
Q8K424
Q9HBA0
Q9NQA5
P19334
P00931
Q9Y4A5
Q8IRW8
P38334
Q03784
Q03337
Q9WU56
Q91WG3
Q24155
P25372
P38816
P91938
P35030
Q9NRR2
Q61187
Q99PG6
Q925I4
Q925D8
P34760
P38342
Q99190
Q09778
P49815
Q3E790
Q9Z220
P98066
P54356
P01222
P16473
P22265
P38427
Q9JIE6
Q9P7V3
O43657
P19075
Q99598
P35442
Q9Z1T2
P30536
Q9BXA7
Q9D2E1
Q6SA08
Q8C1R0
Q9BXA6
Q3UVR3
Q9CSP9
Q99614
Q62187
P34739
Q9UNY4
Q21882
P02767
P42282
P17789
P33981
Q8CHB8
P38585
P38069
P26651
O95551
P22812
P50586
P36096
Q9Z273
Q09715
Q9UUG8
P16649
Q06412
Q13454
Q8R3F9
Q12792
P53250
Q11094
P10627
Q18120
Q15672
P84509
P84510
Q4LCS8
Q8K2W3
Q9CQU0
Q6P6J9
Q7TN22
Q9CQM5
P83256
P83258
P42681
P84713
Q8BUH1
Q9H3N1
Q86VQ3
Q6P902
Q715S9
Q9BS26
Q91W90
P53007
P38152
P84215
P18459
P07101
Q6ZWY8
P38319
P29597
O43914
P19971
O60078
P20049
Q06418
P11344
P07147
P40126
P06785
Q04235
Q94535
P90978
P36629
O75643
Q15029
Q08747
Q16222
P43123
P62254
P68036
Q7TSS2
Q6ZWZ2
Q13404
Q62921
P52488
Q8TBC4
O00103
Q9XVK5
P61081
P52491
P52490
P52478
P61086
P21734
P14682
P33296
Q02159
P28263
P50623
P52485
P29340
Q921A3
O00762
Q9CY34
P62256
Q6ZPJ3
Q9CQ37
Q8VDW4
Q9ES34
Q15386
P35127
P11441
P53874
P36026
O75317
P39538
Q92995
P38187
P54578
P38237
Q9Y4E8
P50101
Q9Y5T5
Q02863
Q9UMW8
Q3UJD6
O94782
P25037
Q9UK80
Q9UHP3
Q5I043
Q9HBJ7
O75604
Q01476
Q8TEY7
Q8C0R0
Q9Y6I4
Q01477
Q8BY87
Q13107
P32571
Q70EK8
Q8BL06
P45974
P39944
P35125
P43593
Q6A4J8
P40453
P40818
Q80U87
P50102
P39967
Q9UMX0
Q9NRR5
O70481
P19812
Q6WKZ8
Q07963
P34223
Q04228
Q99871
P15374
P35122
P55089
Q96RP3
Q924A4
P12242
P55916
Q9CR68
Q09154
P08067
Q8BWQ1
P08541
Q92890
P54860
P33202
Q04511
Q9CZP0
Q99K23
P38067
P32837
O60701
Q9LFJ8
Q9NYU2
Q09140
P32861
Q8TAS1
Q8VDF2
Q96PU4
Q13564
O75385
O42957
Q02724
P40537
Q03010
P15700
P23678
Q09274
Q18685
Q4KUS2
O14795
Q8K0T7
Q9UH99
P34711
Q93380
Q19203
P22674
P13051
O74834
P12887
Q8BL48
Q03405
P51573
P38572
Q08537
O95045
P18562
Q9ZPR7
Q9UKP6
P28274
Q96S37
P23202
Q04179
P25688
P27515
Q95YI5
Q8N6Y0
P22415
Q64705
Q80T11
O75445
Q9VPQ6
Q9Z1Z0
Q9C5I1
Q9Y2C2
Q5T230
P42945
P34247
Q05946
Q04500
Q04305
Q02931
P40362
P35194
Q06078
P53254
Q04177
Q02354
P53276
P38882
P21373
O95399
P79457
Q10988
Q9UBK9
P30560
Q9EQ43
P48974
P30518
P51863
P32366
O15342
Q3E7B6
Q06708
P53950
Q16572
P38085
P32912
P23642
Q9P0L0
Q15904
P09052
P84843
P31406
P17255
P16140
P21283
Q99L60
P31412
P32610
P50518
P22203
Q16864
P39111
Q9CR51
Q8BMC1
P48836
Q8BVE3
P41807
P32842
Q99437
P23968
Q60992
Q9UKW4
P27870
Q04301
P38358
P25594
P29534
Q8CF97
Q9H320
Q99385
O14599
P04840
P45880
P40478
O73682
P15692
P97953
P97946
Q94918
Q14119
P17948
P35918
P35917
Q99990
Q8BGW8
Q26366
Q9V3C1
P40337
Q10038
Q08438
O13880
P53241
O35633
Q00341
P83627
Q91YD6
P19826
P18206
Q9R1Z8
Q06685
P32241
P41587
P01282
P02844
Q6RG02
P38435
Q9CRC0
P98155
P38784
P54219
Q10749
Q8VIC9
Q9EPB8
P32563
Q920R6
P22219
Q920Q4
P32913
P21576
P36017
P40335
P40343
Q9QZ88
P20795
P50520
P22543
P34110
Q06696
Q07468
Q5KU39
P38959
P38932
O75351
O55166
Q92331
Q03433
P54787
Q80X41
Q86Y07
Q8K3G5
P37370
P85109
P02774
Q08831
Q70UZ7
P04275
Q8R5H6
Q9Y6W5
O00401
P70315
O44342
Q9Y2W2
A3KFF6
Q61048
Q9DD24
Q99MZ3
Q8IWB7
Q6VNB8
Q9JHB4
Q9Z0H1
Q96DI7
Q8C0M0
Q8L4H0
P54350
P30291
P07527
Q14508
P56695
P12611
P34761
Q12416
Q9P202
O74304
O43516
P33886
O14299
O54775
Q9Z0G4
P70701
Q9H4A3
P48615
Q9QYS1
P04426
O70283
P17553
P22724
P22727
P24383
Q8R5M2
P09615
Q11118
Q96S55
Q14191
O09053
P53832
Q12215
P38739
Q12363
Q12206
Q9V576
Q9VLU5
Q9NZC7
Q9H0M0
O00308
Q9EPK5
P78423
Q8VCE2
P47992
P46094
Q9UPY5
P10351
Q00519
P42826
P51811
Q01831
Q6P5F9
P30822
Q924C1
Q96QU8
O43592
O43895
P47165
P97789
P40383
P22147
Q9H0D6
P40848
Q02792
O75695
P33301
Q38857
Q9H773
Q9S7Y7
Q07993
O75191
Q8L6Z8
Q86Y38
Q7KVA1
P84195
P83344
P72731
Q09693
P39723
P39721
Q8IY57
Q09908
P14680
Q09923
Q10135
Q10185
P38282
P38286
P38125
P38139
O14318
P38332
P38352
P38199
P38197
P34220
P34225
P38213
Q10341
P38218
P38219
P38222
P62960
Q9Z2C8
P38227
P38234
P38081
P32386
P38254
P38272
P38276
P38109
P39109
P25613
Q12084
P28817
Q99303
Q12359
Q02896
Q12069
P32643
P40004
P39953
P32622
Q07804
Q07950
P40017
P40024
P39000
P07947
P40072
P40093
O13779
P43549
P43587
P53200
P53207
P53251
P53257
O60184
P42938
P53183
P53159
P53095
P38888
P38750
P38748
P38741
P38705
P38766
P38776
P38988
Q04013
P38790
P38815
P38825
Q99222
P38841
P40559
P40557
P40556
P40544
P40522
P40481
P40479
P40475
P53093
P53108
P40440
P40562
Q9UUI2
P47112
P47115
P47137
P40360
P47008
P46982
P40892
P23501
P36158
P34243
P35731
P28321
P36068
P34240
P34239
O15498
P36015
Q9P7C3
P36036
Q12235
Q12259
Q06252
Q05777
O13995
P34419
Q04458
Q03825
Q05016
Q04781
P38087
P32795
O88967
Q04489
P47147
Q03161
P53839
P53838
P53830
P42839
P53718
P27514
P53750
P40009
Q08465
P38806
P53940
P53934
P50942
P53919
P53893
P53857
Q12094
Q99210
Q12453
Q12383
Q08548
Q08647
Q9HDV8
P53049
Q02895
Q06839
Q02961
Q12080
Q08995
Q08971
P38298
Q07688
P12688
Q12346
P32329
Q12303
P38146
P48559
P38555
P36018
P36019
P36586
Q99260
O94655
P32939
Q12159
P41920
P53107
P53345
Q09624
Q06224
Q06102
P26725
Q12324
O23810
P20931
Q8BGC4
P47043
P43404
Q9QY24
Q05516
Q9Z0G7
Q9Y2Y4
Q9JKD9
O88939
O15156
Q8BKW4
Q8IUH4
Q8BGJ0
Q8IUH5
Q6IR37
Q8R0N9
P59267
Q8R173
Q91WU6
Q03172
O88466
P17141
Q8C6P8
P17010
Q7Z3T8
Q8VCM3
Q3TXX3
Q9HBF4
O13918
P31111
Q9CPW7
Q8BZ94
Q8NF64
Q9D5Z5
Q8K3J5
P52737
Q15928
Q9UQR1
Q6P560
O15231
Q16600
Q9Y2X9
Q9UDV7
O88291
Q14585
Q9UL40
Q9GZX5
Q9EQJ4
Q9H9D4
O00488
Q14966
Q2TL60
P17026
Q8BIQ3
Q15649
Q62720
Q99726
O35149
Q8BGG0
Q9UDY2
Q05996
P21754
Q12836
Q9UK55
Q62384
P53303
Q6NZP1
P20107
P32804
Q12436
O43264
Q9GT24
A6ZM04
A6ZR27
A6ZVC8
A6ZYQ3
O13648
O13828
O13848
O14098
O14361
O42913
O43029
O43043
O59667
O59703
O59747
O59763
O74346
O74467
O74473
O74791
O74856
O74919
O74922
O94256
O94285
O94488
O94526
O94726
P87233
Q08I43
Q876R2
Q96V44
Q9C0Y5
Q9C0Z9
Q9HDY6
Q9HGL5
Q9P3E4
Q9P6M0
Q9P793
Q9P7C9
Q9P7M3
Q9P7T0
Q9P7V2
Q9P805
Q9USN7
Q9USP2
Q9USR1
Q9USU1
Q9UT85
Q9UTC0
Q9UTM9
Q9Y7Q6
Q9Y802
O00486
O00497
O00508
O14654
O15026
O15070
O15172
O15463
O15483
O43198
O43630
O43898
O60274
O60466
O60592
O75560
O75889
O76044
O95098
O95151
O95264
O95267
O95678
O95719
O95976
Q04227
Q05331
Q06976
Q13006
Q13138
Q13540
Q13731
Q13863
Q14968
Q15299
Q15381
Q15426
Q15509
Q15751
Q15951
Q15959
Q16106
Q16192
Q29RV9
Q2M2H3
Q4W5J1
Q53TN4
Q5T1R4
Q60I27
Q66K74
Q6F3F6
Q6QEF7
Q6UB28
Q6UXS2
Q7Z7C8
Q86WP1
Q86XR7
Q8IUC6
Q8IUG8
Q8IZM6
Q8N114
Q8N2N0
Q8N950
Q8NBN8
Q8TAD4
Q8TCD1
Q8WZA4
Q92536
Q92681
Q95460
Q969X0
Q96D96
Q96DJ6
Q96JF0
Q96N16
Q96PA4
Q99415
Q9BV20
Q9BXQ0
Q9GZT1
Q9H2A2
Q9H4D1
Q9HB22
Q9HB23
Q9HBX2
Q9HC26
Q9NQR5
Q9NRR3
Q9NRR8
Q9NS87
Q9NS88
Q9NYK7
Q9NYW8
Q9NZI9
Q9NZK9
Q9NZQ8
Q9NZR7
Q9P035
Q9P2A3
Q9UCV9
Q9UDG2
Q9UDK8
Q9UHB4
Q9UHP7
Q9UHV5
Q9UHX2
Q9UJS3
Q9UL22
Q9UL65
Q9ULR5
Q9Y2A0
Q9Y2C5
Q9Y4I9
Q9Y5X6
Q9Y694
Q9Y6H3
Q9Y6N2
Q9Y6Z7
A1Z6L3
A1Z6L6
A1Z6P3
A1Z6X2
A1Z6Z8
A1Z746
A1Z762
A1Z7F4
A1Z7T1
A1Z7Y0
A1Z920
A1Z9D7
A1Z9J3
A1Z9Q8
A1Z9U3
A1Z9W4
A1ZA66
A1ZAN6
A1ZAX0
A1ZBK7
A1ZBL7
A1ZBL9
O00885
O01397
O01700
O01708
O01712
O02005
O02324
O15707
O15735
O15743
O15813
O16158
O16313
O16453
O16500
O16866
O17386
O17430
O17432
O17452
O17469
O17470
O17589
O17737
O17758
O17908
O17950
O17966
O17982
O18302
O18367
O18645
O18683
O44011
O44114
O44118
O44160
O44334
O44408
O44490
O45028
O45030
O45904
O46090
O46122
O46173
O46308
O60953
O61122
O61125
O61371
O61444
O61528
O61543
O61646
O76187
O76339
O76455
O76858
O76865
O77059
O77062
O77203
O77243
O96099
O96299
O96300
O96306
O96505
O96525
O96542
O96622
O96626
O96681
O96723
O96757
O96794
O96828
O96989
O97101
O97170
O97428
P90531
P91016
P91401
P91419
P91634
P91635
P91643
P91654
P91656
P91672
P91675
P91945
P92021
Q07DP5
Q09432
Q09981
Q0E8H9
Q10923
Q10953
Q17588
Q17860
Q17878
Q18306
Q18530
Q18625
Q18776
Q18809
Q18825
Q19058
Q19447
Q20062
Q20414
Q20628
Q20642
Q20660
Q20741
Q21017
Q21070
Q21139
Q21307
Q21362
Q22146
Q22174
Q22227
Q22311
Q22617
Q22667
Q23158
Q23859
Q23863
Q23867
Q23880
Q23901
Q23912
Q24019
Q24024
Q24051
Q24062
Q24081
Q24147
Q24159
Q24166
Q24190
Q24216
Q24229
Q24265
Q24327
Q24367
Q24376
Q24418
Q24433
Q24452
Q24467
Q26453
Q27560
Q27598
Q2WGN8
Q32KD4
Q400M0
Q4PLW2
Q5BHU8
Q5BHY4
Q5ELT8
Q5JZZ4
Q5U0V7
Q5U0Y0
Q60GL7
Q6AWR6
Q6LA80
Q6LDX1
Q6LEH5
Q6NNF2
Q6NP69
Q6Q7I9
Q6Q7J0
Q6SAE9
Q6SAG7
Q6SBB6
Q6SBU8
Q6T364
Q6YDA5
Q717R7
Q71EB3
Q71JA7
Q7JMV3
Q7JN06
Q7JNX6
Q7JPF0
Q7JPM7
Q7JPS2
Q7JQF1
Q7JRF9
Q7JWX3
Q7JYM9
Q7JYW9
Q7K0T0
Q7K206
Q7K306
Q7K3U4
Q7K8Y5
Q7KHI6
Q7KHK9
Q7KHL0
Q7KLI1
Q7KM03
Q7KMP8
Q7KMQ6
Q7KN75
Q7KN92
Q7KNM2
Q7KNS5
Q7KPY3
Q7KRU8
Q7KT52
Q7KT67
Q7KTC0
Q7KTN8
Q7KTS4
Q7KUL6
Q7KUS6
Q7KV70
Q7KV88
Q7KV90
Q7KVD1
Q7KVT3
Q7PLL2
Q7PLL3
Q7YTA6
Q7YTE8
Q7YXU4
Q7YZ94
Q86B51
Q86B73
Q86BH2
Q86BM5
Q86BZ1
Q86C62
Q86CS2
Q86GL4
Q86H13
Q86IG3
Q86K44
Q86LC4
Q86LT2
Q86NV2
Q86P23
Q86PA6
Q86PL9
Q86RL0
Q8I0F4
Q8I0P1
Q8I6B6
Q8I6J0
Q8I7X2
Q8I811
Q8I8F4
Q8I9J6
Q8IGD0
Q8IGE8
Q8IGP7
Q8IGU3
Q8IGV4
Q8IGV5
Q8IGX1
Q8IGY1
Q8IHB4
Q8IHF6
Q8IM86
Q8IMK5
Q8IML9
Q8IMP9
Q8IMS8
Q8INV5
Q8INY7
Q8IP33
Q8IP72
Q8IP90
Q8IPF3
Q8IPG1
Q8IPN2
Q8IPY3
Q8IQ97
Q8IQN5
Q8IQS9
Q8IQW7
Q8IR16
Q8IR26
Q8IR37
Q8IR86
Q8IRD3
Q8IRF4
Q8IRT8
Q8ITC8
Q8ITC9
Q8MLZ3
Q8MM07
Q8MM62
Q8MQ41
Q8MQK0
Q8MQM5
Q8MQU6
Q8MR26
Q8MR98
Q8MRK0
Q8MRP3
Q8MRR9
Q8MRX9
Q8MSD6
Q8MT34
Q8MT65
Q8MUJ1
Q8MVR0
Q8MVR1
Q8MY12
Q8MYV5
Q8MZ09
Q8MZC7
Q8SSQ0
Q8STE5
Q8STF7
Q8SWW1
Q8SX37
Q8SXI2
Q8SXR0
Q8SXS8
Q8SY34
Q8SY59
Q8SYL2
Q8SYR3
Q8SZ35
Q8SZ58
Q8SZG1
Q8SZG6
Q8T090
Q8T0A1
Q8T0D1
Q8T0D7
Q8T0F7
Q8T0G1
Q8T0P0
Q8T0Q4
Q8T0S7
Q8T0U6
Q8T0V6
Q8T3M3
Q8T3N4
Q8T638
Q8T658
Q8T8Y3
Q8WQ86
Q8WTP4
Q93326
Q93721
Q93833
Q93846
Q94420
Q94488
Q94491
Q94521
Q94548
Q94902
Q94994
Q95NR4
Q95PJ5
Q95Q25
Q95Q97
Q95QC4
Q95QM5
Q95R92
Q95RS0
Q95S08
Q95SE9
Q95SS6
Q95ST6
Q95SV1
Q95SW7
Q95T63
Q95T71
Q95T80
Q95TC2
Q95TJ8
Q95TU9
Q95UQ1
Q95VT3
Q95VZ3
Q95YH0
Q95YL4
Q95ZG2
Q95ZG8
Q95ZK7
Q961D4
Q961U0
Q962N6
Q963L5
Q966Q9
Q966R0
Q966R2
Q966R3
Q967H1
Q967M5
Q967Y0
Q9BI25
Q9GNA6
Q9GNC0
Q9GP63
Q9GP83
Q9GPF2
Q9GPN8
Q9GQ00
Q9GQC2
Q9GRF8
Q9GSG9
Q9GTQ8
Q9GU23
Q9GV94
Q9GYD9
Q9I7H8
Q9N597
Q9NAX4
Q9NAX6
Q9NAY0
Q9NF11
Q9NG24
Q9NGC5
Q9NGL1
Q9NGX0
Q9NHF6
Q9NHF9
Q9NJH7
Q9NKW9
Q9TW28
Q9TXI7
Q9TYA3
Q9TZC4
Q9U1K1
Q9U1W5
Q9U1Y0
Q9U295
Q9U2S6
Q9U2W6
Q9U2Y7
Q9U3A6
Q9U3F4
Q9U3P2
Q9U3S0
Q9U474
Q9U478
Q9U4J0
Q9U4U2
Q9U573
Q9U5D0
Q9U5E0
Q9U6H7
Q9U720
Q9U7C4
Q9U983
Q9U9A9
Q9U9Q6
Q9U9Q7
Q9U9S7
Q9UAE7
Q9UAH1
Q9V3C2
Q9V3C7
Q9V3F8
Q9V3H0
Q9V3I1
Q9V3N1
Q9V3Z1
Q9V3Z4
Q9V436
Q9V444
Q9V452
Q9V483
Q9V4D8
Q9V4E1
Q9V7W9
Q9V8V8
Q9V9X5
Q9V9Y9
Q9VA09
Q9VA32
Q9VA38
Q9VAD4
Q9VAN8
Q9VAQ8
Q9VBI1
Q9VBP5
Q9VBZ3
Q9VCC6
Q9VCN1
Q9VCW6
Q9VDC0
Q9VDZ1
Q9VE37
Q9VEG1
Q9VEJ3
Q9VEP0
Q9VEP8
Q9VER6
Q9VER7
Q9VEW5
Q9VFI9
Q9VFQ9
Q9VFW5
Q9VFW6
Q9VFX8
Q9VG08
Q9VG79
Q9VGJ9
Q9VGW4
Q9VGW5
Q9VH01
Q9VHB7
Q9VHC7
Q9VHF0
Q9VHR5
Q9VHS6
Q9VHV1
Q9VIX1
Q9VJK4
Q9VJM6
Q9VJN5
Q9VK81
Q9VKE2
Q9VKP2
Q9VL05
Q9VLC5
Q9VLD9
Q9VLR3
Q9VLV6
Q9VLV9
Q9VM31
Q9VM49
Q9VM63
Q9VMJ5
Q9VMP4
Q9VMT1
Q9VMX2
Q9VN51
Q9VN89
Q9VNL0
Q9VNP7
Q9VPI6
Q9VPQ7
Q9VPR4
Q9VPR8
Q9VPS6
Q9VPU1
Q9VQ08
Q9VQH6
Q9VQJ0
Q9VQX3
Q9VR61
Q9VR79
Q9VRM0
Q9VSB8
Q9VSK2
Q9VSL0
Q9VSL2
Q9VSL3
Q9VSL6
Q9VSR5
Q9VT32
Q9VTR3
Q9VTT2
Q9VTT4
Q9VTV7
Q9VTY6
Q9VUH7
Q9VUS8
Q9VV74
Q9VVQ1
Q9VVU4
Q9VW32
Q9VW54
Q9VW75
Q9VW89
Q9VWJ7
Q9VWK5
Q9VWP6
Q9VXL5
Q9VXN3
Q9VY01
Q9VYE7
Q9VYE9
Q9VYJ0
Q9VYK0
Q9VYT4
Q9VYY8
Q9VZI2
Q9VZI4
Q9VZV5
Q9VZW0
Q9W002
Q9W0C4
Q9W0D9
Q9W0I7
Q9W0K2
Q9W122
Q9W140
Q9W1B0
Q9W1U2
Q9W213
Q9W297
Q9W2E3
Q9W2F3
Q9W2F9
Q9W2K3
Q9W2R3
Q9W2V7
Q9W321
Q9W330
Q9W369
Q9W381
Q9W3A9
Q9W3C4
Q9W3D3
Q9W3H4
Q9W3J4
Q9W3Q1
Q9W3S0
Q9W3S4
Q9W3S7
Q9W3X8
Q9W3Z3
Q9W3Z4
Q9W4Q4
Q9W4V9
Q9W525
Q9W579
Q9W598
Q9W5W8
Q9XTG9
Q9XTN4
Q9XU77
Q9XUL9
Q9XUS5
Q9XVI2
Q9XWJ0
Q9XXI7
Q9XYD4
Q9XYS3
Q9XYW6
Q9XZ29
Q9XZ61
Q9XZP7
Q9XZR9
Q9XZS0
Q9Y153
Q9Y156
Q9Y165
O18977
Q8MIP7
O04196
O04492
O04862
O22182
O22216
O22822
O23102
O23122
O23277
O23647
O24435
O48538
O48814
O49635
O64503
O64517
O64845
O65412
O65419
O65589
O65592
O65653
O80359
O80565
O80632
O80642
O80683
O80823
O80871
O81884
O82162
O82239
O82359
O82533
O82591
P93016
Q38846
Q39192
Q42400
Q42561
Q42606
Q43866
Q5CCK3
Q5KQH7
Q5NTH4
Q5VQG4
Q5Z5S0
Q64MA3
Q6ZHS4
Q84QK0
Q8GUQ8
Q8GW31
Q8GWA1
Q8GWC5
Q8GWP5
Q8GXR5
Q8GY79
Q8GY89
Q8H183
Q8H908
Q8L3U4
Q8L539
Q8L765
Q8L7S6
Q8LC68
Q8LDN8
Q8LE52
Q8LFP9
Q8LLW2
Q8LPJ1
Q8RWD9
Q8RWZ3
Q8RXU4
Q8RY24
Q8S8F9
Q8S8N6
Q8S948
Q8VY13
Q8VYI4
Q8VYR1
Q8VYZ0
Q8VZB8
Q8W110
Q8W468
Q8W471
Q8W4L5
Q93VI4
Q93VK5
Q93W54
Q93YP7
Q93YW7
Q94A41
Q94A84
Q94AG6
Q94AP0
Q94AS5
Q94AX4
Q94B35
Q94BT0
Q94C57
Q94FL9
Q94IA6
Q94IB8
Q9ARH1
Q9AVE7
Q9C550
Q9C594
Q9C5G0
Q9C5L2
Q9C5U2
Q9C6D2
Q9C7R6
Q9C929
Q9C958
Q9C9L4
Q9C9X0
Q9CA35
Q9CA83
Q9CA93
Q9CAN1
Q9CAT6
Q9FEB5
Q9FF66
Q9FFN7
Q9FGF2
Q9FGS5
Q9FGU0
Q9FH18
Q9FHR8
Q9FI61
Q9FIH9
Q9FKA7
Q9FKL6
Q9FKS0
Q9FKS8
Q9FL13
Q9FL28
Q9FLP0
Q9FM96
Q9FMZ0
Q9FN30
Q9FN35
Q9FN52
Q9FNA2
Q9FQ08
Q9FQ09
Q9FR37
Q9FT68
Q9FX32
Q9FX94
Q9FY48
Q9FYC4
Q9FYE1
Q9FZK4
Q9LDF1
Q9LDM2
Q9LE59
Q9LES2
Q9LFL9
Q9LFR0
Q9LIB2
Q9LIN3
Q9LIS2
Q9LJR9
Q9LJZ5
Q9LK35
Q9LNE6
Q9LNJ4
Q9LPI7
Q9LPQ3
Q9LQF2
Q9LRH7
Q9LSP7
Q9LSV0
Q9LT10
Q9LTX3
Q9LU05
Q9LU67
Q9LVF0
Q9LXA8
Q9LXF7
Q9LXT3
Q9LY87
Q9LYN9
Q9LZ20
Q9LZA6
Q9LZA8
Q9LZC3
Q9LZL3
Q9M024
Q9M0Y3
Q9M111
Q9M249
Q9M2U2
Q9M2W3
Q9M3D8
Q9M8S8
Q9M9S3
Q9S757
Q9S7T8
Q9SAA5
Q9SCL7
Q9SCZ4
Q9SFB3
Q9SGU9
Q9SHI7
Q9SHU7
Q9SHZ6
Q9SIA5
Q9SII1
Q9SIN9
Q9SJE2
Q9SJE9
Q9SJH5
Q9SKU8
Q9SKZ5
Q9SMN0
Q9SN30
Q9SQI8
Q9SR52
Q9SRE6
Q9SRQ2
Q9SRS9
Q9SS48
Q9SU50
Q9SVP2
Q9SX99
Q9SY73
Q9SYK0
Q9SYK4
Q9SYN1
Q9T0D1
Q9T0J9
Q9XHN9
Q9XI46
Q9XIN0
Q9ZPV8
Q9ZQ31
Q9ZQ37
Q9ZQH0
Q9ZRP7
Q9ZSJ0
Q9ZTP3
Q9ZU32
Q9ZUA5
Q9ZVD9
Q9ZVN9
Q9ZVT2
Q9ZW86
Q0PBH3
Q0PC74
Q7CY45
O25120
P73213
P73812
P74295
P74498
Q2GHG9
Q71X11
Q720Z7
Q724I0
Q83DF9
Q8E8A6
Q8E8S0
Q8EBG2
Q8EF28
Q9KMT9
Q9KMU0
Q9KMU1
Q9KMU2
Q9KTV7
Q9KTV8
Q9KTV9
A0A5C8
A0JNY3
A0N920
A0T1G3
A0ZVB6
A1A4T2
A1A596
A1A5A1
A1ECK8
A1IG47
A1KR23
A1KZZ4
A1L3C0
A1L3P4
A1L3Q6
A1XGX2
A2AP18
A2AP45
A2IQH4
A2RRI6
A2RSS2
A2RSX9
A2RSY6
A2VCP3
A2VDE8
A3FIN4
A3QQZ3
A3RLD5
A4FUP9
A4Q9F1
A4Q9F6
A4QPG2
A4UUI3
A5D6Q5
A5D6Q8
A5GXX4
A5H7G2
A5J0L5
A5XDA7
A6BLY8
A6H5Y3
A6H5Z6
A6H653
A6H695
A6XA73
A6ZI44
A7E218
O08614
O08643
O08692
O08828
O08852
O35064
O35126
O35333
O35365
O35452
O35473
O35564
O35611
O35788
O35846
O35882
O35901
O35948
O35956
O54707
O54718
O54726
O54739
O54832
O54849
O54850
O54869
O54882
O54982
O55129
O55190
O55225
O70169
O70170
O70376
O70511
O88288
O88296
O88299
O88537
O88713
O88738
O88750
O88773
O88783
O88786
O88946
O89002
P70280
P70383
P70392
P70485
P70556
P83144
P97301
P97346
P97462
P97555
P97567
P97600
P97601
P97688
P97706
Q059H2
Q059W1
Q059Z2
Q05CK8
Q05CM8
Q05D37
Q05D49
Q05KR1
Q08615
Q08EB5
Q08ED5
Q0KKX3
Q0P6C8
Q0PGA1
Q0PM14
Q0QWG9
Q0VBK4
Q0VDM6
Q0VDS4
Q0VEN0
Q0VF51
Q0VF54
Q0VGU4
Q147V3
Q147Z0
Q148B6
Q148R4
Q148T8
Q149F3
Q149L9
Q14AP0
Q14B80
Q14BH3
Q14BL3
Q14BU3
Q14CI5
Q14DJ1
Q14DQ6
Q14DT6
Q14DT8
Q19AB3
Q1JUQ8
Q1KP04
Q1LZK3
Q1LZK8
Q1LZM1
Q1MWP8
Q1PG84
Q1RLL2
Q1RME7
Q27YN9
Q283N4
Q2HXL6
Q2IBD0
Q2IBD4
Q2KHL6
Q2NKI4
Q2PFD7
Q2TB55
Q2TBF8
Q2TJI9
Q2TK25
Q2V6D6
Q2VJ18
Q2VWQ2
Q2XV36
Q2YS37
Q31222
Q32LZ4
Q32M02
Q32M14
Q32SD4
Q3KNE1
Q3KNH8
Q3KPA7
Q3KPE5
Q3KR45
Q3MI51
Q3MI54
Q3S4A4
Q3SXC9
Q3SXI0
Q3SYK5
Q3T1I5
Q3T4H2
Q3T9A7
Q3T9E7
Q3T9F4
Q3T9N4
Q3T9T5
Q3T9U3
Q3T9X0
Q3TAB4
Q3TAD1
Q3TAG9
Q3TAH2
Q3TAL9
Q3TB18
Q3TBD2
Q3TC14
Q3TCH2
Q3TCQ2
Q3TCV3
Q3TDH4
Q3TDL4
Q3TDN0
Q3TDQ9
Q3TE12
Q3TE95
Q3TFU8
Q3TG43
Q3TG52
Q3TGQ4
Q3THH1
Q3THW2
Q3THX5
Q3TIT8
Q3TKJ1
Q3TKY6
Q3TL35
Q3TLF6
Q3TLH3
Q3TLP1
Q3TLP8
Q3TLQ0
Q3TLR4
Q3TLR8
Q3TLU5
Q3TM01
Q3TM36
Q3TMR2
Q3TMS8
Q3TN29
Q3TND0
Q3TNE6
Q3TNH0
Q3TNJ1
Q3TNM1
Q3TNP6
Q3TNU8
Q3TNV7
Q3TP56
Q3TPK5
Q3TPK8
Q3TPW7
Q3TQ28
Q3TQ29
Q3TQ54
Q3TQ55
Q3TQ71
Q3TQC3
Q3TQE5
Q3TQF3
Q3TQH6
Q3TQH8
Q3TQI8
Q3TQK4
Q3TQT3
Q3TQW5
Q3TR86
Q3TRN0
Q3TRP4
Q3TRW5
Q3TRX4
Q3TS51
Q3TS98
Q3TSM9
Q3TSQ6
Q3TSU2
Q3TT00
Q3TT79
Q3TTB7
Q3TTC2
Q3TTE3
Q3TU48
Q3TU63
Q3TUD2
Q3TUD7
Q3TV85
Q3TVE3
Q3TVQ0
Q3TVV5
Q3TW44
Q3TW77
Q3TWM1
Q3TXU6
Q3TXV4
Q3TYK4
Q3TYU2
Q3TYV0
Q3TZ06
Q3TZ23
Q3TZ77
Q3TZ81
Q3TZI8
Q3TZJ2
Q3TZK6
Q3TZN9
Q3U055
Q3U0Q5
Q3U109
Q3U1L0
Q3U1S3
Q3U1T7
Q3U1U7
Q3U263
Q3U2B9
Q3U2C0
Q3U2F0
Q3U2Y8
Q3U2Z5
Q3U323
Q3U3H7
Q3U3I4
Q3U3J1
Q3U3J6
Q3U3S6
Q3U3V1
Q3U3X2
Q3U3X6
Q3U4E9
Q3U4F1
Q3U4J3
Q3U4P9
Q3U4R9
Q3U4S2
Q3U4Z9
Q3U542
Q3U5C5
Q3U5F6
Q3U5Q7
Q3U6A4
Q3U7M5
Q3U7T7
Q3U800
Q3U832
Q3U8B3
Q3U8R0
Q3U926
Q3U9A5
Q3UB35
Q3UBI5
Q3UD32
Q3UD61
Q3UDB2
Q3UDN3
Q3UE92
Q3UEA6
Q3UEB4
Q3UEL7
Q3UF16
Q3UF22
Q3UFA6
Q3UFN0
Q3UFX6
Q3UFX9
Q3UG02
Q3UG26
Q3UG30
Q3UG80
Q3UGH8
Q3UGQ7
Q3UGX8
Q3UGZ7
Q3UGZ9
Q3UH59
Q3UH91
Q3UH93
Q3UHC1
Q3UHK8
Q3UHL7
Q3UHZ5
Q3UI84
Q3UIK0
Q3UJ23
Q3UJB6
Q3UJG9
Q3UJM1
Q3UJN1
Q3UJN9
Q3UKB9
Q3UKJ3
Q3UKW2
Q3ULS2
Q3ULV5
Q3UM39
Q3UM52
Q3UM72
Q3UMA3
Q3UMC0
Q3UMW4
Q3UN30
Q3UNB0
Q3UNB1
Q3UNC0
Q3UNH3
Q3UNI0
Q3UNK7
Q3UNT6
Q3UNX0
Q3UP29
Q3UPA3
Q3UPG3
Q3UPQ1
Q3UPY1
Q3UPZ6
Q3UQ08
Q3UQC2
Q3UQD6
Q3UQJ3
Q3UQK1
Q3UQQ1
Q3UQR8
Q3UQS4
Q3UQS6
Q3UR07
Q3UR13
Q3UR35
Q3UR62
Q3URA6
Q3URC6
Q3URE6
Q3URU1
Q3URX0
Q3US10
Q3US12
Q3US30
Q3USG4
Q3USG7
Q3USJ1
Q3USR6
Q3USS7
Q3USV7
Q3USW1
Q3USY0
Q3UT27
Q3UT48
Q3UT56
Q3UT93
Q3UTF6
Q3UTH4
Q3UU15
Q3UU50
Q3UU70
Q3UUK6
Q3UUN5
Q3UUP5
Q3UUR4
Q3UUW5
Q3UUZ5
Q3UV61
Q3UVA0
Q3UVE2
Q3UVF5
Q3UVL3
Q3UVW9
Q3UVZ1
Q3UW42
Q3UW62
Q3UW64
Q3UWE0
Q3UXG3
Q3UXI1
Q3UY08
Q3UY43
Q3UYF2
Q3UYI6
Q3UYL2
Q3UYQ6
Q3UYV6
Q3UYX6
Q3UYY9
Q3UZ34
Q3UZ36
Q3UZD5
Q3UZE5
Q3UZG1
Q3UZH3
Q3UZI1
Q3UZR5
Q3V050
Q3V054
Q3V061
Q3V086
Q3V0B5
Q3V0H9
Q3V0I1
Q3V0L6
Q3V0R4
Q3V0V0
Q3V0W9
Q3V0Z8
Q3V161
Q3V1A4
Q3V1D2
Q3V1F1
Q3V1G0
Q3V1G4
Q3V1Q3
Q3V1X3
Q3V203
Q3V206
Q3V2C1
Q3V2C5
Q3V2K2
Q3V2R7
Q3V2Z3
Q3V301
Q3V310
Q3V321
Q3V346
Q3V351
Q3V3A3
Q3V3A8
Q3V3I0
Q3V3M0
Q3V3M9
Q3V3N6
Q3V3N8
Q3V3R9
Q3V4B4
Q3V4C3
Q3V5L4
Q3ZAS0
Q3ZB34
Q3ZTP7
Q3ZTP8
Q45FE1
Q496P2
Q496T0
Q496T7
Q497M5
Q497P0
Q497S4
Q498N4
Q498T0
Q499E7
Q499J1
Q4FJK5
Q4FJP3
Q4FJS9
Q4FZF0
Q4G066
Q4H483
Q4JFL8
Q4KL21
Q4KML5
Q4PLL5
Q4QR99
Q4U2P8
Q4U2P9
Q4V8L7
Q4V9X0
Q4VA18
Q4VAE0
Q4VAF0
Q4VAG0
Q4VQI2
Q4ZGD8
Q4ZGD9
Q4ZJN4
Q52NK0
Q54A78
Q561K3
Q570Z7
Q571A8
Q571B0
Q571B8
Q571C5
Q571C7
Q571G1
Q571I9
Q571J2
Q571J7
Q571K6
Q571K8
Q571L5
Q571N1
Q571N6
Q571N9
Q574D7
Q5BL16
Q5CZW6
Q5D006
Q5D059
Q5D178
Q5D202
Q5DTF5
Q5DTF8
Q5DTF9
Q5DTH1
Q5DTH6
Q5DTI2
Q5DTJ8
Q5DTL0
Q5DTL5
Q5DTM0
Q5DTM7
Q5DTN5
Q5DTQ3
Q5DTQ4
Q5DTR5
Q5DTS2
Q5DTT7
Q5DTT9
Q5DU01
Q5DU13
Q5DU30
Q5DU43
Q5DU52
Q5DU55
Q5DU60
Q5DU67
Q5DUA3
Q5EBP9
Q5ERJ2
Q5F277
Q5F281
Q5FW74
Q5HZA7
Q5HZG9
Q5I0M1
Q5I0Q2
Q5ISE2
Q5KU40
Q5M851
Q5M8P5
Q5M8S2
Q5M9K5
Q5MPW6
Q5NBX8
Q5NC07
Q5NC53
Q5NCB9
Q5NCX9
Q5ND20
Q5PPQ9
Q5PQU8
Q5PT52
Q5Q9G9
Q5QGS7
Q5QGU0
Q5QHR8
Q5R3Z4
Q5RJG7
Q5RJM6
Q5RL33
Q5RL51
Q5SEK5
Q5SQA3
Q5SRF8
Q5SRU6
Q5SRX9
Q5SS80
Q5SSH1
Q5SSL0
Q5SUE1
Q5SUE7
Q5SUF7
Q5SUQ2
Q5SUS0
Q5SV70
Q5SVJ0
Q5SW46
Q5SW86
Q5SWF3
Q5SX32
Q5SX34
Q5SXG9
Q5SXJ8
Q5SYH8
Q5SYM3
Q5U2U4
Q5U334
Q5U3M4
Q5U477
Q5U647
Q5UD32
Q5UKY4
Q5UMH9
Q5XFW1
Q60517
Q60647
Q60711
Q61157
Q61262
Q61266
Q61356
Q61563
Q61692
Q61716
Q61852
Q61877
Q61910
Q61970
Q62028
Q62041
Q62081
Q62082
Q62149
Q62287
Q62316
Q62333
Q62349
Q62435
Q62490
Q62494
Q62629
Q62644
Q62648
Q62710
Q62777
Q62819
Q62859
Q62964
Q62973
Q63005
Q63063
Q63136
Q63137
Q63138
Q63174
Q63216
Q63235
Q63236
Q63261
Q63337
Q63618
Q63626
Q63629
Q63642
Q63753
Q63ZW6
Q64150
Q641N8
Q64576
Q64596
Q64671
Q66HD1
Q66JR7
Q66JS0
Q66JX2
Q66L40
Q674R4
Q689Z5
Q68EG2
Q68FM5
Q68FM7
Q68G32
Q68SA9
Q69Z52
Q69Z78
Q69Z91
Q69ZA9
Q69ZG2
Q69ZG4
Q69ZI4
Q69ZK8
Q69ZQ3
Q69ZR3
Q69ZT5
Q69ZX7
Q69ZY2
Q69ZZ8
Q6A004
Q6A017
Q6A0D0
Q6A0E9
Q6A0F0
Q6AXE3
Q6AYU4
Q6AYU6
Q6B8I0
Q6DFW7
Q6DI94
Q6GQT2
Q6GQV6
Q6I682
Q6IMX3
Q6IN37
Q6IN39
Q6IR16
Q6IR21
Q6JBI7
Q6JIZ0
Q6KAN1
Q6KAN3
Q6KAP2
Q6KAP5
Q6KAT2
Q6KAT4
Q6KAT5
Q6KAU5
Q6KEQ5
Q6LAN9
Q6LBJ4
Q6LDU8
Q6MFW4
Q6MFW7
Q6MFX1
Q6MFX2
Q6MFX9
Q6MFY1
Q6MFY3
Q6MFY4
Q6MG45
Q6MG46
Q6MG53
Q6MG54
Q6MG55
Q6MG56
Q6MG57
Q6MG58
Q6MG63
Q6MG72
Q6MG73
Q6MG79
Q6MG85
Q6MG92
Q6MG96
Q6MG98
Q6MGA6
Q6MGA7
Q6MGB1
Q6MGB2
Q6MGB4
Q6MGC4
Q6MGC9
Q6MGD1
Q6MGD2
Q6NS31
Q6NS55
Q6NS85
Q6NV96
Q6NXZ3
Q6NZE1
Q6NZE6
Q6NZQ3
Q6P250
Q6P3Z7
Q6P4T3
Q6P5C0
Q6P6I4
Q6P6V5
Q6P736
Q6P779
Q6P7C3
Q6P8R9
Q6P912
Q6P9Y2
Q6PBA0
Q6PCQ2
Q6PCS0
Q6PCW7
Q6PD18
Q6PD97
Q6PDM6
Q6PDY6
Q6PE02
Q6PE14
Q6PE56
Q6PE62
Q6PE70
Q6PEP0
Q6PFB2
Q6PFY4
Q6PGA8
Q6PGA9
Q6PGE4
Q6PJ50
Q6Q472
Q6Q473
Q6QF89
Q6QWE0
Q6R2I1
Q6R5D2
Q6R5E9
Q6R5G9
Q6RIC4
Q6S3A0
Q6S9E8
Q6SA09
Q6SJQ0
Q6SLK2
Q6TLK4
Q6TNG5
Q6TUE4
Q6UKZ2
Q6UPE0
Q6UQ17
Q6W4W7
Q6W8X1
Q6XK24
Q6XVN6
Q6YK32
Q6ZPF0
Q6ZPF3
Q6ZPM6
Q6ZPQ7
Q6ZPS2
Q6ZPS7
Q6ZPT2
Q6ZPU1
Q6ZPV3
Q6ZPV6
Q6ZQ17
Q6ZQ39
Q6ZQ55
Q6ZQ68
Q6ZQ77
Q6ZQ94
Q6ZQA1
Q6ZQB7
Q6ZQD2
Q6ZQG3
Q6ZQK9
Q6ZWQ7
Q70KF4
Q71KT5
Q71QJ6
Q71S95
Q75N73
Q768S5
Q78EE4
Q78HF5
Q78J03
Q78JN3
Q78UF4
Q78Y73
Q78YP7
Q78ZX0
Q792Q4
Q792T6
Q794I6
Q7M6W9
Q7TMC8
Q7TMQ1
Q7TN25
Q7TNK0
Q7TNL7
Q7TNN1
Q7TNP7
Q7TNQ3
Q7TNU2
Q7TNW3
Q7TNZ4
Q7TP02
Q7TP08
Q7TP11
Q7TP19
Q7TP41
Q7TP53
Q7TP84
Q7TPH0
Q7TPH5
Q7TPJ3
Q7TPK0
Q7TPK9
Q7TPL5
Q7TPZ6
Q7TQ09
Q7TQ64
Q7TQ89
Q7TQJ9
Q7TQT8
Q7TQZ0
Q7TRB7
Q7TRD6
Q7TRK0
Q7TRX1
Q7TRX4
Q7TS25
Q7TS33
Q7TS62
Q7TSD1
Q7TSJ0
Q7TSK9
Q7TSN7
Q7TSV0
Q7TSV1
Q7TSV2
Q80SY2
Q80SZ6
Q80T78
Q80T91
Q80TI1
Q80TI5
Q80TL6
Q80TM9
Q80TP8
Q80TU3
Q80TX4
Q80TY9
Q80U21
Q80U80
Q80U85
Q80U92
Q80U93
Q80UC3
Q80UE2
Q80UF8
Q80UF9
Q80UG1
Q80UG6
Q80UR4
Q80V69
Q80VK6
Q80VQ7
Q80VU0
Q80VV4
Q80VZ0
Q80VZ4
Q80W08
Q80W48
Q80WG8
Q80WP0
Q80X17
Q80X87
Q80X98
Q80XB1
Q80XH2
Q80XI9
Q80Y27
Q80YD0
Q80YD8
Q80YP7
Q80YV8
Q80Z27
Q80Z59
Q80ZI1
Q80ZJ3
Q80ZM2
Q80ZQ8
Q80ZX9
Q80ZY1
Q810A4
Q810G0
Q810H5
Q810L2
Q810L8
Q810M4
Q811M6
Q811N7
Q811Q3
Q811T1
Q811V4
Q811Z8
Q812F3
Q861Q4
Q8BFU8
Q8BFW3
Q8BFW6
Q8BGB0
Q8BGD4
Q8BGF2
Q8BGH5
Q8BGW5
Q8BHI5
Q8BHJ3
Q8BHJ6
Q8BHK3
Q8BHM3
Q8BHP7
Q8BI72
Q8BIB2
Q8BIB6
Q8BIE0
Q8BIL8
Q8BIS4
Q8BIT5
Q8BJ14
Q8BJD6
Q8BJD8
Q8BJF5
Q8BJH3
Q8BJR2
Q8BJR4
Q8BJU9
Q8BK10
Q8BK81
Q8BKH7
Q8BKS7
Q8BL71
Q8BLE2
Q8BLG7
Q8BLT7
Q8BLY2
Q8BLY8
Q8BLZ1
Q8BM22
Q8BM79
Q8BME1
Q8BMF9
Q8BMH2
Q8BML2
Q8BML4
Q8BMN7
Q8BMT0
Q8BMV3
Q8BMX2
Q8BMZ2
Q8BNP8
Q8BP96
Q8BPC6
Q8BPN6
Q8BPQ1
Q8BPV9
Q8BQ38
Q8BQD1
Q8BQS6
Q8BQV2
Q8BQW4
Q8BQY1
Q8BR24
Q8BR34
Q8BRH5
Q8BRP2
Q8BRT2
Q8BRT7
Q8BSD1
Q8BSD4
Q8BSE7
Q8BSQ7
Q8BSQ9
Q8BSW2
Q8BSX1
Q8BSX8
Q8BT34
Q8BT41
Q8BTC5
Q8BTD1
Q8BTQ3
Q8BTX9
Q8BTY5
Q8BU53
Q8BU72
Q8BU91
Q8BUB2
Q8BUD0
Q8BUG8
Q8BUH3
Q8BUI1
Q8BUR8
Q8BUV2
Q8BVL5
Q8BVP2
Q8BVQ9
Q8BVT6
Q8BVU7
Q8BW13
Q8BW85
Q8BWC9
Q8BWE1
Q8BWF5
Q8BX37
Q8BX71
Q8BXB7
Q8BXC0
Q8BXG6
Q8BY44
Q8BY68
Q8BY69
Q8BYH2
Q8BYL8
Q8BZ62
Q8BZ68
Q8BZ92
Q8BZE1
Q8BZV1
Q8BZY3
Q8BZZ9
Q8C040
Q8C042
Q8C052
Q8C0D2
Q8C0S5
Q8C0S6
Q8C0T9
Q8C0V1
Q8C0V4
Q8C0X6
Q8C113
Q8C170
Q8C1J3
Q8C1Q6
Q8C1V7
Q8C243
Q8C266
Q8C2E2
Q8C2P1
Q8C323
Q8C355
Q8C372
Q8C3D1
Q8C3H9
Q8C426
Q8C4F4
Q8C4L7
Q8C4R0
Q8C4R7
Q8C575
Q8C5D5
Q8C5J9
Q8C5K0
Q8C5N9
Q8C5R6
Q8C5X6
Q8C610
Q8C6V6
Q8C6W4
Q8C6X7
Q8C703
Q8C7P2
Q8C7V7
Q8C847
Q8C8F5
Q8C8G0
Q8C8K9
Q8C8T7
Q8C8X0
Q8C926
Q8C938
Q8C962
Q8C9K1
Q8C9T3
Q8CA70
Q8CAB0
Q8CAH7
Q8CAV5
Q8CBB4
Q8CBH3
Q8CBN6
Q8CBP3
Q8CCI7
Q8CCL8
Q8CCQ2
Q8CD96
Q8CD99
Q8CDA6
Q8CDB7
Q8CDC3
Q8CDC6
Q8CDC9
Q8CDD3
Q8CDG4
Q8CDR2
Q8CDV5
Q8CDV7
Q8CE55
Q8CE65
Q8CEH7
Q8CEN4
Q8CF68
Q8CF74
Q8CF78
Q8CFA0
Q8CFB9
Q8CFC5
Q8CFE8
Q8CFH0
Q8CFS0
Q8CFX3
Q8CFY2
Q8CFY4
Q8CGQ2
Q8CGT9
Q8CH90
Q8CHA4
Q8CHR6
Q8CHW7
Q8CHW8
Q8CI75
Q8CIJ3
Q8CIU0
Q8CIU5
Q8CIW6
Q8CJ99
Q8CJC1
Q8CJD2
Q8CJH8
Q8CJH9
Q8HWA3
Q8JZL6
Q8JZN1
Q8JZW1
Q8K085
Q8K086
Q8K0E3
Q8K0E9
Q8K0N2
Q8K0N3
Q8K197
Q8K1A4
Q8K1B1
Q8K1D2
Q8K1G6
Q8K1P6
Q8K234
Q8K2N1
Q8K2P0
Q8K2S3
Q8K2U2
Q8K337
Q8K3B8
Q8K3F9
Q8K3I6
Q8K3J4
Q8K3M9
Q8K3P0
Q8K3S1
Q8K4B5
Q8K4D2
Q8K4E5
Q8K4J7
Q8K4U0
Q8K4U2
Q8K4Y1
Q8K565
Q8K596
Q8K5A9
Q8MHV3
Q8R000
Q8R025
Q8R041
Q8R047
Q8R074
Q8R096
Q8R0C3
Q8R0N6
Q8R0P9
Q8R0W5
Q8R139
Q8R1P1
Q8R1Q1
Q8R1Q9
Q8R1X5
Q8R2F2
Q8R2J1
Q8R2Z3
Q8R309
Q8R3G2
Q8R3K7
Q8R3X5
Q8R4B6
Q8R4T9
Q8R4Y1
Q8R520
Q8R584
Q8R5I9
Q8VBT6
Q8VBV9
Q8VBX5
Q8VBY8
Q8VC33
Q8VC96
Q8VCL2
Q8VCL8
Q8VCM9
Q8VCP6
Q8VCR1
Q8VCS9
Q8VCZ7
Q8VD79
Q8VDC3
Q8VDL1
Q8VDU1
Q8VDZ9
Q8VE11
Q8VE15
Q8VE68
Q8VE90
Q8VED4
Q8VED9
Q8VEH2
Q8VEN4
Q8VEY9
Q8VF18
Q8VFB7
Q8VFE6
Q8VFL0
Q8VFM7
Q8VFM9
Q8VFV2
Q8VG93
Q8VGD6
Q8VGD8
Q8VGG9
Q8VGJ4
Q8VGK5
Q8VGN4
Q8VGU7
Q8VGX7
Q8VHF9
Q8VHM7
Q8VHP6
Q8VHQ0
Q8VIA0
Q8VIE2
Q8VII7
Q91VH0
Q91VH3
Q91VV5
Q91VW1
Q91W06
Q91W11
Q91WD8
Q91WK9
Q91WL1
Q91WM8
Q91WN3
Q91WX4
Q91X82
Q91XN8
Q91XW2
Q91Y82
Q91YK7
Q91YW7
Q91Z23
Q91ZF2
Q91ZF4
Q91ZF5
Q91ZZ2
Q920F4
Q920P1
Q920S2
Q921A0
Q921B5
Q921Y1
Q922H5
Q922M6
Q922P7
Q923B2
Q923C7
Q923I0
Q923L6
Q923W2
Q923Z2
Q924I4
Q924X3
Q925G6
Q95574
Q96LX3
Q99053
Q99J34
Q99J46
Q99JC6
Q99JC9
Q99JD0
Q99JE7
Q99JK8
Q99JQ5
Q99JV0
Q99K24
Q99K75
Q99K78
Q99K86
Q99K87
Q99KB7
Q99KF9
Q99KM9
Q99KW7
Q99KY8
Q99LF7
Q99LN4
Q99LQ6
Q99M00
Q99M20
Q99M97
Q99MD6
Q99MG6
Q99MN2
Q99MQ2
Q99MT9
Q99MV0
Q99MZ6
Q99N14
Q99N59
Q99NG0
Q99P49
Q99PI1
Q99PS2
Q99PV4
Q9AG15
Q9CPQ2
Q9CPY8
Q9CQ21
Q9CQK2
Q9CQR0
Q9CQU9
Q9CR52
Q9CRB3
Q9CSS4
Q9CSW3
Q9CT25
Q9CTA1
Q9CTU3
Q9CTZ3
Q9CU34
Q9CUB5
Q9CUD7
Q9CUT6
Q9CVP1
Q9CVW5
Q9CW47
Q9CW64
Q9CW89
Q9CWG3
Q9CWK0
Q9CWR0
Q9CWV6
Q9CWZ0
Q9CX58
Q9CXQ5
Q9CXX2
Q9CY65
Q9CYD1
Q9CYV3
Q9D0B5
Q9D106
Q9D136
Q9D1I3
Q9D1K4
Q9D1P4
Q9D1T4
Q9D1Z4
Q9D203
Q9D226
Q9D282
Q9D2M4
Q9D389
Q9D3I9
Q9D3L3
Q9D3N9
Q9D3U9
Q9D3Z8
Q9D4Q9
Q9D4T4
Q9D4Y9
Q9D5E3
Q9D5S2
Q9D5Z7
Q9D676
Q9D6N4
Q9D6V1
Q9D778
Q9D7I6
Q9D7P8
Q9D7Q6
Q9D7Q7
Q9D840
Q9D8D6
Q9D8G2
Q9D8L4
Q9D8M4
Q9D8Q9
Q9D8U4
Q9D997
Q9D9E0
Q9D9Z9
Q9DAA4
Q9DAJ7
Q9DAN5
Q9DB79
Q9DBU2
Q9DCZ2
Q9EPJ7
Q9EQ08
Q9EQ26
Q9EQ42
Q9EQD6
Q9EQF4
Q9EQG6
Q9EQI5
Q9EQR1
Q9EQT3
Q9EQY9
Q9ER13
Q9ER14
Q9ER28
Q9ER36
Q9ER60
Q9ERP2
Q9ERT2
Q9ES42
Q9ES77
Q9ESA5
Q9ESA7
Q9ESC9
Q9ESQ1
Q9ESQ3
Q9ESW9
Q9ESX0
Q9ESY9
Q9JHT2
Q9JHU9
Q9JHW2
Q9JI15
Q9JI30
Q9JIA2
Q9JIF8
Q9JIM3
Q9JIS2
Q9JIX2
Q9JJ14
Q9JJB6
Q9JJQ3
Q9JJY5
Q9JKT6
Q9JL09
Q9JL45
Q9JL97
Q9JLE9
Q9JLI2
Q9JLK1
Q9JM03
Q9JM84
Q9JMC7
Q9JMH1
Q9QUT1
Q9QWK8
Q9QXC6
Q9QXE6
Q9QXN7
Q9QYY4
Q9QZ18
Q9QZ79
Q9QZH1
Q9R043
Q9R073
Q9R0Y1
Q9R1S5
Q9R230
Q9R287
Q9R290
Q9R2C2
Q9WUC0
Q9WUF7
Q9WVE4
Q9WVJ8
Q9WVP0
Q9Z0G5
Q9Z0G8
Q9Z0L9
Q9Z0U8
Q9Z0Y7
Q9Z134
Q9Z186
Q9Z190
Q9Z1H2
Q9Z1H9
Q9Z248
Q9Z256
Q9Z298
Q9Z2E0
Q9Z2E4
Q9Z2G4
Q9Z2G5
Q9Z2R2
Q9Z2W6
Q9Z2Z7
Q9YJN5
A0EXC5
A0EXC6
O93509
Q0GFG2
Q1LWJ4
Q1WGB5
Q2PGD2
Q3S2N4
Q49IK6
Q4LEU0
Q4V986
Q561Z2
Q567N4
Q5IHX7
Q5MPX4
Q5R205
Q5RI06
Q5UM15
Q6DG35
Q6J514
Q6JIZ2
Q6JT77
Q6P032
Q6P114
Q6PBR3
Q6WQ24
Q6XCC5
Q6XCC7
Q7SZM2
Q7T2I9
Q7T2J0
Q7T2J4
Q7T384
Q7T3I6
Q7ZUX4
Q800I0
Q804C3
Q8AX86
Q8AX88
Q8AXA7
Q8JFD2
Q8JFD6
Q8JHW1
Q8UUX9
Q8UUZ6
Q90746
Q90ZW5
Q98U16
Q9DF30
Q9DF77
Q9DG88
Q9PTN7
Q9YGP0
