# Supplementary material for: GOPred: GO Molecular Function Prediction by Combined Classifiers
Source: PLoS One. 2010 Aug 31;5(8):e12382. doi: 10.1371/journal.pone.0012382 (PMC2930845; doi:10.1371/journal.pone.0012382)
Supplement: Dataset S1 — Dataset: Lists of UniProt IDs of proteins used as positive and negative samples for 300 GO terms. (14.59 MB TAR) [file pone.0012382.s002.tar › data/GO:0003700.positive.idlist.txt]

P30966
Q9NY61
P09087
Q99LJ2
Q96WN6
O75478
P07248
P51825
O88573
P51827
Q9UHB7
Q9ZN78
P22149
Q08957
P35869
P30561
Q8R4S6
Q8R4S5
P41738
Q8CJF7
O43918
Q6ZPS6
Q8VHI4
O35137
Q9URT4
P10275
P19091
Q7T1K4
A2RT91
Q9D2J7
Q9CZK6
Q80UU1
Q99LW0
Q8BX02
Q811D2
Q8R3P9
Q8BXP5
Q3V096
Q810N6
Q8BTZ5
Q8VE42
Q8BTI7
Q91WK7
Q01663
P34056
Q92481
Q92754
Q61312
Q62431
P29374
Q9DG12
Q61324
O15945
P27540
P53762
Q8K0L0
Q9WV72
Q91ZT9
Q9EPB4
Q8VD46
P18846
P52890
P78962
P18847
P18848
P18850
Q99941
Q62388
Q92858
Q9W0K7
Q9W0K4
O14867
P97302
P97303
O70445
P63157
Q61858
Q16520
Q9Z2F6
Q8CGN4
Q9WTL8
Q01954
Q9Z0S1
Q01295
Q24206
Q13890
P41223
O75808
Q15699
Q8C8B0
P17106
P22681
Q92793
P51480
Q64364
P55271
Q60772
Q60773
Q99626
P49715
P53568
Q99MX7
Q8VHH5
P16241
P43634
Q6PDQ2
Q7YU81
Q99KN2
Q86X95
Q99966
Q99967
O35740
P19538
O15516
O08785
Q60649
Q9JIY8
P62633
P53996
P20482
Q9UIV1
Q9UFF9
Q07802
P10589
P16220
Q01147
Q02930
O54751
P53968
Q6P9K8
O88712
P49711
Q02248
Q09728
Q9QYB2
P26343
Q9QWY8
P35639
Q62857
P07548
P98149
Q07687
O60479
Q92988
P50575
P56179
Q91ZK4
Q9Y5R6
Q9Y5R5
Q14919
Q8BYH0
Q9D119
Q01094
Q61501
P56931
O00716
O35261
Q16254
Q61502
Q62814
O54917
Q6S7F2
P20105
P11536
Q9QZH6
O60869
Q9LY05
Q9FKG2
P18146
P08046
P11161
P08152
Q06889
Q9NZC4
O70273
Q9SLH0
O23116
O24606
P32519
P78545
Q3UPW2
Q9Z2U4
Q8VDK3
P19419
P41969
P41971
Q10655
P06733
Q09472
Q99814
P97481
Q94AW5
Q8H0T5
Q9MAI5
Q9FE67
Q94ID6
Q9LDE4
Q9M8M5
Q9FZ90
Q8VYM0
Q9LND1
P93822
P62509
Q04635
Q01068
P13096
P13097
P13098
Q01069
Q01070
Q01071
Q92731
P27577
P50549
P41164
P41161
P41212
P97360
P49640
P42124
Q9DAM9
Q8VBV4
O93870
Q8X229
Q10134
O14270
Q01543
P15407
P15408
P21525
P01101
P12841
Q12948
Q61572
Q99958
Q61850
Q16676
O60548
O35392
Q61060
Q12950
O00358
Q13461
P55316
O88621
Q12951
Q8BUR3
Q12952
Q64731
Q8MIP2
O88470
P32314
Q499D0
Q9R1E0
O43524
P98177
P58462
P58463
Q9BZS1
Q99JB6
O43638
Q8IN81
Q96AE4
P32805
Q06547
Q00420
Q06546
Q10280
Q9LQT8
P04386
O60861
P15976
P23769
P23771
Q08369
Q92908
Q61169
P36417
P52951
Q60759
Q9NP62
P70348
Q9VLA2
O09102
Q27403
P03069
P04150
P06536
P10070
P10071
Q6XP49
P18494
Q9JL60
Q92258
O15499
Q9JI57
P42944
P41546
Q8I7Z8
O96004
P97832
P61296
P79007
P14317
Q13547
O09106
Q92769
P70288
Q96HZ4
Q9JHE6
Q9Y5J3
Q9UBP5
Q03014
Q14526
Q16665
Q61221
Q0VBL6
P54198
P41935
Q8BJA3
Q23794
P17096
P26583
P22361
P15257
P35680
P27889
P55317
P35582
P35583
P55318
P32183
P41235
P49698
P22449
Q14541
O08755
Q00613
Q03933
Q9ULV5
Q02953
P10961
O75698
Q62424
P31268
P0C1T1
P09079
Q8K5B8
Q00444
P39520
O54910
Q03267
Q9UKT9
Q9H2S9
P15314
P23570
Q02556
P23611
Q00978
P61372
P15884
P29375
Q9UGL1
P05412
P25583
Q13118
O14901
Q9Y4X4
O35738
Q9EPW2
P58334
Q13351
O43474
Q9Z0Z7
O35819
O75840
Q99JB0
Q13886
P10105
Q61789
Q924Z4
Q9D6J1
Q8C172
P52955
Q6ZPI3
P27782
Q9UPM6
P61968
Q9JKU8
O60663
Q6ZQ88
Q99KG5
Q13342
Q8N653
Q9Y250
Q05195
Q61827
P78926
P91664
P61244
Q9UIS9
P39678
P11746
P08235
Q13465
Q60929
O55087
Q8CFN5
Q63943
Q60954
O08574
P53050
Q8R516
Q62504
Q08874
Q99583
O08789
P50219
Q9Y690
Q8N5Y2
P33748
P33749
Q9Y3D2
Q8K4B0
Q9R190
Q14872
Q07243
Q06455
O60682
P10244
P04197
P06876
P12525
P04198
Q9W4S7
P01106
P09416
P13349
P24699
P23409
P15375
Q9NPC7
Q8K3H5
P15172
P10085
P22816
P15173
P12979
Q8BG95
Q9H9S0
Q60974
Q15784
P22392
P38830
Q14494
Q16236
Q60795
Q9Y4A8
O95644
Q13469
Q60591
P97305
O94916
Q16621
O00712
P08651
Q16649
Q6IMZ0
Q14938
Q94527
P19838
Q00653
Q12986
P23511
P23708
P25208
P63139
Q13952
P70353
Q92886
P70661
P42586
P52952
P42582
P97436
Q99MA9
Q9UK39
Q01705
O35516
Q61982
Q99742
Q99743
Q60674
Q60644
Q9Z0Y9
Q96RI1
Q14994
Q9QXZ7
Q9QZB6
O00482
Q9WU00
P54846
Q9EQW6
Q24432
Q8K557
P46609
Q62422
Q9WTJ2
P04637
P02340
O88898
O15350
Q9UQ80
P09084
P32114
P23760
P24610
P32115
Q02650
O18381
P26367
P63015
P23759
P47239
Q06710
Q00288
P47242
Q13862
P35227
Q9BYE7
Q24459
Q09926
P52946
Q13951
O60925
Q9CWM4
P36093
O43189
P83871
P07269
P07270
Q9UMS5
Q99453
P28069
Q00286
Q99697
P97474
P55347
O70477
Q6DJT9
Q9UPG8
Q04383
P52168
P14859
P09086
Q00196
P42571
Q03052
P20265
P20264
P31361
P49335
Q01851
P17208
Q12837
Q63934
Q15319
Q63955
Q01860
P20263
Q06416
Q14863
P78424
Q8BJI4
Q8VHQ3
P23204
P37231
P37238
P07272
O75626
P29617
Q09838
Q9Z2X2
Q7ZSX3
O95997
Q00577
P42669
O35295
Q9EP71
P11938
P11416
Q9UBG7
P25800
Q924W9
P06400
P53805
Q8C796
Q08904
Q01201
P15307
P33520
O54963
P22670
P48380
Q9SLH3
Q9C8Y3
Q9LF53
Q9ERK0
Q13129
P78317
Q99020
P51448
Q8R1B8
Q791N7
Q03465
P78871
Q03347
Q08775
Q9Z2J9
Q13761
P19793
Q90416
P40879
Q9NR83
Q5DTL9
Q9NSC2
Q9FKH1
Q60611
Q96GD3
Q9UN30
Q9UQR0
Q8C650
O43058
P32432
O15266
P81133
Q14190
Q62233
Q61321
P34707
P38889
P70340
P84022
Q8BUN5
Q13485
P97471
P51532
P38128
Q13487
Q5SXM2
O75971
Q04888
Q9UN79
O95416
P43680
Q6DGL6
Q2Z1R2
P53783
Q811W0
Q6P0E1
P48431
P48432
Q6EJB7
P53784
Q06945
P35711
P40645
P40646
Q04886
Q27350
P08047
O89090
O70494
Q9WTP3
P17947
P17433
O35906
P93015
P63271
Q9Z199
P63272
Q7KZ85
Q99MY0
P36956
Q9JM73
P42229
P51692
P42224
P42225
P40763
Q14765
P42226
Q24151
P38699
P36631
P13574
P50569
Q00947
Q06330
Q38895
P53032
P25302
P47792
Q9DDD7
P62500
Q99576
O75528
Q13148
Q15543
P61216
O75529
Q15542
Q8C092
Q02457
P29037
Q16650
Q64336
Q99ME7
O43435
Q9ES03
Q9UL17
Q9JKD8
Q9Y458
Q8K402
Q60707
P70324
P57082
Q9IAK8
Q99593
P70326
Q9QVN7
Q12870
Q9Y242
O35437
Q9BQ70
Q00417
Q9UL49
P30051
Q8VD76
Q92759
Q9NZI6
Q04206
Q04207
Q9Z1J1
Q00059
P40630
Q91ZW1
Q01664
Q12800
Q14186
Q08639
Q64163
P15806
Q64092
Q9R210
Q15583
Q8C0Y1
P10827
P37242
P37244
Q8K1S5
Q13263
Q62318
P47974
P50220
Q62441
Q5GIG6
Q06266
P53147
Q08351
P49116
Q96PN7
Q8IYM9
Q14258
Q14134
Q9QZC1
Q9UHF7
Q9WTR1
Q91WD2
Q5DTH5
Q8CGV9
Q9D030
P33122
P25490
Q00899
Q9NZI7
Q9NPG3
P83949
Q8T940
P26370
Q91ZJ5
Q96T88
P29506
Q4V5A3
Q61069
Q15853
P15498
Q2NKI2
Q9WTP9
Q9XI33
Q9SIB4
P22561
P17861
P40489
P19880
P38749
P67809
Q10328
O95619
Q03631
Q02975
Q13105
P24278
Q5EXX3
P10074
Q1H9T6
P37275
Q64318
Q62947
Q3UHF7
Q15911
Q61329
Q9UKY1
Q9Y6X8
Q9H4I2
Q8C0Q2
Q15915
Q8BGS3
P52740
P52736
P52743
P52738
P52746
Q12901
P51786
Q15697
Q9Y473
O75820
O14709
O95125
O75362
Q9P2Y4
Q99592
Q9Y2P7
O14978
Q96GC6
Q7RTV3
Q9Z1D9
O08961
Q8CJ78
Q810A1
Q91VN1
P13682
Q02386
Q03923
O95218
A6ZPH5
A6ZSZ3
A6ZTB3
A6ZTE0
A6ZU84
A6ZZ54
A6ZZS2
A7A174
A7A274
O43019
Q9UUD1
O00146
O14948
O15150
O15415
O15419
O60519
Q14113
Q16247
Q8NHW3
Q99581
Q9BZS0
Q9NR55
Q9NZG6
Q9Y655
O01874
O16117
O16804
O16849
O16850
O17427
O18676
O46339
O76143
O76853
O77289
O96083
O96680
O96791
P90523
Q24217
Q2XYK0
Q53YG3
Q56K28
Q56K49
Q56K51
Q56K70
Q56K83
Q56K88
Q56K96
Q56KF0
Q56KF1
Q56KG3
Q56KH0
Q56KI0
Q56KJ4
Q56KK0
Q56KQ1
Q56KQ5
Q56KS5
Q56KV2
Q56KV5
Q56KV7
Q56KW6
Q56KX1
Q56KZ8
Q56LA3
Q56LC9
Q56LE8
Q56LI3
Q5S426
Q5S455
Q5S462
Q5S474
Q5S479
Q5S487
Q5S489
Q5S4H0
Q5S4I2
Q5S4I5
Q5S4J5
Q5S4J7
Q5S4J9
Q5U8V5
Q6AWI5
Q6J8P4
Q6NR42
Q7KF43
Q7KQ21
Q7KSD2
Q7KSD5
Q7KSD6
Q7KSZ0
Q7YU77
Q86NK7
Q86P38
Q86P99
Q86S42
Q8I0E4
Q8I4H8
Q8IM96
Q8INL5
Q8INT1
Q8IQ98
Q8IQ99
Q8IQC5
Q8IRX4
Q8MLT6
Q8MQP8
Q8MSD4
Q8SZT1
Q8SZW9
Q8T3J0
Q94883
Q95SX3
Q95T66
Q95TF7
Q962D1
Q962D2
Q9BMZ8
Q9GRX2
Q9NFS1
Q9TVF8
Q9TVQ4
Q9TVS7
Q9TVY0
Q9TW49
Q9TYH1
Q9U3E2
Q9U8F7
Q9VEQ7
Q9VEZ8
Q9VGY9
Q9VI61
Q9VI63
Q9VML1
Q9VSY7
Q9W268
Q9W572
O22763
O80883
Q6IEL0
Q8L875
Q8L999
Q8S8C6
Q93VY3
Q9C7S0
Q9FKA0
Q9FR97
Q9LDY8
Q9LJW3
Q9LKG8
Q9LV58
Q9LZP8
Q9M7Q5
Q9SEZ1
Q9SKD0
Q9SVK1
A0N0C8
A0N0D0
A1A549
A1A550
A1IM61
A1L357
A1L358
A2AGZ2
A2ICG8
A2RRI0
A2RRI5
A2RRY5
A2RSK4
A2RSV5
A2T4N7
A2TH11
A2VCP5
A2VCP6
A2VCQ1
A2VDF9
A4FTY7
A4FTZ4
A4FVC9
A4K4Z6
A4L9Q2
A4QPD1
A4QPD2
A5D6P6
A6H5V4
A6H600
A6H644
A6H694
A6H6N6
A6H8H6
A6QL55
A7E2R6
O09135
O35233
O35905
O35908
O54741
O54743
O54845
O54846
O70162
O70185
O70186
O70187
O70188
O70366
O70406
O88223
O88252
O88418
O89067
P70262
P70300
P70368
P97907
Q05AC5
Q05BT8
Q05C35
Q05CF0
Q05CN3
Q05CZ4
Q05DU7
Q07279
Q0GE24
Q0VB20
Q0VBG8
Q0VBH2
Q0VDR0
Q0VDR8
Q0VEJ7
Q0VEP8
Q0VGT2
Q0VGT7
Q0VGV1
Q148Z3
Q149D4
Q149D5
Q14B19
Q14BM8
Q199A7
Q1PAG7
Q1WWN0
Q2KHS8
Q2M4H1
Q2M4H2
Q2M4I5
Q2M4J9
Q2NKH6
Q2TB03
Q2TVT7
Q2V6Q4
Q2VPD3
Q32MF0
Q32MT5
Q32MU6
Q32MU7
Q3KR47
Q3TAY5
Q3TEN5
Q3TLF0
Q3TMJ9
Q3TMT1
Q3TPB1
Q3TPK1
Q3TQR2
Q3TR65
Q3TR88
Q3TRC3
Q3TRD1
Q3TRR1
Q3TRZ3
Q3TS36
Q3TSF4
Q3TSN7
Q3TSW9
Q3TT45
Q3TTU5
Q3TTU8
Q3TV57
Q3TVL7
Q3TW11
Q3TWK9
Q3TWY7
Q3TX10
Q3TXD4
Q3TXW7
Q3TXY1
Q3TY75
Q3TY79
Q3TY80
Q3TYA6
Q3TYB0
Q3TZM4
Q3TZP3
Q3TZQ3
Q3TZQ9
Q3TZS1
Q3TZW2
Q3U008
Q3U037
Q3U043
Q3U054
Q3U068
Q3U075
Q3U0W9
Q3U0X4
Q3U114
Q3U127
Q3U150
Q3U1L5
Q3U1N2
Q3U1P4
Q3U1S7
Q3U1U8
Q3U1W5
Q3U1W7
Q3U207
Q3U2B1
Q3U2C2
Q3U2D2
Q3U2M4
Q3U2V2
Q3U300
Q3U327
Q3U3Q8
Q3U3R3
Q3U3U2
Q3U3U6
Q3U3Y2
Q3U449
Q3U463
Q3U523
Q3U548
Q3U568
Q3U582
Q3U5D9
Q3U5E7
Q3U5L4
Q3U5M1
Q3U5V2
Q3U6F0
Q3U7X2
Q3U8Y9
Q3U935
Q3U9G3
Q3U9Q0
Q3UBN8
Q3UCI2
Q3UCV9
Q3UCW2
Q3UDZ8
Q3UES6
Q3UES8
Q3UET7
Q3UF17
Q3UF55
Q3UF56
Q3UFC8
Q3UFM8
Q3UFP5
Q3UGG9
Q3UGH9
Q3UGQ1
Q3UGS9
Q3UGV8
Q3UHZ2
Q3UJ00
Q3UJA5
Q3UJJ1
Q3UJN3
Q3UKG7
Q3UL09
Q3ULB3
Q3ULG0
Q3ULG2
Q3ULG7
Q3ULI0
Q3ULK8
Q3ULL3
Q3ULM2
Q3ULQ3
Q3ULV1
Q3ULZ4
Q3UM09
Q3UM65
Q3UMD2
Q3UME7
Q3UMG2
Q3UMT1
Q3UN08
Q3UND6
Q3UNM8
Q3UNT7
Q3UP77
Q3UP82
Q3UP84
Q3UPQ8
Q3UQ33
Q3UQ55
Q3UQD1
Q3UQD9
Q3UQH7
Q3UQJ2
Q3UQU2
Q3URA2
Q3URB0
Q3URK4
Q3URL4
Q3URM1
Q3URM6
Q3URP0
Q3URR2
Q3URU7
Q3URZ4
Q3US22
Q3US24
Q3US51
Q3US63
Q3US87
Q3US92
Q3USI4
Q3USI7
Q3USJ4
Q3USK5
Q3UT15
Q3UT54
Q3UT69
Q3UT91
Q3UTJ8
Q3UTV2
Q3UTV5
Q3UTW6
Q3UU00
Q3UU65
Q3UUF8
Q3UUI7
Q3UUT2
Q3UUX5
Q3UV08
Q3UV27
Q3UV34
Q3UV55
Q3UV78
Q3UVE6
Q3UVG4
Q3UVH8
Q3UVI3
Q3UW99
Q3UWG6
Q3UWM6
Q3UWN6
Q3UWZ3
Q3UX18
Q3UXF4
Q3UXH8
Q3UXU0
Q3UY41
Q3UYJ1
Q3UYQ3
Q3UYV4
Q3UZ60
Q3UZ64
Q3UZB8
Q3UZH4
Q3UZJ0
Q3UZT5
Q3UZT7
Q3UZU3
Q3UZU7
Q3UZX1
Q3V0J4
Q3V0X8
Q3V148
Q3V1B5
Q3V1F7
Q3V1J7
Q3V1K1
Q3V1M9
Q3V265
Q3V2B6
Q3V2W5
Q3V2X2
Q3V317
Q3V3D6
Q3V3E0
Q3V3I7
Q3V3W0
Q3V3X3
Q3V3Z2
Q3V405
Q3V439
Q3ZB03
Q3ZB68
Q3ZB69
Q496R8
Q496R9
Q496S0
Q496S5
Q496Y7
Q498A1
Q4FJR2
Q4FK18
Q4FK21
Q4KL56
Q4QQQ3
Q4U113
Q4V8L5
Q4VA01
Q4VA43
Q4VA63
Q4VAB7
Q4VBD8
Q504N8
Q505F0
Q52KB8
Q52KP9
Q53Z59
Q540Q5
Q542S0
Q543C3
Q543C7
Q543C9
Q543W0
Q543W2
Q543Y0
Q544D6
Q544H9
Q544J7
Q547J6
Q547S9
Q548G3
Q548R5
Q548Y4
Q549C9
Q549J8
Q549R4
Q54AA2
Q569E5
Q56A02
Q571F4
Q571G3
Q571I1
Q571K2
Q571L0
Q571L2
Q58E49
Q5BJ28
Q5BLJ8
Q5C9J0
Q5C9J1
Q5CZX0
Q5CZX7
Q5DTP7
Q5DTR2
Q5DW34
Q5EBP6
Q5EBR1
Q5F217
Q5F218
Q5FX68
Q5FX69
Q5FX70
Q5FX71
Q5G6W2
Q5G6W3
Q5GGW4
Q5GGW5
Q5MDG8
Q5NC37
Q5ND01
Q5NT97
Q5PRE9
Q5PSB0
Q5QJQ9
Q5QNR4
Q5RIM6
Q5RIM8
Q5RIN0
Q5RIN1
Q5RJ26
Q5RJ53
Q5RJH5
Q5RJS0
Q5RKW0
Q5S3S8
Q5S3S9
Q5SQ68
Q5SRG6
Q5SRG7
Q5SRG8
Q5SS49
Q5SSP7
Q5SSV5
Q5ST00
Q5SVC9
Q5SWE2
Q5SWT7
Q5SWT9
Q5SWU0
Q5SX13
Q5SX14
Q5SX15
Q5SX16
Q5SYI9
Q5SZ23
Q5SZT2
Q5U7E3
Q5U873
Q5U874
Q5U875
Q5XJY7
Q5XM34
Q5XML1
Q5XML2
Q60608
Q60982
Q60I23
Q61421
Q61440
Q61441
Q61442
Q61443
Q61583
Q61682
Q61926
Q61927
Q61928
Q62091
Q62171
Q62347
Q62804
Q62879
Q63526
Q63708
Q63752
Q64451
Q64FM2
Q66HA7
Q66JY7
Q683N8
Q68G54
Q68HB9
Q69Z44
Q69ZQ7
Q69ZU8
Q6A056
Q6AXG6
Q6AZ27
Q6DGG4
Q6DIA6
Q6DLW6
Q6DLW7
Q6DLW8
Q6DLW9
Q6DLX0
Q6DLX1
Q6DLX2
Q6DLX3
Q6DLX4
Q6EEZ6
Q6F6D5
Q6F6D6
Q6F6D7
Q6GQW0
Q6GT95
Q6GTJ3
Q6GTP6
Q6GU14
Q6GU20
Q6IQY9
Q6IUP1
Q6JHU9
Q6KAP1
Q6LCW3
Q6LDK7
Q6LEB3
Q6LEC9
Q6LEM2
Q6NSS1
Q6NWV9
Q6NWW0
Q6NX74
Q6NXH3
Q6P0X7
Q6P1A8
Q6P203
Q6P3F6
Q6P556
Q6P564
Q6P569
Q6P6K5
Q6P6Q7
Q6P8N6
Q6P9Q8
Q6PAQ8
Q6PCM3
Q6PCM9
Q6PCZ7
Q6PD35
Q6PD92
Q6PDJ3
Q6PDK1
Q6PDS9
Q6PES3
Q6PEU2
Q6PF86
Q6PFE0
Q6PGM0
Q6R5C9
Q6RI65
Q6SJ95
Q6TDG4
Q6TDG7
Q6TDG9
Q6TQE4
Q6TYE7
Q6WDF7
Q6WJ06
Q6WJ07
Q6WJ08
Q6WJ09
Q6WJ10
Q6WJ11
Q6ZPG6
Q6ZPY4
Q6ZQD5
Q6ZQD6
Q6ZQJ8
Q765P9
Q765Q0
Q76N13
Q78DW1
Q78E71
Q78NA5
Q78WV9
Q7TMI6
Q7TMT9
Q7TNR1
Q7TNT9
Q7TP68
Q7TPG3
Q7TPR9
Q7TPS7
Q7TQ50
Q7TQ51
Q7TQ52
Q7TS99
Q7TSW5
Q7TSX7
Q7TSY9
Q7TT01
Q80SX9
Q80TG4
Q80TG7
Q80U13
Q80U69
Q80UF1
Q80UV7
Q80V12
Q80V52
Q80VE7
Q80VE9
Q80VR4
Q80W05
Q80W53
Q80W60
Q80W61
Q80W62
Q80W63
Q80W77
Q80WG0
Q80WR3
Q80WU5
Q80XC9
Q80XF1
Q80XF2
Q80Y36
Q80Y64
Q80Y88
Q80Z31
Q80ZA1
Q80ZA2
Q80ZG7
Q80ZG8
Q80ZG9
Q810L6
Q810N2
Q810R3
Q810T9
Q811K9
Q811R6
Q811W8
Q811Z5
Q812C1
Q812C2
Q812C5
Q812C6
Q8BFR0
Q8BG36
Q8BG45
Q8BG46
Q8BGB6
Q8BGZ9
Q8BHB2
Q8BHD2
Q8BI40
Q8BI51
Q8BI94
Q8BJ04
Q8BJW3
Q8BK32
Q8BKE4
Q8BKG9
Q8BKI7
Q8BKP2
Q8BKW8
Q8BLD2
Q8BLK4
Q8BLU6
Q8BM83
Q8BMH7
Q8BNT8
Q8BP10
Q8BP65
Q8BPL7
Q8BPN4
Q8BPP2
Q8BQ09
Q8BQ10
Q8BQ27
Q8BQ55
Q8BQE0
Q8BQK8
Q8BQX1
Q8BRF1
Q8BRJ9
Q8BRL1
Q8BRL5
Q8BRN2
Q8BRS7
Q8BRS9
Q8BRU1
Q8BRX0
Q8BRZ8
Q8BS00
Q8BS58
Q8BS64
Q8BS81
Q8BSL0
Q8BSM3
Q8BSP8
Q8BSQ2
Q8BSS6
Q8BSY2
Q8BTH7
Q8BTL4
Q8BTQ7
Q8BTV4
Q8BU17
Q8BU24
Q8BU76
Q8BUB8
Q8BUH6
Q8BUI6
Q8BUK3
Q8BUK5
Q8BV00
Q8BV26
Q8BV79
Q8BV81
Q8BV83
Q8BVD4
Q8BVH7
Q8BVJ3
Q8BVP4
Q8BVW8
Q8BW58
Q8BWH1
Q8BX39
Q8BXF6
Q8BXZ6
Q8BY13
Q8BY39
Q8BY61
Q8BYG1
Q8BZ72
Q8BZ84
Q8BZS7
Q8BZW2
Q8BZY7
Q8C036
Q8C103
Q8C1Q7
Q8C244
Q8C2B8
Q8C2J3
Q8C2P0
Q8C2Q2
Q8C358
Q8C3F5
Q8C3R6
Q8C3T0
Q8C3V4
Q8C3Y6
Q8C402
Q8C443
Q8C497
Q8C498
Q8C4C0
Q8C4L4
Q8C4V3
Q8C526
Q8C537
Q8C590
Q8C598
Q8C5C5
Q8C5E8
Q8C5F1
Q8C5I1
Q8C5P2
Q8C5P6
Q8C6B1
Q8C6B5
Q8C6D9
Q8C6E9
Q8C6J1
Q8C6Y4
Q8C7S4
Q8C895
Q8C8M3
Q8C8M7
Q8C8Y1
Q8C916
Q8C943
Q8C955
Q8C9G4
Q8C9M8
Q8C9R3
Q8C9W6
Q8C9X3
Q8CA93
Q8CAD2
Q8CAT6
Q8CAV3
Q8CB45
Q8CB76
Q8CBD2
Q8CBG5
Q8CBL7
Q8CBV1
Q8CBW9
Q8CBZ8
Q8CC31
Q8CCB2
Q8CCB9
Q8CCE4
Q8CCL4
Q8CCN6
Q8CCQ1
Q8CCR6
Q8CCZ5
Q8CD81
Q8CDA0
Q8CDA2
Q8CDF0
Q8CEC2
Q8CEF1
Q8CEH4
Q8CES7
Q8CF60
Q8CFP0
Q8CFQ1
Q8CHB6
Q8CIP2
Q8CJ82
Q8HWA0
Q8JZN9
Q8K0K1
Q8K0K3
Q8K0P2
Q8K0Z6
Q8K120
Q8K185
Q8K1C8
Q8K1D1
Q8K1L9
Q8K263
Q8K2W1
Q8K3N8
Q8K3Q9
Q8K420
Q8K428
Q8K439
Q8K455
Q8K456
Q8K4N4
Q8K4Q1
Q8K4Q2
Q8K5B9
Q8R0G2
Q8R0K9
Q8R0M2
Q8R1R9
Q8R1S8
Q8R1T9
Q8R217
Q8R252
Q8R2X6
Q8R3R9
Q8R4D6
Q8R4E5
Q8R4U1
Q8R5B4
Q8R5E8
Q8VBX9
Q8VBY9
Q8VBZ1
Q8VDB3
Q8VDB4
Q8VDB6
Q8VDB7
Q8VDE8
Q8VDJ8
Q8VDT8
Q8VHD9
Q8VHG6
Q8VHH9
Q8VHL9
Q8VHP0
Q8VHT4
Q8VHT5
Q8VHZ2
Q8VI87
Q91VS5
Q91VW9
Q91W17
Q91WW6
Q91WY7
Q91X41
Q91XB1
Q91XH8
Q91XT0
Q91XT1
Q91Y03
Q91Y52
Q91Y65
Q91YM5
Q91YV3
Q91ZA8
Q921D8
Q921F3
Q921S6
Q922A5
Q922C3
Q923B3
Q923C0
Q925C2
Q925C7
Q925E2
Q925F5
Q925K8
Q925L5
Q925V3
Q99JM0
Q99K73
Q99K94
Q99L72
Q99LA2
Q99LB5
Q99LK0
Q99NA4
Q99NC9
Q99ND3
Q9CQF7
Q9CQM6
Q9CQT1
Q9CRT1
Q9CS91
Q9CSC5
Q9CTS7
Q9CTT2
Q9CU12
Q9CU16
Q9CU77
Q9CUC5
Q9CUG5
Q9CUH4
Q9CUV3
Q9CV04
Q9CVT5
Q9CWD5
Q9CWX6
Q9CXE4
Q9CYB4
Q9CYZ7
Q9CZ89
Q9CZK7
Q9CZM1
Q9CZV0
Q9D056
Q9D153
Q9D1V3
Q9D297
Q9D323
Q9D336
Q9D383
Q9D3B9
Q9D3I2
Q9D3J5
Q9D429
Q9D470
Q9D4J9
Q9D4Y2
Q9D4Y3
Q9D504
Q9D5K0
Q9D5X5
Q9D6A3
Q9D6D2
Q9D6I6
Q9D6L7
Q9D6X8
Q9D7C3
Q9D8I0
Q9DA85
Q9DAB6
Q9DAE1
Q9DAK0
Q9DBC6
Q9DBV7
Q9EP91
Q9EQ02
Q9EQ29
Q9EQC2
Q9EQE6
Q9EQM5
Q9EQN4
Q9ER12
Q9ER40
Q9ES32
Q9EST8
Q9ESV7
Q9ESY4
Q9ESY5
Q9ESZ4
Q9JI43
Q9JI45
Q9JJB4
Q9JJJ0
Q9JJP1
Q9JJP2
Q9JJU0
Q9JJU2
Q9JJU3
Q9JJW4
Q9JJW8
Q9JKR0
Q9JLE0
Q9JMA3
Q9JMD0
Q9QUJ3
Q9QUP0
Q9QWH4
Q9QWH5
Q9QWI0
Q9QWR9
Q9QWT5
Q9QXJ5
Q9QXK0
Q9QXP9
Q9QY31
Q9QY87
Q9QY88
Q9QZ07
Q9QZ61
Q9QZL3
Q9WUI0
Q9WUJ0
Q9WUL2
Q9WUZ3
Q9WVH4
Q9WVH5
Q9WVM0
Q9Z0V9
Q9Z0W8
Q9Z2G0
Q9Z2G1
Q9Z2J8
Q9Z2T9
Q9Z326
Q568B4
Q5PQY5
Q6I6N2
Q6NW89
Q6Q6F3
Q7T3H0
Q8UVZ1
Q90414
Q9IAI9
Q9PW77
