# Supplementary material for: GOPred: GO Molecular Function Prediction by Combined Classifiers
Source: PLoS One. 2010 Aug 31;5(8):e12382. doi: 10.1371/journal.pone.0012382 (PMC2930845; doi:10.1371/journal.pone.0012382)
Supplement: Dataset S1 — Dataset: Lists of UniProt IDs of proteins used as positive and negative samples for 300 GO terms. (14.59 MB TAR) [file pone.0012382.s002.tar › data/GO:0003702.positive.idlist.txt]

Q9ULW3
Q9QYL7
P40535
P15315
Q08957
P07249
O15945
Q04052
Q12406
Q05123
Q9NR48
P34233
P15336
P18848
Q06507
Q9Y2D1
O70191
P18850
P22035
Q16520
Q9H0E9
P20290
P33076
P39113
P37366
Q01522
P20385
Q7YU81
Q9Z0H8
O61735
Q9NZN8
P10589
P24468
P29747
Q9VWW0
O75629
P49711
P39880
O61734
P21657
P51843
P16989
Q10586
Q24180
Q9Z1T5
P35659
P15330
P23023
Q14209
Q27368
Q05958
Q9QZH6
P13002
O00472
Q10655
Q03111
Q99814
P50548
Q9Y603
P40466
P41813
P40068
Q8WW38
P21525
P01100
Q61572
Q61850
Q01167
O15353
P58462
Q99JB6
Q06546
Q08605
P43574
Q08369
Q61169
Q5VTD9
Q8K1M4
Q6XP49
Q9UKD1
Q9U405
P78347
P42944
Q12753
P41546
Q12180
P12351
Q9Y5Z7
P25364
Q16665
Q6PCN7
P05114
P20823
P41235
Q03213
Q03164
P22813
Q9BUP3
Q99081
O43719
P49639
Q9NYD6
O43248
P31276
P28358
P28356
P39520
Q12905
P26798
P13902
P14316
Q14653
Q15306
Q92985
Q02556
P61371
P61372
P17275
P17535
P05412
Q8VCP8
P06242
Q9Y2Y9
Q9JJZ6
Q13887
Q6ZPI3
P27782
P08638
P48742
Q9UBR4
Q99732
Q9W349
P35192
P42003
O75444
O42954
Q9GYU7
P87310
Q06213
Q9VVS4
Q99278
Q93074
Q9UHV7
Q9W0P8
O60244
P19263
P19659
P32259
Q9VEC1
Q9NVC6
P32569
Q9XZT1
P32585
P25046
Q9VP05
Q15648
Q12321
Q9H944
P34162
Q13503
Q9CQ39
P47822
O14010
P32570
O75448
Q9VBQ9
Q12124
Q96HR3
Q8IH24
Q9USH1
P40356
Q9VS38
Q9NPJ6
Q12343
Q8MSX2
O75586
P38782
Q9GYV9
O60104
Q08278
A1ZBT5
P38304
P33308
Q06413
Q8CFN5
O00470
Q60954
O14770
P40469
P40573
Q03081
Q12041
Q08874
P50219
Q9QZW9
P13349
P24699
P15375
P15172
P10085
P12979
Q9VJQ5
Q13562
O94916
Q14938
Q6P4R8
Q13952
O15522
P78367
Q04721
O00482
P54845
Q9EQW6
O95948
P10361
P24610
P12383
P52945
Q13951
Q8C5D8
P52960
P55347
O70477
Q9UKN5
Q9UBK2
Q86YN6
O75360
Q92786
Q00577
P25502
Q00578
P06839
P21538
P22670
P48380
Q00453
P38165
Q13950
P19793
P28702
Q9Y2V3
Q15637
Q12507
P20134
P46954
Q62233
P34707
Q02100
P70340
O60264
P38956
P53628
P22082
P18480
P18888
Q96H20
P56693
Q04888
O15370
O60248
P35713
Q9Y651
O94993
P57073
P48436
Q02086
Q02446
Q62445
Q01892
P25648
P36956
Q12772
P11831
Q04673
P38931
P39073
P47821
Q00947
P38704
O75486
P53032
Q12286
P09547
P32591
Q9P3W1
P36100
Q9D902
P79011
P36145
P35269
P41895
P13984
Q8R0A0
Q01750
P41896
Q9U5W9
Q12962
Q12030
Q15544
Q99JX1
Q04226
Q16514
Q8VE65
Q03761
Q15543
P61216
P11747
P35189
Q15573
Q15572
P46677
Q6P1X5
P23255
Q5HZG4
Q12297
P47825
O00268
P50105
P38129
P49848
P53040
Q15545
Q9R1C0
Q05021
Q9VWY6
Q03750
Q16594
Q8VI33
Q05027
Q9XZT7
P20226
P13393
O75333
O60806
Q99ME7
Q99593
Q15170
P23193
Q12870
P36402
O14776
Q99594
Q15561
P18412
Q10587
P52655
Q9UNN4
Q00403
P29055
P32780
Q04206
Q04207
Q9NQB0
Q01664
P32776
Q02939
Q03290
Q12004
Q3E7C1
Q01085
Q62441
P82094
P32773
P32774
Q9Y2W1
Q27896
P26370
Q96T88
Q12151
P22415
Q15853
Q64705
Q5T230
Q14119
Q15906
P24813
P40574
Q06596
P39970
P32862
Q03825
Q12340
Q12172
O60765
P47043
Q9Y2Y4
O15156
Q15911
P52737
Q15928
P52747
O70230
Q9UQR1
O95125
Q9Y2X9
Q14585
A6ZKK9
A6ZLJ2
A6ZM47
A6ZMA4
A6ZMG9
A6ZMU9
A6ZN77
A6ZNA2
A6ZP17
A6ZP40
A6ZRA5
A6ZRC7
A6ZS52
A6ZS97
A6ZSM6
A6ZTN9
A6ZUY0
A6ZUZ7
A6ZVT6
A6ZWD0
A6ZWL0
A6ZWR8
A6ZX44
A6ZXM1
A6ZYC5
A6ZYG9
A6ZYQ6
A6ZYQ9
A6ZZ50
A6ZZ54
A6ZZQ8
A7A022
A7A059
Q13863
Q15247
Q9HB64
Q9Y489
Q9Y655
A1Z8F4
Q07DP5
Q0E9C5
Q24107
Q24605
Q27J10
Q2XVY6
Q2XVY7
Q4H2F7
Q4H2F8
Q4H2F9
Q5BII1
Q5U0Z6
Q7KA83
Q867H6
Q86BZ1
Q86BZ2
Q86BZ3
Q86BZ4
Q86BZ5
Q8IH92
Q8IMZ4
Q8MQL7
Q8MYL2
Q8SZT5
Q8T052
Q8T0P0
Q8T3L9
Q95TH9
Q9N6D8
Q9W2E3
Q9XUL9
Q9XZD9
Q9ZVN9
A2RSK4
A2RSV5
A2RSX2
A4FTY7
A4K4Z6
O54743
O88418
Q05BL5
Q0VBH2
Q0VEJ7
Q0VGU7
Q32MU6
Q32MU7
Q3T1I5
Q3TEN5
Q3TNU4
Q3TVK2
Q3TYB0
Q3TYJ5
Q3TZI8
Q3TZM4
Q3U285
Q3U2D2
Q3U2G6
Q3U2J1
Q3UGH9
Q3UIR2
Q3UJ00
Q3UJA4
Q3UJF3
Q3UMG2
Q3UMJ4
Q3UP46
Q3UQ12
Q3UQJ2
Q3URT1
Q3UT56
Q3UWM6
Q3UY41
Q3UYJ1
Q3V1B5
Q3V3U5
Q4QQQ3
Q52KB8
Q53Z59
Q542S0
Q5C9J0
Q5C9J1
Q5SVC9
Q5SZ23
Q5U4B2
Q60921
Q61328
Q63489
Q6A090
Q6DFV2
Q6GT95
Q6J4Q0
Q6NZG1
Q6P0X7
Q6PDS9
Q78DW1
Q794G7
Q7TT01
Q80TG4
Q80V12
Q80V49
Q80VE9
Q811K9
Q8BGB0
Q8BGZ9
Q8BKP6
Q8BNH5
Q8BPH4
Q8BRF1
Q8BRN7
Q8BRT8
Q8BTH7
Q8BU36
Q8BUW3
Q8BVY4
Q8BWQ2
Q8BZ84
Q8C0S6
Q8C291
Q8C3Y6
Q8C402
Q8C6B1
Q8C6Y4
Q8C895
Q8C916
Q8C9B1
Q8C9J6
Q8C9T3
Q8CC31
Q8CCZ5
Q8CEI6
Q8CF69
Q8CI27
Q8CJG4
Q8VHZ2
Q8VI87
Q91WW6
Q9CTB8
Q9CWC4
Q9CZK7
Q9DCC0
Q9EPP9
Q9EQL0
Q9ERP8
Q9ERP9
Q9JLA9
Q9JLD8
Q9JLD9
Q9JMA3
Q9JMJ7
Q9QWR9
Q9WUL2
Q9WUZ3
