# Supplementary material for: GOPred: GO Molecular Function Prediction by Combined Classifiers
Source: PLoS One. 2010 Aug 31;5(8):e12382. doi: 10.1371/journal.pone.0012382 (PMC2930845; doi:10.1371/journal.pone.0012382)
Supplement: Dataset S1 — Dataset: Lists of UniProt IDs of proteins used as positive and negative samples for 300 GO terms. (14.59 MB TAR) [file pone.0012382.s002.tar › data/GO:0003704.positive.idlist.txt]

P40535
P15315
Q08957
P07249
Q04052
P34233
Q06507
P22035
Q9H0E9
P39113
P10589
P24468
P21657
P51843
P35659
P13002
P50548
Q9Y603
P40466
P41813
P40068
P01100
O15353
Q99JB6
Q08605
P43574
Q08369
Q5VTD9
Q8K1M4
Q6XP49
Q9U405
P42944
Q12753
P41546
Q12180
P12351
P25364
Q03213
P22813
P39520
P26798
P13902
Q92985
P08638
P35192
O14770
P40573
Q03081
Q12041
Q6P4R8
Q04721
P54845
P12383
P52945
P52960
P55347
Q92786
P25502
P38165
P19793
P28702
Q12507
P20134
P46954
P48436
Q00947
P38704
P53032
Q12286
P18412
Q27896
P26370
P22415
Q14119
P39970
Q03825
Q12340
Q12172
P47043
Q9Y2Y4
O15156
P52737
Q15928
P52747
O70230
Q9UQR1
O95125
Q9Y2X9
Q14585
A6ZMA4
A6ZNA2
A6ZTN9
A6ZUY0
A6ZVT6
A6ZWL0
A6ZZ54
A7A059
Q13863
Q07DP5
Q4H2F7
Q4H2F8
Q4H2F9
Q7KA83
Q867H6
Q86BZ1
Q86BZ2
Q86BZ3
Q86BZ4
Q86BZ5
Q8MYL2
Q8T052
Q95TH9
Q9XZD9
A4K4Z6
Q3T1I5
Q3TZI8
Q3U2J1
Q3UYJ1
Q53Z59
Q5U4B2
Q60921
Q61328
Q794G7
Q8BGB0
Q8CEI6
Q8CF69
Q8CI27
Q8VI87
