# Supplementary material for: GOPred: GO Molecular Function Prediction by Combined Classifiers
Source: PLoS One. 2010 Aug 31;5(8):e12382. doi: 10.1371/journal.pone.0012382 (PMC2930845; doi:10.1371/journal.pone.0012382)
Supplement: Dataset S1 — Dataset: Lists of UniProt IDs of proteins used as positive and negative samples for 300 GO terms. (14.59 MB TAR) [file pone.0012382.s002.tar › data/GO:0003712.positive.idlist.txt]

Q8BUZ1
Q9ULW3
Q9JI91
O75478
Q02336
P32494
P63002
O00170
O08915
Q9CR42
P05549
Q92481
P27695
P05085
P27540
P53762
P15336
P18847
Q9Y2D1
P18850
Q9QYE3
O95999
Q6W2J9
Q24040
Q99PV5
P38398
Q6MGA9
Q9H0E9
Q58F21
Q24039
P62325
P33076
Q9UKL3
Q8CGU1
Q9WVG6
Q15699
Q92793
P45481
O00257
P38132
Q86X95
O35740
Q9WUL8
Q9DAR1
P10589
P24468
P16220
O75629
Q6UUV9
Q9Y2W7
Q62915
Q94899
P61202
Q92905
O35864
Q9Z2F5
P56546
O46036
P49711
Q02248
Q6MGD0
P14922
Q61066
O35613
P16989
P35638
Q8TDD1
Q61656
Q6MGB5
Q9JI44
Q14919
Q9D6N5
Q86Y01
Q9Y463
Q01094
O75461
O60869
P29547
Q9DCR4
P78545
P41970
P28324
P06733
Q09472
Q99814
P50548
Q92731
Q9WTX7
O35615
Q8WW38
Q8CCH7
Q99JB6
Q06546
Q03330
Q92830
Q9Y692
Q9NRY4
P16371
P40956
Q61645
P51610
P51611
Q61191
Q9Y5Z7
Q9V4C8
O17695
O09106
Q9Z2V6
Q8C2B3
Q99N13
P42858
Q9JHE6
Q12060
Q9H2X6
Q9QZR5
P87314
P32479
P32480
P47171
P54198
Q02308
P17096
O44326
O75506
Q9CQZ1
Q03933
Q9ULV5
Q9BUP3
P09630
Q8WUF5
Q02535
P47928
P15092
Q15653
P32351
P24350
Q14653
Q60722
Q86VZ6
P17275
Q8VCP8
Q9Y4X4
O75840
Q8BX46
Q86U70
O43679
O55203
Q8VEE1
Q66L42
Q05195
Q14582
Q9QYH6
Q92585
Q6T264
Q8IZL2
Q96JK9
P01366
P61244
Q9S7G7
Q9UIS9
O14467
Q7TT18
P51608
Q93074
Q9UHV7
O60244
Q9Y2X0
Q9VEC1
Q9NVC6
Q15648
Q925J9
P91641
Q9W5P1
Q13503
Q9ULK4
O75448
O95402
Q6P2C8
Q96HR3
Q8IH24
Q9VS38
Q9NPJ6
Q8MSX2
O75586
O43513
Q8CFN5
O14770
P32389
Q62504
Q8K4J6
Q9ULH7
P59759
Q96T76
P38257
Q99583
Q14872
P14908
O70374
O60682
P50539
Q8VIM5
Q8R5I7
P15172
Q15742
P70670
Q60817
P40096
Q92317
Q15788
Q61026
Q13772
Q14686
Q9JL19
O75376
Q9Y618
Q9WU42
Q08887
Q14494
Q9Y4A8
Q14934
Q16621
Q16649
Q00653
Q13952
Q13287
P06748
P20393
Q13133
Q96RI1
Q14994
Q02297
P48552
Q8CBD1
Q96L73
O88491
Q16633
P21957
Q96IZ0
Q92831
O70400
P07663
O75381
Q99471
P61457
P61458
Q99453
O75925
Q9JM05
O00625
P10037
O43660
Q6P1K2
Q9CPV5
Q60953
O60828
Q9UBK2
O70343
Q86YN6
Q09882
O94906
P54821
P17980
P62195
P62196
O75469
P10276
Q96PK6
Q8VH51
O43251
Q8C796
Q59E36
Q01201
O00287
O14593
Q6MGB6
Q9Y572
O94763
Q9UBS8
P78317
P32561
P62271
P32607
Q9VH07
Q9V3K3
P19793
P28702
P49743
Q8N488
Q8CCI5
P40879
O00422
O75446
Q15637
O95905
Q15466
O43255
P38262
Q60520
Q62141
P22579
P38717
P12757
O74309
Q13485
P51531
P51532
Q969G3
Q92922
Q8TAQ2
Q96GM5
Q92925
Q6STE5
P97443
Q7KZF4
Q13573
P56693
Q02446
Q62445
P50875
P06844
P38915
Q64337
Q9HD15
Q80VJ2
Q6QGW5
Q9JJG5
Q16384
Q13285
P54000
Q9UMX1
P09959
P35269
Q8R0L9
O00268
Q15545
Q16594
Q8VI33
Q01658
P62380
P53999
O14776
P52655
Q9UNN4
Q9NZI6
Q01664
Q9H5Q4
Q14186
Q14188
O43294
Q15583
P10828
P37243
O15164
Q13263
Q62318
Q92993
Q8CHK4
Q62440
Q62441
O42478
P82094
Q61471
Q9Y2W1
P49116
Q8IYM9
Q13049
Q8K4K2
Q15650
Q9QXN3
Q15643
Q15645
Q9Y4A5
Q80YV3
Q8IRW8
Q9WU56
Q99816
Q61187
O95551
Q09715
Q9UUG8
P25490
Q9NZI7
Q03010
P23202
Q5T230
Q6J1H4
Q99990
Q8BGW8
O55166
Q12363
Q12206
Q9EPK5
Q8IY57
P46938
O60184
P32862
Q9Y2Y4
Q9JKD9
P37275
P17010
Q8NF64
P52737
Q96GC6
O00488
Q03923
A6ZMA1
A6ZP71
A6ZPD4
A6ZRL3
A6ZWB4
A6ZWK0
A6ZYZ7
A6ZZ39
O42913
O00146
O14948
O15026
Q13006
Q99581
Q9NR55
Q9Y655
O01368
Q10953
Q18825
Q2XYL8
Q6AWM8
Q7YTZ9
Q95RS0
Q95TP4
Q95ZN3
Q960W5
Q9GS19
Q9NHW0
Q9U4I2
Q9VER7
Q9VLD9
Q9VM15
Q9VYK0
Q9W321
Q9XVI2
Q94FL9
Q9LV58
Q9LXT3
Q9SJI8
A1L333
A1L394
A2A7E7
A2JDI5
A2VDH4
A3KN78
A5HE91
A6P3E3
O35126
O35473
O35662
O35695
O35807
O54743
O88442
P70200
P70506
Q07279
Q0VB05
Q0VGT2
Q0VGU9
Q0VGV1
Q1EDY4
Q1EDY5
Q30BK8
Q3TAG3
Q3TG88
Q3TIP5
Q3TJP1
Q3TRH7
Q3TSM2
Q3TT85
Q3TTT3
Q3TVV5
Q3TVW6
Q3TWA7
Q3TX56
Q3TXB2
Q3TYD9
Q3TZ10
Q3TZ17
Q3U142
Q3U1I6
Q3U2E0
Q3U313
Q3U3V7
Q3U7X2
Q3UBZ2
Q3UCW0
Q3UDN8
Q3UEG0
Q3UGB2
Q3UGL5
Q3UGQ2
Q3UH32
Q3UIL5
Q3UIX8
Q3UJF1
Q3UJJ9
Q3UJQ1
Q3UJT5
Q3UJV0
Q3UK08
Q3UK65
Q3UK68
Q3UL03
Q3ULM2
Q3ULQ6
Q3ULV5
Q3UNF4
Q3UPJ1
Q3UQ91
Q3UQD5
Q3UQR8
Q3UQT9
Q3UQZ0
Q3URM6
Q3US10
Q3US93
Q3USJ1
Q3UV27
Q3UXM3
Q3UXT6
Q3UXW3
Q3UXX7
Q3UY41
Q3UZ51
Q3UZE5
Q3UZT7
Q3V0K7
Q3V0S2
Q3V0Z8
Q3V1B5
Q3V2D7
Q3V3H2
Q3V3N6
Q3YFI9
Q499T0
Q4FJW2
Q4QY90
Q53Z59
Q53ZY9
Q571L0
Q571N9
Q58E49
Q5BL16
Q5DTR2
Q5EBP9
Q5FW75
Q5NCI9
Q5RJI0
Q5SQA2
Q5SQA3
Q5SQA4
Q5SQA5
Q5SQA6
Q5SQA7
Q5SQA8
Q5SRG4
Q5SRG5
Q5SS65
Q5SS66
Q5SS67
Q5SSE5
Q5STS6
Q5SWJ6
Q5SZ23
Q5U222
Q61281
Q61368
Q63153
Q63154
Q63155
Q640M3
Q640M9
Q640N1
Q642U1
Q6A001
Q6AZ26
Q6DFV2
Q6DFW7
Q6JHU9
Q6KAT4
Q6L8F5
Q6LBE4
Q6MGB0
Q6MGB1
Q6MGB2
Q6MGB3
Q6MGB4
Q6MGB8
Q6MGB9
Q6MGC2
Q6MGC3
Q6MGC4
Q6MGC5
Q6MGC7
Q6MGC8
Q6MGC9
Q6MGD1
Q6MGD2
Q6NST0
Q6P288
Q6P6K5
Q6P7Q7
Q6P7Q8
Q6P9T4
Q6PDS9
Q6PF91
Q6PFG2
Q6PGA9
Q6W8X1
Q6ZQH3
Q6ZQI8
Q71E74
Q78DW1
Q78EE6
Q78HB0
Q7TPU7
Q80TG4
Q80TW3
Q80VE7
Q80VE9
Q80ZV7
Q811K9
Q812C1
Q812C2
Q8BGH5
Q8BGV1
Q8BJ14
Q8BKI7
Q8BMV4
Q8BN74
Q8BPX7
Q8BTS0
Q8BVZ6
Q8BW25
Q8BZ84
Q8C2P0
Q8C895
Q8C961
Q8CAG7
Q8CBM5
Q8CBP9
Q8CE51
Q8CE59
Q8CE98
Q8CEC2
Q8CGH4
Q8K0K3
Q8K1K2
Q8K2H5
Q8K3Q4
Q8VDZ3
Q8VHQ8
Q91VV5
Q91VV6
Q91W72
Q91XK1
Q91XT1
Q91YV0
Q91YZ2
Q921F3
Q921V9
Q921Y3
Q99JC6
Q99KR1
Q99NG0
Q9CSD9
Q9CTH3
Q9JHD1
Q9JHM2
Q9JMJ7
Q9QXM1
Q9WUL2
Q9Z0V9
Q9Z248
Q9Z2R2
