# Supplementary material for: GOPred: GO Molecular Function Prediction by Combined Classifiers
Source: PLoS One. 2010 Aug 31;5(8):e12382. doi: 10.1371/journal.pone.0012382 (PMC2930845; doi:10.1371/journal.pone.0012382)
Supplement: Dataset S1 — Dataset: Lists of UniProt IDs of proteins used as positive and negative samples for 300 GO terms. (14.59 MB TAR) [file pone.0012382.s002.tar › data/GO:0003713.positive.idlist.txt]

Q8BUZ1
Q9ULW3
Q9JI91
Q02336
O00170
P05549
Q92481
P27695
P27540
P53762
P15336
P18850
O95999
Q24040
P38398
Q6MGA9
Q9H0E9
Q58F21
Q24039
P33076
Q8CGU1
Q9WVG6
Q92793
P45481
Q9WUL8
P10589
Q6UUV9
Q62915
Q92905
O35864
O46036
Q02248
Q6MGD0
P14922
O35613
Q6MGB5
Q86Y01
Q9Y463
O60869
P29547
P78545
Q09472
Q99814
Q92731
Q9WTX7
Q06546
Q03330
Q92830
Q9Y692
P40956
P51610
P51611
Q61191
Q9Y5Z7
Q9V4C8
Q12060
P17096
O44326
Q03933
Q9BUP3
Q15653
P32351
P17275
Q8VCP8
O75840
Q9QYH6
Q92585
Q6T264
Q8IZL2
Q96JK9
P61244
Q9S7G7
O14467
Q93074
Q9UHV7
O60244
Q9Y2X0
Q9VEC1
Q9NVC6
Q15648
Q925J9
P91641
Q9W5P1
Q13503
Q9ULK4
O95402
Q6P2C8
Q8IH24
Q9VS38
Q8MSX2
O75586
O43513
Q8CFN5
P32389
Q8K4J6
Q9ULH7
P59759
Q96T76
P38257
Q99583
Q14872
Q8VIM5
Q8R5I7
P15172
P70670
Q60817
P40096
Q92317
Q15788
Q61026
Q13772
Q14686
Q9JL19
Q08887
Q9Y4A8
Q14934
Q16621
Q00653
Q13952
P06748
Q13133
Q96RI1
Q14994
P48552
Q16633
Q92831
O70400
P61457
P61458
Q6P1K2
Q9CPV5
Q60953
O60828
Q9UBK2
O70343
Q86YN6
Q09882
O94906
P54821
P17980
O75469
P10276
Q96PK6
Q8VH51
O00287
Q6MGB6
Q9Y572
Q9UBS8
P78317
P32561
P62271
P32607
Q9VH07
P19793
P28702
P49743
O95905
P22579
P51531
P51532
Q969G3
Q92922
Q8TAQ2
Q96GM5
Q92925
Q6STE5
Q13573
P56693
Q02446
Q62445
Q9HD15
Q80VJ2
Q6QGW5
Q9JJG5
Q13285
P54000
P09959
P35269
Q8R0L9
O00268
Q15545
Q16594
Q8VI33
P62380
P53999
O14776
P52655
Q9UNN4
Q01664
Q14186
O43294
O15164
Q62318
Q92993
Q8CHK4
Q9Y2W1
P49116
Q13049
Q15650
Q9QXN3
Q15643
Q80YV3
Q8IRW8
Q9WU56
P25490
Q5T230
Q6J1H4
Q99990
Q8BGW8
O55166
Q9EPK5
Q8IY57
P46938
P37275
P17010
Q8NF64
A6ZMA1
A6ZPD4
A6ZWK0
A6ZYZ7
A6ZZ39
O00146
O14948
O15026
Q9Y655
O01368
Q10953
Q18825
Q2XYL8
Q7YTZ9
Q95TP4
Q95ZN3
Q9GS19
Q9NHW0
Q9VLD9
Q9VM15
Q9W321
Q9XVI2
Q94FL9
Q9LV58
Q9LXT3
Q9SJI8
A1L394
A2A7E7
A2VDH4
A3KN78
A6P3E3
O35807
O54743
Q07279
Q0VB05
Q0VGT2
Q0VGU9
Q0VGV1
Q3TAG3
Q3TIP5
Q3TJP1
Q3TT85
Q3TZ17
Q3U142
Q3U1I6
Q3U313
Q3U3V7
Q3U7X2
Q3UBZ2
Q3UDN8
Q3UH32
Q3UIL5
Q3UJQ1
Q3UJV0
Q3UK68
Q3ULM2
Q3UQD5
Q3UQZ0
Q3URM6
Q3US93
Q3USJ1
Q3UXM3
Q3UXT6
Q3UZ51
Q3UZT7
Q3V0K7
Q3V1B5
Q3V3H2
Q3YFI9
Q499T0
Q571L0
Q571N9
Q5BL16
Q5DTR2
Q5EBP9
Q5FW75
Q5RJI0
Q5SS65
Q5SS66
Q5SS67
Q5SSE5
Q5SZ23
Q63153
Q63154
Q63155
Q640M9
Q642U1
Q6DFV2
Q6JHU9
Q6MGB0
Q6MGB1
Q6MGB2
Q6MGB3
Q6MGB4
Q6MGB8
Q6MGB9
Q6MGC2
Q6MGC3
Q6MGC4
Q6MGC5
Q6MGC7
Q6MGC8
Q6MGC9
Q6MGD1
Q6MGD2
Q6NST0
Q6P6K5
Q6W8X1
Q6ZQH3
Q6ZQI8
Q71E74
Q78DW1
Q78EE6
Q7TPU7
Q80VE7
Q811K9
Q812C1
Q812C2
Q8BJ14
Q8BKI7
Q8BN74
Q8BW25
Q8BZ84
Q8C2P0
Q8C895
Q8C961
Q8CAG7
Q8CBM5
Q8CBP9
Q8CE59
Q8CEC2
Q8K0K3
Q8K2H5
Q8K3Q4
Q8VDZ3
Q91VV5
Q91VV6
Q91W72
Q91XT1
Q921F3
Q99JC6
Q9CTH3
Q9JHD1
Q9JHM2
Q9JMJ7
Q9QXM1
Q9Z0V9
