# Supplementary material for: GOPred: GO Molecular Function Prediction by Combined Classifiers
Source: PLoS One. 2010 Aug 31;5(8):e12382. doi: 10.1371/journal.pone.0012382 (PMC2930845; doi:10.1371/journal.pone.0012382)
Supplement: Dataset S1 — Dataset: Lists of UniProt IDs of proteins used as positive and negative samples for 300 GO terms. (14.59 MB TAR) [file pone.0012382.s002.tar › data/GO:0003714.positive.idlist.txt]

P63002
Q9CR42
P27695
P18847
Q9Y2D1
Q9QYE3
Q6W2J9
Q99PV5
Q9UKL3
Q15699
O00257
Q86X95
Q9DAR1
P24468
O75629
Q9Y2W7
Q94899
P61202
Q9Z2F5
P56546
O46036
P49711
Q61066
O35613
P16989
P35638
Q8TDD1
Q9JI44
Q14919
Q9D6N5
Q01094
O75461
Q9DCR4
P41970
P06733
P50548
O35615
Q8WW38
Q8CCH7
Q99JB6
Q9NRY4
P16371
Q61645
O17695
O09106
Q9Z2V6
Q8C2B3
Q99N13
P42858
Q9H2X6
Q9QZR5
P87314
P32479
P32480
P47171
P54198
Q02308
O75506
Q9CQZ1
Q9ULV5
P09630
Q8WUF5
Q02535
P47928
P24350
Q60722
Q86VZ6
P17275
Q9Y4X4
Q8BX46
Q86U70
Q8VEE1
Q66L42
Q05195
Q14582
P01366
Q9UIS9
Q7TT18
P51608
O14770
Q62504
Q99583
O70374
O60682
P50539
Q15742
P40096
Q92317
O75376
Q9Y618
Q9WU42
Q16649
P20393
Q96RI1
P48552
Q8CBD1
O88491
P21957
Q96IZ0
P07663
O75381
Q99471
O75925
Q9JM05
P10037
O43660
Q09882
P17980
O43251
Q8C796
Q59E36
Q01201
O94763
P32561
Q9V3K3
Q8N488
Q8CCI5
O00422
O75446
Q15637
Q15466
O43255
P38262
Q60520
Q62141
P22579
P12757
O74309
P97443
Q16384
Q9UMX1
Q01658
Q9NZI6
Q15583
P10828
P37243
Q13263
Q62440
Q62441
O42478
Q61471
Q8IYM9
Q8K4K2
Q99816
Q61187
O95551
Q09715
Q9UUG8
P25490
Q9NZI7
Q03010
P23202
Q12363
Q12206
Q9EPK5
Q8IY57
O60184
P32862
Q9Y2Y4
Q9JKD9
P37275
P52737
Q96GC6
O00488
Q03923
A6ZP71
A6ZRL3
A6ZWB4
A6ZYZ7
O42913
O00146
O14948
Q13006
Q99581
Q9NR55
Q6AWM8
Q95RS0
Q960W5
Q9U4I2
Q9VER7
Q9VYK0
A2JDI5
A5HE91
O35126
O35473
O88442
P70200
P70506
Q1EDY4
Q1EDY5
Q30BK8
Q3TG88
Q3TSM2
Q3TTT3
Q3TVV5
Q3TVW6
Q3TWA7
Q3TX56
Q3TXB2
Q3TYD9
Q3TZ10
Q3U2E0
Q3UCW0
Q3UGB2
Q3UGL5
Q3UGQ2
Q3UIX8
Q3UJF1
Q3UJJ9
Q3UJT5
Q3UK08
Q3UK65
Q3ULQ6
Q3ULV5
Q3UNF4
Q3UQ91
Q3UQT9
Q3US10
Q3UV27
Q3UXX7
Q3UY41
Q3UZE5
Q3V2D7
Q3V3N6
Q4FJW2
Q4QY90
Q53Z59
Q53ZY9
Q58E49
Q5NCI9
Q5SQA2
Q5SQA3
Q5SQA4
Q5SQA5
Q5SQA6
Q5SQA7
Q5SQA8
Q5SRG4
Q5SRG5
Q5STS6
Q5SWJ6
Q61281
Q61368
Q640M3
Q640N1
Q6A001
Q6AZ26
Q6DFW7
Q6KAT4
Q6L8F5
Q6LBE4
Q6P288
Q6P7Q7
Q6P7Q8
Q6P9T4
Q6PDS9
Q6PF91
Q6PFG2
Q78HB0
Q80TG4
Q80TW3
Q80VE9
Q80ZV7
Q8BGH5
Q8BGV1
Q8BMV4
Q8BPX7
Q8BVZ6
Q8CE51
Q8CE98
Q8CGH4
Q91XK1
Q91YV0
Q91YZ2
Q9WUL2
Q9Z248
Q9Z2R2
