# Supplementary material for: GOPred: GO Molecular Function Prediction by Combined Classifiers
Source: PLoS One. 2010 Aug 31;5(8):e12382. doi: 10.1371/journal.pone.0012382 (PMC2930845; doi:10.1371/journal.pone.0012382)
Supplement: Dataset S1 — Dataset: Lists of UniProt IDs of proteins used as positive and negative samples for 300 GO terms. (14.59 MB TAR) [file pone.0012382.s002.tar › data/GO:0003723.positive.idlist.txt]

Q9NWB1
Q8IUX4
Q9HC16
P41238
Q9Y235
Q9NQ94
Q5YD48
Q923K9
Q9BUB4
Q9JHI2
Q9VUQ5
P03876
Q92667
P03950
Q10271
Q9VW15
P54254
Q9JLZ3
Q13825
Q99728
Q12186
O75934
P38934
A2AMT1
Q24009
Q24207
Q99177
P32639
Q08235
Q08492
P07252
P03874
Q9QWV9
Q99J95
Q03654
Q92879
O95319
Q792H5
Q7TSY6
Q06632
Q12102
Q14011
Q08685
Q8BMC4
P62634
Q03571
P70166
Q812E0
Q10570
O43809
Q16630
Q05048
Q99LC2
P33240
Q8BIQ5
Q12996
Q8C7E9
O13759
P47977
Q9VMA3
Q02554
P78794
P51843
Q61066
Q13117
O57437
Q9YGW7
Q92904
Q64368
Q96EP5
Q98SJ2
Q12517
P53550
Q9UMR2
Q92841
Q91VR5
Q9BUQ8
Q9QY16
Q62095
Q9NXZ2
Q61496
Q06819
Q9UPY3
Q8R418
Q12220
O60832
Q9ESX5
P40764
Q99MU3
O75319
Q86Y13
P19525
P53080
P40023
Q9BY44
Q15717
Q12926
P26378
Q06287
P38333
P14625
Q804A5
Q6TY21
Q98SP8
P62495
Q06344
P17214
Q01844
Q13868
Q921I9
Q9CRA8
Q15024
P22087
P35550
P22509
P45976
P51113
Q06787
Q10572
Q8UVD9
Q92945
Q3U0V1
O75494
Q9R0U0
P35637
P51115
P51114
P51116
P46672
P28007
P41891
Q8CBY0
P25555
O14893
Q8TEQ6
Q12849
Q03532
O94992
Q96MH2
O14979
P31943
P55795
P70333
P31942
Q9BUJ2
Q14103
P52597
Q9Z2X1
P61978
P14866
Q9D0E1
O60506
Q7TMK9
O43390
Q00839
O01367
P38922
Q99383
Q99181
P38912
Q9Y6M1
O00425
P20042
P25038
Q05775
Q9DBZ5
P60842
Q91VC3
P23588
P78954
O60573
Q8BMB3
O74743
Q9DBB5
Q9DFS6
P48598
P06730
P63073
O43432
Q15056
Q12905
Q12906
Q921Y2
P53941
P21399
P28271
P48200
Q811J3
P40565
P21374
Q60976
P47135
Q8BKS9
O60870
P25586
P32807
Q04437
P33399
P40796
P05455
P40079
A7A239
P43586
P33418
Q32MZ4
O15116
P47017
P38203
P57743
P40070
Q9Y4Y9
P40089
Q06406
P53905
Q6ZWM4
P47093
Q9BXT6
Q9Z2E1
Q9ZZW7
P03879
Q9NR56
Q12904
O43148
P23128
Q9Z2D6
P08965
P16523
Q99257
Q8W1L6
Q9BYG3
O02193
P39016
Q06106
P07266
P15424
O43347
Q61474
Q920Q6
P40567
P50536
P36084
P32505
P38996
P10849
Q00539
P25724
Q09161
P34160
P52298
Q9CQ49
Q08920
Q9HCG8
Q24134
P92204
P19426
P32831
P55769
P32495
Q9CXK8
Q9ESX4
Q08444
Q06512
Q5D1Z3
O60936
O94818
O00567
Q8R5K4
Q04047
Q6Q547
Q99207
Q01560
Q12499
P51513
Q9JKN6
P06748
Q61937
Q09702
P53617
P38302
P49687
P19338
Q9UHK0
Q9QXX8
Q7Z417
P52594
Q99JX7
Q9H1B4
Q15646
P11940
Q7KNF2
Q86U42
Q8CCS6
Q9H361
Q13310
P20965
Q9P6M8
P21187
P31209
P04147
Q9H074
Q8NC51
Q99LX0
O95453
Q15365
P60335
Q15366
P41073
Q9JMB7
P16381
Q12972
Q8R3G1
Q9UNP9
Q9UBK2
Q9WTX2
Q07350
P15938
P40968
P33411
P32523
P32524
P24384
P49960
P23394
P20095
P49704
Q00723
P39682
Q03338
P33203
Q03776
P53131
P20053
P21372
P19735
Q6P2Q9
P33334
P19736
O43395
P25786
Q8BP74
P26599
Q00438
Q91Z31
Q6NZI2
O54724
P32588
Q12221
Q07807
P25339
Q04373
Q80U78
Q80U58
P25822
O35295
P25635
Q9QYS9
P38230
Q96B01
Q61550
P78406
Q8C570
Q9UKM9
P48809
P98179
Q8IUH3
Q9BWF3
P52756
P78332
Q9CWZ3
O43251
Q91W59
Q15434
Q93062
Q15414
Q9UKA8
Q92368
Q9NS39
Q9JI20
P42073
Q9JJW6
Q92900
P62913
Q9CXW4
P26373
P36105
P38754
P50914
P05748
P54780
P61313
P26784
P26785
Q02543
Q07020
P84098
P84099
P46778
P35268
P62750
P04449
P24000
P83731
P04456
P05743
P53221
P61254
P61255
P46776
P46779
P02406
P47914
P62888
P62899
P62911
P49207
O55142
P42766
P05745
O14455
P61927
Q9D823
P63173
P62891
P62892
Q92901
P39023
P62945
P36578
P46777
P47962
P26321
Q02326
P05739
Q02878
P62424
P18124
P62917
P62918
P32969
P51410
P05388
P05386
P05387
P09001
P52815
Q16540
P40993
Q05823
P25298
P25299
O60930
Q9W4D2
Q15287
P10155
Q13151
P09651
P04256
P22626
P51991
Q6URK4
Q99729
O95758
Q02061
P62488
Q9H9Y2
P38805
P36160
O95059
Q9CQH8
O95707
Q08285
Q05022
Q06506
P46783
P62280
P25398
P62277
P62301
P06367
P39516
P62263
P62264
P62244
P62845
P62250
P08708
P62269
P39019
P60866
P60867
P63220
P62266
P62267
P62847
P62849
P62851
P62854
P42677
Q6ZWU9
P62858
P62859
P62273
P62274
P15880
P62861
P61247
P23396
P62701
P62702
P22090
P46782
P62753
P62754
P62081
P62082
P62241
P46781
Q6ZWN5
Q04693
P40018
Q3T040
O00442
P17133
P08621
Q00916
P32605
Q05900
Q08963
Q9CQI7
P62305
Q12330
P62307
P54999
P62309
P40204
Q24491
P43589
Q07666
Q60749
Q9I7W5
Q12136
P06105
Q9JHW4
Q15637
Q8K4Z5
Q12874
P49955
Q15393
Q15427
Q99590
Q6PDM2
P84103
P84104
Q08170
Q9D0B0
P40561
Q09599
Q14493
P97440
Q12034
O95391
Q02775
P62314
P62315
Q02260
P62317
Q06217
P43321
Q23972
P36048
Q06091
P39990
Q12368
Q03782
Q12420
Q965H3
P34619
Q9HD40
Q6P6M7
O75940
Q8JZX4
O95149
Q08473
P25567
P49458
P37108
P61011
Q8BMA6
Q8IYB3
P10080
P24276
P38789
Q12153
O95793
Q9Z108
Q9NUL3
Q8CJ67
P25159
Q91WM1
Q07478
O75683
P70279
P40688
P19339
P49588
P49589
Q9ER72
P04802
P53277
O95363
P11325
Q9D2G5
P49591
Q91WQ3
P53072
Q13395
P97499
P63059
P40040
O08583
P31483
P52912
Q01085
P70318
Q07352
P17431
O15455
Q9NYK1
P58681
Q9NR97
Q9NR96
P15348
P62995
Q15633
P41814
Q96Q11
Q9P7V3
Q62348
Q9CSP9
P26651
P22893
P83876
Q94535
P90978
Q24562
P36629
Q9Z1N5
P42945
P34247
Q05946
Q04500
Q04305
Q02931
P40362
P35194
Q06078
P53254
Q04177
Q02354
P53276
P38882
P09052
Q08831
Q61048
Q96DI7
P34761
Q924C1
O43592
P38282
P38199
Q9Z2C8
P38272
P53207
P53251
P38741
P36068
P36036
P53830
P53919
Q12453
Q12080
Q12159
Q06102
Q9CPW7
Q16600
Q9UL40
Q9R0B7
Q14966
O95218
A6ZKR5
A6ZKS2
A6ZLZ2
A6ZMC0
A6ZMF0
A6ZMI1
A6ZMV3
A6ZMX5
A6ZN06
A6ZN63
A6ZN84
A6ZNQ8
A6ZNW0
A6ZP03
A6ZP44
A6ZP88
A6ZPF2
A6ZPI9
A6ZPY8
A6ZQ48
A6ZQE5
A6ZQK7
A6ZQS2
A6ZQX8
A6ZQY4
A6ZR17
A6ZRA3
A6ZRC1
A6ZRN0
A6ZRT6
A6ZS61
A6ZSQ1
A6ZSX2
A6ZSX9
A6ZSZ8
A6ZSZ9
A6ZTA2
A6ZTL2
A6ZTW9
A6ZU62
A6ZU78
A6ZUE3
A6ZUW3
A6ZUZ8
A6ZV56
A6ZV57
A6ZV73
A6ZVL2
A6ZVR9
A6ZVS3
A6ZVS8
A6ZW06
A6ZW42
A6ZWC1
A6ZWY1
A6ZX56
A6ZXN1
A6ZXS4
A6ZYP1
A6ZYR0
A6ZYW3
A6ZYX7
A6ZYY1
A6ZZ27
A6ZZL7
A6ZZV3
A7A045
A7A0N9
A7A0T5
A7A117
A7A135
A7A146
A7A182
A7A1F9
A7A1H9
A7A1M3
A7A1V8
A7A1W7
O13828
O74791
O74919
Q9P7C9
Q9P805
O15129
O43630
Q15381
Q8WY32
Q96N16
Q9GZT1
A1Z9W4
A1ZAK7
A1ZAK8
A1ZAK9
A1ZAT7
A1ZBW0
A1ZBW1
A1ZBW3
A1ZBW4
O02374
O16114
O17430
O18409
O44203
O44433
O44434
O46173
O61602
O61646
O96828
Q20628
Q22617
Q24024
Q24433
Q24474
Q26274
Q26278
Q26279
Q26293
Q27IR0
Q2Q3Y0
Q2Q3Y1
Q2Q3Y3
Q2Q3Y4
Q2Q3Y5
Q32KD4
Q3YND6
Q564D5
Q5BIA7
Q6NR40
Q6SE36
Q7JN15
Q7JPS0
Q7KA80
Q7KHL0
Q7KNS5
Q7KU23
Q7KU26
Q7KY08
Q86LT0
Q86PA1
Q8IGP8
Q8IGR2
Q8IHC3
Q8IHE0
Q8IMS8
Q8IMZ2
Q8IMZ3
Q8IP89
Q8IP90
Q8IR16
Q8MLR4
Q8MRC7
Q8MS04
Q8MSG0
Q8MSI9
Q8MXS2
Q8SY38
Q8SYC0
Q8SYR3
Q8SZZ6
Q8T059
Q8T0D7
Q8T3X1
Q8T8V5
Q95NR4
Q95RE4
Q95T63
Q95TA9
Q95TJ8
Q960R6
Q960T1
Q960Z4
Q9GNA3
Q9GNA6
Q9GND0
Q9GNJ2
Q9NHW9
Q9NIH3
Q9TW12
Q9TW27
Q9TZN6
Q9U4F5
Q9U6N4
Q9V7W9
Q9V948
Q9VBQ1
Q9VCN7
Q9VFT3
Q9VHC7
Q9VJ86
Q9VL71
Q9VQJ0
Q9W1M6
Q9W3S7
Q9W5S7
Q93VI4
Q9LES2
Q9LIS2
Q9LX90
Q9SFB3
Q9SHZ6
A1L324
A1L325
A1L366
A1L367
A2A4P0
A2RRJ4
A2RRJ5
A2RSY6
A3KMK7
A4FUR4
A6H6N9
O35656
O70569
O70592
P70568
Q059I1
Q059Z2
Q05CS2
Q05CY3
Q08EL2
Q0P688
Q0VBL5
Q0VF93
Q0VGB9
Q14AF6
Q2VTA1
Q32LZ4
Q3MIA0
Q3T9H2
Q3TAF0
Q3TAJ3
Q3TB18
Q3TEG5
Q3TER0
Q3TEZ8
Q3TG23
Q3TG35
Q3TGQ4
Q3THB3
Q3THC7
Q3THE1
Q3TI79
Q3TIF8
Q3TJ07
Q3TJ87
Q3TJA5
Q3TK95
Q3TKR5
Q3TL53
Q3TL61
Q3TM67
Q3TN29
Q3TPK8
Q3TQ15
Q3TQ21
Q3TQ29
Q3TQ66
Q3TQK4
Q3TRI4
Q3TRV3
Q3TSD8
Q3TST0
Q3TT47
Q3TTB3
Q3TTC8
Q3TTE1
Q3TTH9
Q3TTW5
Q3TTX8
Q3TU43
Q3TUC3
Q3TUC8
Q3TUR4
Q3TUU8
Q3TVM1
Q3TW34
Q3TW38
Q3TW40
Q3TWA1
Q3TWP5
Q3TWW5
Q3TXM9
Q3TY56
Q3U1C4
Q3U2K4
Q3U3D2
Q3U480
Q3U484
Q3U4N4
Q3U4T5
Q3U4T7
Q3U536
Q3U580
Q3U716
Q3U7A6
Q3U7B7
Q3U7N1
Q3U850
Q3U8D3
Q3UC76
Q3UCL9
Q3UD29
Q3UDA7
Q3UEC1
Q3UFG1
Q3UGH6
Q3UGQ7
Q3UH31
Q3UHW0
Q3UIA1
Q3UJS0
Q3UJS2
Q3UJS5
Q3UKB0
Q3UKR8
Q3UKX3
Q3UNL5
Q3UPZ6
Q3UQQ1
Q3UQQ4
Q3UR00
Q3UR26
Q3UR91
Q3USG7
Q3UT38
Q3UTA4
Q3UTC8
Q3UTE4
Q3UUT0
Q3UUV8
Q3UWE5
Q3UWR3
Q3UWR6
Q3UWZ6
Q3UX80
Q3UXA2
Q3UXN3
Q3UXQ6
Q3UY54
Q3V086
Q3V0G4
Q3V0L4
Q3V0N7
Q3V1Z7
Q3V2L1
Q3V2M1
Q3V328
Q3V424
Q497E1
Q497K3
Q497N3
Q499D4
Q499F1
Q499X6
Q4AE93
Q4FJR7
Q4FJS9
Q4FZE6
Q4KL64
Q4ZGD8
Q4ZGD9
Q505A8
Q52KJ2
Q542B0
Q543Z9
Q545C1
Q545E6
Q545F8
Q545X8
Q564E7
Q570Z0
Q58EU6
Q5BL09
Q5BLJ7
Q5BLK1
Q5BLK2
Q5DTN5
Q5DY44
Q5EBQ6
Q5F202
Q5F203
Q5F248
Q5I0M7
Q5I0T8
Q5ISE2
Q5J3Q7
Q5J3Q8
Q5J4D4
Q5J4D5
Q5M9J5
Q5M9M7
Q5ND52
Q5PR09
Q5SQB0
Q5SQB5
Q5SQB7
Q5SUE7
Q5SWS7
Q5SWS8
Q5U438
Q5U5W2
Q61111
Q62029
Q62309
Q62378
Q62379
Q641P2
Q642L0
Q66HP4
Q68G14
Q6GTD4
Q6GTZ5
Q6GWE1
Q6NVC2
Q6NXX0
Q6NXZ3
Q6NZQ3
Q6P6G9
Q6P736
Q6P8L5
Q6PAS9
Q6PB89
Q6TNG5
Q6ZQ07
Q6ZQ23
Q6ZQJ6
Q6ZWX1
Q71SY3
Q78E74
Q78ZX0
Q792Y0
Q7TMX0
Q7TN25
Q7TNP6
Q7TP02
Q7TPY2
Q80SZ6
Q80WE1
Q80ZJ3
Q80ZV1
Q80ZW7
Q810A8
Q8BGF2
Q8BGJ9
Q8BGW5
Q8BI72
Q8BKG1
Q8BL85
Q8BMG9
Q8BN64
Q8BP60
Q8BPF7
Q8BQV7
Q8BQZ3
Q8BSZ3
Q8BT02
Q8BT09
Q8BUR7
Q8BVY3
Q8BWZ6
Q8BZL2
Q8C074
Q8C0W5
Q8C154
Q8C164
Q8C1J9
Q8C2S4
Q8C470
Q8C573
Q8C5B7
Q8C837
Q8C866
Q8C8G0
Q8C995
Q8CAH2
Q8CBU3
Q8CBU8
Q8CD99
Q8CEE9
Q8CEN4
Q8CH54
Q8CI50
Q8CI75
Q8CII5
Q8K258
Q8K2W7
Q8K4B5
Q8K4Y1
Q8R203
Q8R214
Q8R2P2
Q8R2P7
Q8R419
Q8R499
Q8R582
Q8VC94
Q8VD80
Q8VDC3
Q8VI95
Q91VI0
Q921F0
Q921R2
Q921W2
Q922B8
Q924S2
Q96EC0
Q99JG4
Q99JG5
Q99JG6
Q99MW6
Q99NI0
Q9CQ21
Q9CQD0
Q9CQK2
Q9CSH3
Q9CSN9
Q9CT44
Q9CT68
Q9CVW0
Q9CWI9
Q9CWV6
Q9CXA5
Q9CXW7
Q9CY32
Q9CY61
Q9CYE8
Q9CZI5
Q9CZR7
Q9D334
Q9D4M3
Q9D7P1
Q9DAY9
Q9DBE5
Q9DBE7
Q9DC85
Q9DCA4
Q9ESY8
Q9ET50
Q9JIX6
Q9JLB6
Q9R1J3
Q9WU01
Q9Z1L6
Q9Z237
Q9Z2E0
Q6P114
