# Supplementary material for: GOPred: GO Molecular Function Prediction by Combined Classifiers
Source: PLoS One. 2010 Aug 31;5(8):e12382. doi: 10.1371/journal.pone.0012382 (PMC2930845; doi:10.1371/journal.pone.0012382)
Supplement: Dataset S1 — Dataset: Lists of UniProt IDs of proteins used as positive and negative samples for 300 GO terms. (14.59 MB TAR) [file pone.0012382.s002.tar › data/GO:0003729.positive.idlist.txt]

Q923K9
Q13825
Q24009
P07252
Q7TSY6
Q03571
P70166
Q10570
P47977
Q64368
Q12517
P53550
P53080
Q15717
Q12926
P26378
Q804A5
Q6TY21
Q98SP8
Q06787
Q8UVD9
Q12849
O14979
Q7TMK9
O01367
Q99383
P60842
P28271
Q811J3
Q60976
P47135
P05455
A7A239
P43586
Q9Z2E1
Q9Z2D6
P16523
Q8W1L6
O02193
P39016
P50536
P36084
P32505
P38996
Q00539
P25724
P34160
Q04047
Q01560
Q9JKN6
Q99JX7
P11940
Q7KNF2
Q8CCS6
Q9H361
Q13310
P20965
Q9P6M8
P21187
P31209
P04147
Q8NC51
O95453
P39682
Q91Z31
P32588
Q12221
Q07807
P25339
Q04373
P25822
O35295
P48809
Q9CWZ3
P42766
Q6URK4
Q99729
P17133
Q00916
Q05900
Q24491
P49955
P40561
Q09599
Q14493
P97440
O95391
Q02260
P43321
Q23972
Q03782
Q08473
P25159
P40688
P19339
P11325
P31483
Q07352
P17431
P15348
P26651
P22893
P38199
Q9Z2C8
P38272
P36068
A6ZKR5
A6ZN63
A6ZRC1
A6ZRN0
A6ZS61
A6ZTW9
A6ZV56
A6ZVL2
A6ZVR9
A6ZZ27
A7A135
A7A146
A7A1H9
O74919
A1ZAK7
A1ZAK8
A1ZAK9
A1ZBW0
A1ZBW1
A1ZBW3
A1ZBW4
O02374
O16114
O17430
O18409
O44203
O46173
O61602
O96828
Q24433
Q24474
Q26278
Q26279
Q26293
Q564D5
Q5BIA7
Q6NR40
Q6SE36
Q7JN15
Q7JPS0
Q7KA80
Q7KHL0
Q7KU23
Q7KU26
Q86PA1
Q8IGP8
Q8IHC3
Q8IHE0
Q8IMS8
Q8IMZ2
Q8IMZ3
Q8IP89
Q8IP90
Q8IR16
Q8MLR4
Q8MS04
Q8MSG0
Q8MSI9
Q8SY38
Q8SYC0
Q8SYR3
Q8SZZ6
Q8T0D7
Q95NR4
Q95RE4
Q95T63
Q95TA9
Q960R6
Q960Z4
Q9V7W9
Q9V948
Q9VBQ1
Q9VCN7
Q9VHC7
Q9VJ86
Q9VQJ0
Q9W1M6
Q9W3S7
Q93VI4
Q9LX90
A3KMK7
O70592
Q059Z2
Q3TAJ3
Q3TJA5
Q3TQ15
Q3TQK4
Q3TRV3
Q3TSD8
Q3TTC8
Q3TUC3
Q3TW34
Q3U3D2
Q3U4T7
Q3UT38
Q3UWR3
Q3V2L1
Q3V2M1
Q3V328
Q497N3
Q499F1
Q4ZGD8
Q4ZGD9
Q543Z9
Q62029
Q6GTD4
Q6NXZ3
Q71SY3
Q792Y0
Q7TP02
Q80SZ6
Q8BGF2
Q8BP60
Q8BUR7
Q8BWZ6
Q8BZL2
Q8C837
Q8C995
Q8CH54
Q8K2W7
Q8R499
Q8VDC3
Q99JG4
Q99JG5
Q99JG6
Q99MW6
Q99NI0
Q9CT44
Q9DBE5
Q9WU01
Q9Z2E0
