# Supplementary material for: GOPred: GO Molecular Function Prediction by Combined Classifiers
Source: PLoS One. 2010 Aug 31;5(8):e12382. doi: 10.1371/journal.pone.0012382 (PMC2930845; doi:10.1371/journal.pone.0012382)
Supplement: Dataset S1 — Dataset: Lists of UniProt IDs of proteins used as positive and negative samples for 300 GO terms. (14.59 MB TAR) [file pone.0012382.s002.tar › data/GO:0003735.positive.idlist.txt]

P25626
P25642
O75012
P53128
P27929
Q9CRB2
Q9WV52
Q9ES81
P83932
Q61550
Q6ZWV3
P41805
P0C0W9
Q3E757
P62913
Q9CXW4
P17079
P40429
Q12690
P40212
P26373
P36105
P38754
P50914
Q9CR57
P05748
P54780
P61313
P26784
P26785
Q02543
P62717
Q07020
P07279
P84098
P84099
P05735
P53030
P0C2I0
Q02753
Q12672
P46778
P05749
P56628
Q9D7S7
P35268
P62750
P62830
P04451
P04449
P24000
P83731
P04456
P61254
P46776
P0C2H6
P0C2H7
P61353
P46779
P02406
P47914
Q9AMK8
P62888
P14120
P62899
P62911
P38061
P87262
P40525
P49207
P42766
P39741
P49166
P51402
P61927
P63173
Q9JJI8
P49167
P62891
P62892
P04650
Q92901
P39023
P14126
P18101
P62945
P49631
P02405
P10664
P49626
P51998
P36578
P46777
P26321
Q02878
P62424
Q12213
P18124
P17076
P29453
P62917
P62918
P32969
P05388
P05317
P05386
P05318
P05387
P05319
P10622
P02400
Q99N96
Q04599
P12687
P36516
P36517
P32904
P36519
P22353
Q9VF89
P31334
Q3MHY7
P36520
P36521
P52815
Q02204
Q9D1I6
Q9CPR5
P36523
Q99N93
P38064
P36528
P53875
Q9CQL4
P22354
Q8BU88
P53881
Q16540
Q12487
P36525
P23369
P36526
P36527
P14063
P25348
P20084
Q06678
P36531
P36532
P35996
P36533
P36534
Q8IXM3
P32387
P19956
P32388
P53724
P0C2B6
Q9CPY1
Q06090
P0C2B7
P0C2B8
P02381
P32611
P40858
O88796
Q80UU2
P32905
P46654
Q08745
P46784
P46783
P63325
P62280
P62281
P26781
P25398
P48589
P62277
P05756
P06367
P39516
P62263
P62244
P62841
P62845
Q01855
P62249
P40213
P02407
P14127
P08708
P62269
P35271
P07280
P07281
P39019
P17074
P60866
P60867
P38701
P0C0V8
Q3E754
P63220
P0C0W1
Q3E7Y3
P62266
P62267
P32827
P62847
P26782
Q3E792
P0C0T4
P62851
P39938
P39939
P62854
P62979
P35997
P38711
Q6ZWY3
P42677
Q6ZWU9
Q3E7X9
P0C0X0
P62857
P62858
P62859
P62273
P15880
P25443
P62861
Q12087
P61247
P33442
P23248
P23396
P62908
P62701
P22090
P05753
P46782
P26783
P62753
P62754
P02365
P26786
P48164
P62081
P62082
P62241
O13516
P05755
P46781
Q6ZWN5
P40033
Q03430
P10662
P10663
P32902
P33759
P28778
Q3T040
P47150
Q03799
Q9D7N3
P38120
Q03201
O15235
P12686
O60783
Q02608
Q03246
P42847
P53733
P38175
P36056
Q01163
Q2M2T7
Q03976
P40496
P47141
P53305
P21771
P19955
P53292
Q02950
Q9CQF8
P17558
Q8BZ33
P61864
O70481
A6ZKL0
A6ZKL6
A6ZKS1
A6ZKX6
A6ZKZ2
A6ZL67
A6ZLC2
A6ZLD1
A6ZLJ0
A6ZLM0
A6ZM02
A6ZM36
A6ZM37
A6ZM38
A6ZM53
A6ZM86
A6ZMI1
A6ZMK1
A6ZMK2
A6ZML6
A6ZMP9
A6ZMT7
A6ZMU2
A6ZN84
A6ZN90
A6ZN91
A6ZNG9
A6ZNH0
A6ZNR5
A6ZNU6
A6ZP02
A6ZP12
A6ZP27
A6ZPC8
A6ZPJ7
A6ZQ50
A6ZQ57
A6ZQ70
A6ZQ79
A6ZQA2
A6ZQE5
A6ZQE6
A6ZQE7
A6ZQJ4
A6ZQP7
A6ZR01
A6ZR09
A6ZR28
A6ZR85
A6ZRG1
A6ZRQ2
A6ZRS2
A6ZRY5
A6ZS71
A6ZSB2
A6ZSH7
A6ZSN7
A6ZSQ1
A6ZSR4
A6ZSS5
A6ZTL2
A6ZTM7
A6ZTP4
A6ZTZ9
A6ZU48
A6ZU57
A6ZU59
A6ZU78
A6ZUD1
A6ZUH5
A6ZUM5
A6ZUM6
A6ZUN0
A6ZUW3
A6ZUW4
A6ZV15
A6ZV58
A6ZV67
A6ZVC8
A6ZVI4
A6ZVL7
A6ZW56
A6ZW80
A6ZWC1
A6ZWH0
A6ZWH1
A6ZWN3
A6ZWY0
A6ZWY2
A6ZX42
A6ZXD1
A6ZXJ1
A6ZXJ9
A6ZXP6
A6ZXP7
A6ZXX7
A6ZY08
A6ZY29
A6ZYJ0
A6ZYS4
A6ZYU7
A6ZYY3
A6ZZ04
A6ZZ38
A6ZZ53
A6ZZ83
A6ZZ89
A6ZZF7
A6ZZG7
A6ZZI4
A6ZZX1
A7A017
A7A044
A7A0T5
A7A0V3
A7A0W7
A7A0Y0
A7A175
A7A1E5
A7A1K8
A7A1L5
A7A1P4
A7A1V9
A7A1W1
A7A205
A7A289
Q7JYK1
A1L366
A1L367
O89059
O89068
Q059I1
Q05CK2
Q0VBA4
Q14AZ3
Q1PG84
Q1RME0
Q2M4I1
Q3TAJ5
Q3TF81
Q3TG35
Q3TGI9
Q3TGQ4
Q3TH37
Q3THC7
Q3THJ0
Q3THJ6
Q3TKQ2
Q3TL53
Q3TLJ3
Q3TN25
Q3TS64
Q3U1C4
Q3U8B9
Q3U9P0
Q3UC02
Q3UCL7
Q3UJS0
Q3UJX6
Q3UK56
Q3UL54
Q3UMV5
Q3UTE4
Q3UU50
Q3UW83
Q3V1R9
Q497E1
Q497M7
Q4FZE6
Q505A8
Q52KP0
Q569M8
Q569Z0
Q5BLK1
Q5BLK2
Q5I0T8
Q5M9K7
Q5PR09
Q5U470
Q5XJX8
Q5YLW3
Q6GQV6
Q6P6M0
Q6PGH6
Q6ZQJ6
Q6ZWV7
Q78IX0
Q80X24
Q80XK8
Q810A8
Q8BK81
Q8BT09
Q8BUH3
Q8BVY0
Q8BX36
Q8BZ92
Q8C1P1
Q8C1Q6
Q8CFE8
Q8K235
Q8K238
Q8VC94
Q91YJ4
Q920F4
Q922F9
Q96EC0
Q99L18
Q9CQ09
Q9CQD0
Q9CSF9
Q9CSN9
Q9CSU4
Q9CUL8
Q9CW75
Q9CWI9
Q9CWK0
Q9CXW7
Q9CZI5
Q9CZP6
Q9D0A2
Q9D3F3
Q9D3Z9
Q9D8M4
Q9DB79
Q9ER89
Q9Z237
