# Supplementary material for: GOPred: GO Molecular Function Prediction by Combined Classifiers
Source: PLoS One. 2010 Aug 31;5(8):e12382. doi: 10.1371/journal.pone.0012382 (PMC2930845; doi:10.1371/journal.pone.0012382)
Supplement: Dataset S1 — Dataset: Lists of UniProt IDs of proteins used as positive and negative samples for 300 GO terms. (14.59 MB TAR) [file pone.0012382.s002.tar › data/GO:0003743.positive.idlist.txt]

Q9CQC6
Q91VK1
Q2L4X1
Q92905
Q14232
Q99LC8
P14741
P49770
Q62818
P32502
Q9UI10
P12754
Q13144
Q64350
P32501
Q9NR50
P09032
P41567
Q9BY44
P53235
Q9UL18
Q8CJG0
Q8BMJ3
P38912
P41374
P05198
P20459
P20042
P09064
P41091
P32481
P25038
P39730
O75822
Q05775
P40217
Q04067
O00303
P60228
P60229
O15371
Q99613
P32497
P55884
Q8JZQ9
P06103
P38249
Q14240
P10081
P23588
P34167
Q8BMB3
Q9DBB5
Q9DFS6
P48598
P06730
P63073
P07260
P39935
P39936
Q04637
P78344
Q62448
P79398
Q80XI3
Q15056
P19211
P23301
Q61001
P32911
A6ZMK5
A6ZMX5
A6ZN73
A6ZPX4
A6ZQ06
A6ZQJ1
A6ZQR6
A6ZQX4
A6ZRJ9
A6ZV39
A6ZZZ0
A7A182
Q7PLL1
Q7PLL2
Q7PLL3
Q8SYL3
A1A563
Q0P688
Q3TRM2
Q3TZ05
Q3UC76
Q3UIG0
Q3UTA4
Q3UUT0
Q3UZR8
Q3V075
Q3V199
Q4FJR7
Q6DI78
Q6IRS8
Q6LCK2
Q6P239
Q6PDC5
Q6PHA2
Q6ZPM6
Q6ZQA1
Q712T9
Q80VE8
Q80ZJ3
Q8BQR8
Q8BXF6
Q8CGT9
Q8CIJ3
Q8R3Q7
Q8R3Y7
Q91VS5
Q9CQT1
Q9CT23
Q9CVI6
Q9CXQ5
Q9D334
