# Supplementary material for: GOPred: GO Molecular Function Prediction by Combined Classifiers
Source: PLoS One. 2010 Aug 31;5(8):e12382. doi: 10.1371/journal.pone.0012382 (PMC2930845; doi:10.1371/journal.pone.0012382)
Supplement: Dataset S1 — Dataset: Lists of UniProt IDs of proteins used as positive and negative samples for 300 GO terms. (14.59 MB TAR) [file pone.0012382.s002.tar › data/GO:0003774.positive.idlist.txt]

P68033
P63268
P68134
Q8R5C5
P61164
Q92624
Q96RK4
Q02224
Q9V6Q2
Q01649
P27895
O14576
Q63100
Q62698
Q9UI46
Q8C0M8
Q9GZS0
Q8VHE6
Q91XQ0
Q9NYC9
P37276
O13290
P36022
P63167
P63168
Q9D0M5
Q04949
O14645
Q8BVN8
P17119
Q960Z0
Q9W1U4
P52732
Q6P9P6
Q99PW8
Q12756
Q60575
O43896
Q14807
Q02241
O00139
Q8C0N1
Q99661
Q922S8
O15066
O14782
O95239
Q12840
P33175
O60282
P28738
Q9BVG8
O35231
P17210
P33176
Q61768
Q2PQA9
P28742
P28743
P53086
P46863
Q07866
Q9US03
P46867
O08638
Q9UKX3
Q6URW6
Q9UKX2
Q5SX39
Q02566
Q91Z83
P02564
P35579
P14649
Q8CI43
P60660
Q60605
Q64119
P47807
Q5SYD0
Q12965
Q9USI6
P19524
Q8NEV4
P36006
P32492
Q02440
Q99104
Q04439
Q9I8D1
Q29122
Q13402
Q13459
Q03479
P08799
Q05586
P18105
P40960
O74994
Q9V877
Q1MTQ1
P23678
A6ZMG6
A6ZN15
A6ZQP0
A6ZW98
A6ZX18
Q9NS87
O16866
O18390
P91945
Q00084
Q7JMZ1
Q7KQ58
Q960F4
Q9V9Y9
Q9VIP4
Q9VSW5
A2RSC8
O08825
O08826
O08828
O35056
O35057
O35060
O35064
O35108
O35109
O35110
O70402
P70316
Q05CD7
Q05CG8
Q0IIN3
Q147V3
Q1WJJ3
Q1WJL6
Q1WNP4
Q1WNQ9
Q2TAW4
Q3TG92
Q3TLJ4
Q3TQI8
Q3TRT5
Q3TTL2
Q3TTQ1
Q3TUD2
Q3TXD6
Q3TY51
Q3UD72
Q3UG58
Q3UIJ3
Q3UJ36
Q3UPN4
Q3UQQ3
Q3US62
Q3UUB1
Q3UWI9
Q3V365
Q3V3I0
Q497E4
Q4VBD3
Q56A77
Q571N7
Q5BKR0
Q5BL10
Q5D023
Q5DTW4
Q5NCX9
Q5SX41
Q61264
Q61272
Q61273
Q61274
Q61275
Q61852
Q61930
Q61931
Q61932
Q61933
Q61934
Q69ZX3
Q6NSS5
Q6NXI9
Q6P8P3
Q6ZPM0
Q76N43
Q7TQB6
Q7TQH2
Q7TQJ9
Q7TSU4
Q80TD9
Q80TI1
Q80TR9
Q80X36
Q80Y92
Q810R5
Q8BFZ3
Q8BMY8
Q8BU22
Q8BWF3
Q8BWG2
Q8BZM5
Q8BZZ9
Q8C0U0
Q8C0U5
Q8C123
Q8C170
Q8C619
Q8CFE7
Q8CHF1
Q8K063
Q8K334
Q8R0U3
Q8R1B2
Q8R384
Q8R3S0
Q8R584
Q91ZI4
Q91ZI5
Q922D2
Q99JL2
Q99MZ6
Q9CUT6
Q9CXK3
Q9D6F6
Q9D9I8
Q9JHR4
Q9JJY5
Q9QZH1
Q9R0H4
Q9WUS5
Q9WUS7
Q9WUS8
