# Supplementary material for: GOPred: GO Molecular Function Prediction by Combined Classifiers
Source: PLoS One. 2010 Aug 31;5(8):e12382. doi: 10.1371/journal.pone.0012382 (PMC2930845; doi:10.1371/journal.pone.0012382)
Supplement: Dataset S1 — Dataset: Lists of UniProt IDs of proteins used as positive and negative samples for 300 GO terms. (14.59 MB TAR) [file pone.0012382.s002.tar › data/GO:0003779.positive.idlist.txt]

P68510
Q5SF95
Q5SF94
Q5SF96
Q5SF93
Q08641
O14639
Q8K4G5
Q69ZX8
Q8BUZ1
Q3B7N2
Q7TPR4
Q9JI91
O88990
O43707
P57780
P05095
P35611
P35612
Q07750
Q07749
Q28046
Q9Y6U3
O13728
P46680
P10152
P03950
Q9V4P1
Q9NQW6
Q07936
P34080
Q92747
Q9R0Q6
Q9WV31
P32381
P42528
P47117
O96623
O96624
P59998
P40518
P23562
P45594
Q05682
Q10434
P28495
P34686
P47756
Q9HGP5
P13517
P52907
P51681
Q9PTD7
Q9VJE5
Q8C5W0
Q99439
Q9DAW9
P34121
P54706
Q03380
Q8BH44
P27133
Q06440
Q14019
Q9CQI6
P26231
P61073
P85091
Q62418
Q9WV69
O08808
O70566
Q80Y83
P46681
P11532
Q16643
P27619
P18624
P00533
P15311
O88387
O04532
Q9R059
P54680
O59945
P32599
Q13045
Q9JJ28
P21333
Q8BTM8
Q8VHX6
Q61553
Q96DB9
Q60780
P60520
P60521
P35197
P13466
Q9Z0G0
Q9CQI3
Q9ERL7
Q3V6T2
P13231
Q9JKY5
P90947
Q9QWW1
Q8BIL5
P84074
Q9Y573
Q13576
Q04652
P42527
Q9Y664
Q61792
Q9UHB6
P42704
P33241
P19973
Q9UPN3
Q9QXZ0
P34926
P15205
P29966
O15553
Q91V27
Q8K4J6
P59759
Q9Z2C9
O43312
Q8R1S4
Q6URW6
Q5SX40
Q91Z83
P35579
Q9ERC1
Q05096
Q9USI6
P19524
P32492
Q99104
Q9I8D1
Q9UM54
Q29122
Q13459
Q63358
Q03479
Q8K3I4
P08799
Q01989
P61601
Q91X97
Q6R891
Q0ZGT2
Q9Z2J4
Q80XB4
Q99J31
Q9EPC1
Q9HBI0
Q62920
Q8BG99
Q14651
Q61233
Q99K51
P40797
P54660
P97814
P26199
P62962
P26200
Q8T8M2
Q9DAD6
P39825
P07274
Q23989
O14188
P70336
Q91Y63
P37089
Q08873
Q5SX79
A2ALU4
Q9QXN0
Q1W617
P53814
P02549
Q13813
P11277
Q01082
P13395
O15020
Q9H254
Q9BX66
Q8WYL5
Q76I76
Q6NN85
Q8R4U0
O14185
O95425
Q8K4L3
Q8CGC7
Q8NF91
Q8CC35
Q9I7U4
Q9JLF7
Q9WUZ5
P19429
P48787
P45379
P06754
P04692
P17536
P40414
P49455
Q02088
Q923J1
Q91YR1
P53250
Q6IBS0
Q9Z0P5
Q6ZWY8
Q9UBK9
Q91YD6
P18206
Q920Q4
Q8R307
P37370
P02774
Q8R5H6
Q9Y6W5
O43516
Q8K1I7
A6ZNW9
A6ZS01
A6ZVL1
A6ZVN5
A6ZXF3
A6ZXU2
A6ZZV8
Q66K74
A1Z6Z8
A1Z6Z9
A1Z700
A1Z9I8
A1Z9I9
A1Z9J0
A1Z9J1
A1Z9J2
A1Z9J3
O15813
O16125
O77291
O96621
O96622
O96625
O96626
O96936
O97112
O97417
O97428
Q19240
Q23980
Q540V4
Q6LEH1
Q6YDA5
Q71EB7
Q71JA7
Q7KAJ2
Q7KJN8
Q7KJN9
Q7KQ57
Q7KV69
Q7KV70
Q7YU40
Q86NN0
Q86NV2
Q8I6B6
Q8IG84
Q8IGY1
Q8INV3
Q8INV4
Q8INV5
Q8INY7
Q8IR86
Q8IRS7
Q8MR19
Q8MRH2
Q8MSD6
Q8SXA8
Q8SXP3
Q8T0J3
Q8T8P8
Q8T9A8
Q94882
Q95QM5
Q95R92
Q95TA3
Q962F2
Q99140
Q9GRF8
Q9GSG9
Q9NHF6
Q9TW28
Q9U1K1
Q9U479
Q9U4F0
Q9U4F1
Q9VYV8
Q9VZQ3
Q9XTG9
A1A5A1
A1BN54
A1L320
A1L321
A2A781
A3KMF2
A5XDA7
A6H6H4
O08614
O55147
O70180
P70316
Q05AH3
Q05CS5
Q05D14
Q0PNF1
Q0QWG9
Q0VBR8
Q0VGB8
Q14DS8
Q1A602
Q1WJL6
Q1WNQ6
Q2NL50
Q32M02
Q32P18
Q3TA13
Q3TAG5
Q3TAL9
Q3TBE2
Q3TG34
Q3TGQ3
Q3THY1
Q3TJX0
Q3TLK2
Q3TMX9
Q3TP65
Q3TR46
Q3TR59
Q3TRV6
Q3TT35
Q3TTX5
Q3TUS1
Q3TUY1
Q3TUZ5
Q3TXD6
Q3TY32
Q3TYC5
Q3U0Q9
Q3U104
Q3U1I6
Q3U336
Q3U3V7
Q3U432
Q3U4R9
Q3U4Y4
Q3U5X3
Q3U6A4
Q3U6N7
Q3U6Z1
Q3U7D9
Q3U7N9
Q3U7V7
Q3U8I5
Q3U8N2
Q3U9M7
Q3UDJ7
Q3UEW2
Q3UEZ9
Q3UF75
Q3UFJ2
Q3UG80
Q3UGC3
Q3UGD4
Q3UGS6
Q3UJ14
Q3UJG9
Q3UKB1
Q3ULT2
Q3UMT5
Q3UP03
Q3UPG9
Q3UPN4
Q3UQK2
Q3URF1
Q3US76
Q3UUJ6
Q3UX40
Q3UXJ8
Q3UYE4
Q3UYS4
Q3UZ33
Q3V0K9
Q3V3W8
Q3V3X1
Q496P2
Q497V1
Q4FZG4
Q4PLL5
Q4QQN2
Q4VC16
Q4W1H3
Q4W1H4
Q543N3
Q544F6
Q545R0
Q571C8
Q571N7
Q5DTQ4
Q5DTZ2
Q5DTZ3
Q5FW75
Q5NCI5
Q5NCI6
Q5NCI7
Q5SSZ4
Q5SX49
Q5SX50
Q5U329
Q61063
Q61064
Q61636
Q63330
Q63583
Q63607
Q63618
Q642U1
Q69ZI9
Q6A035
Q6A075
Q6AZ25
Q6DID0
Q6GYS2
Q6GYS3
Q6IRJ1
Q6KAM8
Q6NS79
Q6NV50
Q6P1F5
Q6P6L2
Q6PI72
Q6W4W7
Q6ZQ77
Q6ZQB7
Q6ZWR1
Q6ZWR5
Q6ZWR6
Q6ZWS6
Q6ZWT2
Q768S5
Q7TMJ2
Q7TMN5
Q7TN21
Q7TPM8
Q7TQH2
Q7TQH5
Q7TSV1
Q80T95
Q80TI1
Q80TR9
Q80TZ5
Q80UP1
Q80X87
Q80ZB6
Q80ZB7
Q80ZB8
Q80ZB9
Q80ZZ3
Q810I5
Q8BJ23
Q8BJF5
Q8BLK7
Q8BLW0
Q8BP35
Q8BPA2
Q8BQX4
Q8BTR1
Q8BVV3
Q8BWF3
Q8BWU0
Q8BWV2
Q8C016
Q8C052
Q8C221
Q8C323
Q8C3W4
Q8C414
Q8C4C7
Q8C5R4
Q8C6V6
Q8C7R5
Q8C8N4
Q8C914
Q8C9L0
Q8CB40
Q8CC95
Q8CEH8
Q8CFI9
Q8CFS5
Q8JZV5
Q8K0A2
Q8K278
Q8K334
Q8K3Q4
Q8K3T7
Q8K4L2
Q8R0U3
Q8R0U6
Q8R3S0
Q8R513
Q8R514
Q8VBX2
Q8VCP6
Q8VCQ8
Q8VD79
Q8VIE5
Q91XN6
Q91XN7
Q91YF0
Q91ZE6
Q91ZE7
Q923Z2
Q99JL2
Q99JN5
Q99KQ8
Q99LJ3
Q99MZ6
Q9CR52
Q9CRF9
Q9CSJ1
Q9CTG4
Q9CTH3
Q9CVW5
Q9CYG3
Q9D1Z0
Q9D689
Q9DBT6
Q9EPW6
Q9EQM0
Q9ERT7
Q9ERT8
Q9ESJ5
Q9ESW6
Q9JJ37
Q9JJY5
Q9QYA1
Q9QYY4
Q9WUS6
Q9WUS8
Q9WVM2
Q9Z298
Q9Z2B4
Q9Z2W4
Q9DG88
