# Supplementary material for: GOPred: GO Molecular Function Prediction by Combined Classifiers
Source: PLoS One. 2010 Aug 31;5(8):e12382. doi: 10.1371/journal.pone.0012382 (PMC2930845; doi:10.1371/journal.pone.0012382)
Supplement: Dataset S1 — Dataset: Lists of UniProt IDs of proteins used as positive and negative samples for 300 GO terms. (14.59 MB TAR) [file pone.0012382.s002.tar › data/GO:0003823.positive.idlist.txt]

P30153
P02768
Q9N1R6
P11609
P15813
P08921
Q15392
O00602
Q15485
P01865
P01867
P14434
P04228
P14435
P23150
P01910
P04227
P14436
P14437
P14438
P14483
P01921
P06346
P06343
P06342
P06345
P04219
P01869
P01877
P01857
P01868
P01859
P01860
P01861
P16871
P43628
P18627
Q7YQK4
Q9N1Q4
O75019
Q8N149
Q8N6C8
Q8NHJ6
Q13421
P04220
P01873
P01871
P01872
Q13291
Q9NS56
O15533
O19441
O19455
O19461
O19464
O19470
Q0WXI6
Q31131
Q31135
Q31137
Q31152
Q31182
Q31184
Q31187
Q31215
Q31220
Q31222
Q3TB90
Q3TBD6
Q3TBE1
Q3TC34
Q3TD53
Q3UWA5
Q4KML5
Q4V9V8
Q549Q2
Q549Q3
Q5I0M6
Q5XQJ0
Q5XQJ6
Q5XQK1
Q5XQK4
Q5XQK7
Q66JR0
Q6SR47
Q6SR48
Q6ZZB2
Q7TMK5
Q7TMT6
Q7YQ01
Q7YQ02
Q860C1
Q8BPA0
Q8HWB2
Q8K2X0
Q8VCX7
Q91XK9
Q924Q3
Q924Q6
Q924Q7
Q924Q8
Q924Q9
Q924R1
Q924R3
Q924R4
Q924R8
Q95H92
Q95I79
Q9D8L4
Q9GIQ6
Q9GIQ7
Q9TNN5
Q9TP17
Q9TQ71
Q9TQ72
