# Supplementary material for: GOPred: GO Molecular Function Prediction by Combined Classifiers
Source: PLoS One. 2010 Aug 31;5(8):e12382. doi: 10.1371/journal.pone.0012382 (PMC2930845; doi:10.1371/journal.pone.0012382)
Supplement: Dataset S1 — Dataset: Lists of UniProt IDs of proteins used as positive and negative samples for 300 GO terms. (14.59 MB TAR) [file pone.0012382.s002.tar › data/GO:0003899.positive.idlist.txt]

Q9Y5B0
P09884
O48653
O42709
Q13503
Q9CQ39
P49642
O14215
P10363
Q9VPH2
P49643
O74761
P20457
Q791N7
O94703
P32529
P50106
P10964
P22138
P47006
P46669
Q01080
P19388
Q80UW8
Q09191
P20434
P61219
P36595
P20435
Q923G2
P20436
P48011
P40422
P62875
P62876
O13877
P22139
O15160
P07703
Q09177
P28000
P52435
P87123
P38902
P24928
P04050
Q02061
P08518
P37382
P16370
Q9VEA5
O15514
O74825
P20433
P62488
O14459
P34087
P36954
P60898
O74635
P27999
Q9Y2Y1
O13896
Q04307
P04051
P59470
P22276
Q9BUI4
P32349
P25441
P36121
P32910
O15318
P17890
Q9Y535
P35718
P47076
Q8BKF1
P13433
Q09693
A6ZL96
A6ZNK1
A6ZNW4
A6ZNZ5
A6ZP50
A6ZP53
A6ZP66
A6ZPH0
A6ZPH1
A6ZQ22
A6ZQI9
A6ZRW9
A6ZUA7
A6ZVP6
A6ZWZ1
A6ZX61
A6ZXI7
A6ZY12
A6ZYB5
A6ZZ03
A6ZZH7
A7A203
O94285
Q9C0Z9
Q84JN3
Q3TES3
Q3TMK3
Q3TN04
Q3U2B9
Q3U3J3
Q3V214
Q3V3C0
Q8CI23
Q8R0H0
Q9CSL3
Q9D196
