# Supplementary material for: GOPred: GO Molecular Function Prediction by Combined Classifiers
Source: PLoS One. 2010 Aug 31;5(8):e12382. doi: 10.1371/journal.pone.0012382 (PMC2930845; doi:10.1371/journal.pone.0012382)
Supplement: Dataset S1 — Dataset: Lists of UniProt IDs of proteins used as positive and negative samples for 300 GO terms. (14.59 MB TAR) [file pone.0012382.s002.tar › data/GO:0003924.positive.idlist.txt]

P36639
Q6R0H6
P36406
P84077
P84078
P11076
P19146
P61204
P18085
P84085
P84084
P62330
P62331
Q13795
P40616
P38116
Q19705
Q02804
P40617
P61213
P56559
P61208
P49703
Q99PE9
P25342
P32468
Q05062
P40793
P60953
P60766
Q8CFN2
Q01112
P19073
P09119
P18899
O95661
O00429
Q8K1M6
P54861
Q05193
P02992
P38297
O18412
P62873
P62874
P11017
P29829
P62879
P16520
Q61011
P62881
P50151
P61952
P61953
Q9JMF3
P63211
P63215
P63216
Q9NFZ3
O14610
P68040
Q8CFB4
P39722
P29992
P21278
Q03113
P27600
Q14344
P27601
O95837
P30679
P30678
P63096
P04899
P08752
P08754
Q9DC51
P38405
P09471
P18872
P29777
P18873
P23625
P50148
P21279
Q6R0H7
P63092
P63094
Q9Z0F1
P20612
P50149
P19086
O70443
P16894
P08539
P16051
P10823
P32835
P32836
P15170
Q923K4
Q00582
P46943
P41091
P25038
P39730
P55010
Q9QZ85
Q8R500
P32266
P87320
P09922
P20592
Q9WVP9
P14598
Q9BZE4
P53742
P40010
O60313
P58281
O93248
P51153
Q9DD03
P62820
P62821
Q9D1G1
P51157
P51158
P61019
Q15771
Q13636
Q64008
Q15286
P20336
P63011
P20337
Q9CZT8
O95716
P20338
P20339
Q9CQD1
P61020
P61021
P51148
P35278
P20340
P61294
Q9H0N0
P51149
Q8VEA8
O14966
Q63481
P51151
Q9R0M6
Q03206
P40792
P63000
P63001
Q6RUV5
P48554
P15153
Q05144
P60763
P60764
P55042
P63321
P62826
P62834
P62835
Q62636
P18613
P10114
P01119
P01120
P32253
Q9Y272
P15064
P32883
O14807
P08556
P08647
P62492
Q15907
Q9UL26
P51159
O00194
Q14088
Q9UBK7
Q9UNT1
Q9WTY2
Q96A58
O94363
Q9VND8
Q15382
Q13017
P48148
Q09914
P06780
Q10133
P06781
Q00245
Q874R1
Q00246
Q9HE04
P53879
P61586
Q9QUI0
P61589
P62745
P62746
P08134
O00212
P84095
Q24192
Q8R527
Q99578
P52198
P61587
P61588
Q9HB90
P62070
P62071
P10301
Q92737
Q8K5A4
P13856
P20606
P07560
O43236
Q99719
Q9UHD8
P36048
P87027
P28748
P21565
Q8BHJ5
Q08188
Q15029
P21576
P36017
P53893
P48559
P11620
P01123
P17609
P38555
P51996
P36018
P36019
Q99260
O94655
P32939
A6ZLA7
A6ZLU3
A6ZM61
A6ZMN2
A6ZNT9
A6ZP30
A6ZQY0
A6ZRY2
A6ZRY8
A6ZT15
A6ZTX9
A6ZVF9
A6ZW37
A6ZWJ7
A6ZX41
A6ZXE0
A6ZXJ0
A6ZZW6
A6ZZX8
A7A0Q5
A7A1E2
A7A1H6
A7A201
A7A233
Q9HGL5
Q9BXQ0
Q9P1K2
O16158
Q541G3
Q7YZ98
Q95U81
Q9U5D4
Q9U5E0
Q9UA31
Q9UA32
Q9V3C2
Q9V433
Q9Y1H2
A2AE33
A2RTC5
A4IF60
A4UUI3
A4UUI4
O08814
O35791
O70564
O88180
P97345
Q05D37
Q0PD09
Q0PD42
Q0PD45
Q0PD48
Q0PD53
Q0PD56
Q0PD62
Q0PD63
Q0PD66
Q0PD67
Q0VDV7
Q149F3
Q14A12
Q14AA6
Q1LZJ1
Q2NKI3
Q2V6D6
Q3KNN1
Q3TCT9
Q3TE09
Q3THP0
Q3THY7
Q3TIC2
Q3TJ39
Q3TJH1
Q3TKQ0
Q3TLP8
Q3TMF4
Q3TN61
Q3TQ70
Q3TSE8
Q3TV85
Q3TW88
Q3TXK7
Q3U0D7
Q3U1B1
Q3U2C0
Q3U2W7
Q3U4P3
Q3U5T3
Q3U7U8
Q3UB66
Q3UCX0
Q3UCX7
Q3UD61
Q3UE40
Q3UG14
Q3UHH5
Q3UL78
Q3UPA1
Q3USS7
Q3UUY4
Q3UYF9
Q3V331
Q3V3C2
Q3V3I2
Q3V3W9
Q4FJJ9
Q4FJM5
Q4FJP3
Q4VAA1
Q4VAE6
Q53WZ3
Q542R8
Q543S2
Q54AE3
Q5D202
Q5DTF3
Q5J7N1
Q5NCC5
Q5NCC6
Q5SW86
Q5SW87
Q5SW88
Q5SYL4
Q5SYL5
Q5SYL6
Q5SYM6
Q60711
Q61018
Q61594
Q61621
Q61924
Q61925
Q62293
Q63483
Q66HQ8
Q66K09
Q675B0
Q6IN03
Q6IRL2
Q6KAN1
Q6LEA6
Q6TAS0
Q6ZPF0
Q78UK8
Q810L2
Q811M6
Q8BMN7
Q8BMQ1
Q8BN19
Q8BPG5
Q8BQF5
Q8BSY7
Q8BU78
Q8BUB2
Q8BV33
Q8BVT6
Q8C1M1
Q8C266
Q8C2E2
Q8C2M8
Q8C372
Q8C458
Q8C4A2
Q8C4N8
Q8C5L2
Q8C674
Q8CBH3
Q8CEV8
Q8CFA8
Q8JZT4
Q8K086
Q8K0G1
Q8K242
Q8QZS2
Q91X95
Q91Z40
Q922Y6
Q923X0
Q99JI7
Q99LA0
Q9CQB1
Q9CSQ0
Q9CTF6
Q9CU21
Q9CXY0
Q9CY91
Q9D034
Q9D091
Q9D3E4
Q9D778
Q9D7B3
Q9D859
Q9DCE9
Q9EQT3
Q9ERM6
Q9JJ21
Q9JJ33
Q9QWR5
Q9QYZ0
Q9WUC0
