# Supplementary material for: GOPred: GO Molecular Function Prediction by Combined Classifiers
Source: PLoS One. 2010 Aug 31;5(8):e12382. doi: 10.1371/journal.pone.0012382 (PMC2930845; doi:10.1371/journal.pone.0012382)
Supplement: Dataset S1 — Dataset: Lists of UniProt IDs of proteins used as positive and negative samples for 300 GO terms. (14.59 MB TAR) [file pone.0012382.s002.tar › data/GO:0004091.positive.idlist.txt]

Q9CQ60
P22760
Q99PG0
P38433
P07140
P22303
P21836
P37136
P11229
P20309
P08912
Q9NST1
P28039
O35298
P02655
P25641
Q91V12
P30411
P43571
Q16581
P41180
P51681
P07882
Q8VCT4
P16303
O54804
P06276
Q91WC9
Q07648
P25101
P23141
Q8VCC2
O00748
Q63108
Q9UKY3
Q64573
Q63010
P08171
Q9R0P3
O42807
Q8WZI8
Q9HE18
Q9Y871
Q8CFX1
P32239
P28798
P06762
P40015
Q61292
P18424
Q64194
O46107
P27656
P07867
Q9Y5X9
P07098
Q9CPP7
P06858
P11152
Q3U4B4
P16233
P27657
P54315
Q5BKQ4
P81139
P54317
Q05469
P54310
P15304
O88202
O75608
Q8NCC3
Q8VEB4
Q99685
Q8BYM5
Q04958
Q9VXP4
P04054
Q9Z0Y2
P50393
O95712
Q9UP65
Q50L43
Q50L42
Q50L41
P85062
P85060
P85061
Q9NZ20
P39877
P51433
O60733
P97570
P14555
P14423
P39878
Q9UNK4
Q9NZK7
O15496
Q9QZT3
P84736
O00254
P30101
Q9EPR2
P80108
O70362
Q6PXP0
P13217
Q53H76
P39105
Q03674
Q08108
P40977
Q9Z1B3
Q00722
A3KGF7
Q01970
Q99JE6
Q15147
P51178
Q8R3B1
Q8K2J0
Q8K3R3
Q62711
Q9P212
P16885
Q8K394
Q13393
O14939
P70498
Q8IV08
Q8BJ56
Q9NP80
P52430
P27170
Q15165
Q9UHV8
Q9Y570
P38796
P30041
P34222
Q8BW00
P38876
Q99ML9
Q1W695
Q1W694
P50278
P37262
P38858
P53315
P36126
P34163
P54857
P40308
P36165
Q12043
Q9Z0G4
Q07804
Q07950
A6ZSA8
A6ZSY2
A6ZT71
A6ZT95
A6ZTP7
A6ZXB4
A6ZZI1
O75612
Q15111
Q29RV9
O61371
Q6AWR6
Q6XPX3
Q86P93
Q8SZB2
Q8T0K7
Q9U295
Q9VUH7
O49635
Q8S8N6
Q94AS5
Q9FX94
Q9LT10
Q9LZA6
Q9SIN9
Q9SMN0
A2AP18
A6H6K5
O35849
Q05DG3
Q06EY0
Q08ED5
Q149K3
Q14CI2
Q14DK8
Q2M4J2
Q3KPE4
Q3KPE5
Q3TAY1
Q3TDB1
Q3TFM8
Q3TL82
Q3TLJ9
Q3TMR2
Q3TQH6
Q3TVQ3
Q3TW77
Q3TWT4
Q3TX66
Q3TYU0
Q3U303
Q3U5Q6
Q3U5U0
Q3U6S8
Q3U715
Q3U784
Q3U831
Q3U841
Q3U8W3
Q3U9K2
Q3U9N4
Q3U9P4
Q3UAJ3
Q3UAX2
Q3UB54
Q3UB98
Q3UBA8
Q3UBE9
Q3UC19
Q3UC44
Q3UC81
Q3UCD4
Q3UCH4
Q3UCZ2
Q3UD85
Q3UDD6
Q3UPW0
Q3UQT0
Q3USI2
Q3UW56
Q3V0A4
Q3V206
Q3V3V2
Q4FJQ8
Q4FK10
Q4QSC7
Q4V8L7
Q505J2
Q542L4
Q543Z1
Q544Y8
Q5FW74
Q5FWA6
Q5J2U5
Q5M895
Q5NCE6
Q61266
Q64571
Q64645
Q64646
Q66HD1
Q69ZI4
Q6AXH0
Q6AYV9
Q6DQ95
Q6DQ97
Q6GTY5
Q6IMY6
Q6IRF5
Q6LCY9
Q6P8L2
Q6PAS6
Q6PDH1
Q6T861
Q6ZQ92
Q78ED5
Q7TNZ4
Q80VX3
Q80WP6
Q8BJV1
Q8BK48
Q8BL71
Q8BM97
Q8BMC8
Q8BMX2
Q8BV23
Q8BWU4
Q8BXH1
Q8BXN5
Q8BZT7
Q8C562
Q8C5J9
Q8CBG6
Q8CDI9
Q8CFR1
Q8CGH0
Q8CIH5
Q8K033
Q8K197
Q8K4D5
Q8K4D7
Q8QZR3
Q8QZU3
Q8R097
Q8R0L2
Q8R0W5
Q8R0Y0
Q8R1G9
Q8R432
Q8VC02
Q8VC44
Q8VC76
Q8VCU2
Q8VE69
Q91UZ1
Q91WG0
Q91X30
Q91Y34
Q91YG2
Q923B2
Q924V9
Q924X0
Q99KD4
Q9CTW2
Q9D2V3
Q9D7R3
Q9DAC8
Q9DBH3
Q9JM77
Q9QUN4
Q9R1M1
Q9Z1B4
Q9Z2T3
Q9Z2T4
