# Supplementary material for: GOPred: GO Molecular Function Prediction by Combined Classifiers
Source: PLoS One. 2010 Aug 31;5(8):e12382. doi: 10.1371/journal.pone.0012382 (PMC2930845; doi:10.1371/journal.pone.0012382)
Supplement: Dataset S1 — Dataset: Lists of UniProt IDs of proteins used as positive and negative samples for 300 GO terms. (14.59 MB TAR) [file pone.0012382.s002.tar › data/GO:0004112.positive.idlist.txt]

P09543
P16330
P13233
P61249
P53314
Q9Y233
Q9VJ79
Q9HCR9
P54750
Q01064
Q01066
Q14123
Q63421
P36599
P22434
O00408
P06776
Q14432
Q9Z0X4
Q13370
Q9W4T4
P27815
P12252
Q07343
P14646
Q9W4S9
Q08493
Q9W4T0
Q08499
Q8IRU4
Q8CG03
O54735
Q91ZQ1
O55057
Q13946
Q9NP56
Q9QXQ1
O88502
O76083
O70628
P12019
Q23917
P09880
A6ZTU3
Q9UCP2
Q9UCP3
Q6NNF2
Q86H13
Q8IGT9
Q8MLR0
Q8MLR1
Q8MLZ3
Q8MM62
Q8MS17
Q8SXR0
Q95T53
Q95TW8
Q9VFI9
Q9VJ78
Q9VKE9
Q9VYJ0
Q9W1L9
A1L3T2
Q059P6
Q09J73
Q0VBW0
Q14BP9
Q3TDQ8
Q3THT7
Q3TLU6
Q3TRG6
Q3TYL9
Q3TYV5
Q3UEE9
Q3UFX9
Q3URU9
Q63174
Q69C21
Q6S9E6
Q6S9E7
Q6S9E8
Q6S9E9
Q6YF35
Q7TPG1
Q7TPG2
Q8BJ62
Q8BRU7
Q8BSU4
Q8CA95
Q8CBS2
Q8R4Y2
Q8VIE2
Q8VIE3
Q8VIE4
Q99J81
Q99MN2
Q99MN3
Q99MN4
Q99MN5
Q99P54
Q9ESC9
Q9QWH9
Q9QYJ5
Q9QYJ6
Q9QYT5
Q9QYT6
Q9R0T6
Q9WVI1
