# Supplementary material for: GOPred: GO Molecular Function Prediction by Combined Classifiers
Source: PLoS One. 2010 Aug 31;5(8):e12382. doi: 10.1371/journal.pone.0012382 (PMC2930845; doi:10.1371/journal.pone.0012382)
Supplement: Dataset S1 — Dataset: Lists of UniProt IDs of proteins used as positive and negative samples for 300 GO terms. (14.59 MB TAR) [file pone.0012382.s002.tar › data/GO:0004175.positive.idlist.txt]

Q8K370
Q9PW35
P13798
P10323
P23578
P29293
O35598
Q9QYV0
Q9R1V7
Q61072
P97490
Q9R0X2
Q8JZQ2
Q8NK92
Q8R146
Q8BVF7
Q8C7N7
Q9DCZ9
Q9VQG2
Q53RT3
Q09PK2
Q8BHH1
Q8C033
Q6HA08
P53867
P58459
Q769J6
Q4VC17
P97857
P59511
O95450
Q8C9W3
Q8BNJ2
P40851
P56817
P56818
Q9Y5Z0
P12630
Q13867
Q8R016
P98063
Q8CG16
Q8CFG9
P00736
P09871
Q9ES66
Q9UMQ6
Q9ER56
O75808
O35350
O08529
Q07009
P20807
Q64691
P16259
Q22036
O15484
O08688
Q9Y6Q1
O14815
Q9D805
Q11002
Q9VT65
P07267
O02002
P29466
P42575
P29594
P42574
P70677
P70343
O08738
O35397
P97864
Q8IRY7
Q14790
O89110
P55211
Q92851
O08736
O75601
P31944
O89094
P07858
P00787
O93428
P07339
P18242
P24268
Q805F3
P14091
P70269
P16228
Q9UBX1
P08311
P09668
P43235
O60911
Q24940
P07711
P43234
Q8BM88
P25774
O70370
Q02765
Q9R1T3
Q3TTL0
P42573
P04186
P00746
P05156
P52194
P23946
P50339
Q04857
Q9Y5Q5
P04632
O88456
Q8CG14
Q12468
Q9CR35
P32898
Q8BZ10
Q8VHE6
Q91XQ0
Q9JHU4
P13582
P42892
P42893
Q10711
O60344
Q9JMI0
P08217
P08218
P09093
P08861
P08246
O35709
P70459
P83654
Q03018
P00742
O88947
Q63207
P03951
P00748
P08709
P00740
P16294
Q80W54
Q9Y256
P83255
P13346
P26016
P30430
P30432
P09958
P23188
Q8BZA7
P12544
P11032
P10144
P04187
Q04756
Q61646
Q99M31
Q92743
Q9R118
O43464
Q9XYF4
O01382
P14735
P28627
Q8BPT6
P46972
Q8VDP4
Q61759
Q9JM71
P23276
P13134
Q9QYN3
P06870
P20151
Q91VE3
P03952
Q09175
P84907
Q99538
O89017
Q8BMN4
Q2TBA3
P48740
O00187
Q14703
Q9WTZ2
O43462
Q08601
P21812
P21845
P83443
Q16819
Q64230
P28826
P52888
P24155
P53379
P09238
P24347
P39900
P45452
P33435
P50281
P51511
P51512
Q9ULZ9
Q9EPL5
P03956
O60882
O75900
Q9Y5R2
Q9H239
P08253
P33434
P33436
P08254
P09237
P22894
P14780
P41245
Q10713
P20069
P11914
Q03346
P10507
O88495
O88329
Q8VCV9
O96009
Q93243
P63239
P16519
Q61391
Q02038
P47245
Q9JHR9
O35980
P36163
Q8BWU5
Q6PEB4
P47713
Q8R4K8
Q92824
P29122
Q8NBP7
P59996
P30101
Q86BE9
P00790
P20142
Q9D7R7
Q8BZF8
O94710
P78562
P00747
Q01177
Q99797
P35999
Q5K4E3
P48147
Q5JRX3
Q9WVS6
P04070
P31394
Q9CQW3
P53549
Q8C0F9
P48601
P40327
P33297
P33298
P33299
O18413
Q01939
Q9ESD1
P09232
P25375
Q61096
P23694
P40302
P23639
P21242
P23638
P32379
P21243
P40303
P23724
P22141
P25451
P30657
O55234
P30656
P38624
P25043
P26270
Q9V3H2
Q3TD49
Q9V3P6
P25161
P55035
Q9V3G7
P49768
P49769
Q62136
Q8BU25
Q03530
P00797
P08424
Q03792
P38886
P43588
O13563
P38764
P32565
Q9P0U3
Q12884
Q08002
Q3TIX9
Q9UQ90
P47002
P56677
P47154
P00782
Q9WTS4
Q80UB0
Q9JHJ7
P21981
P00734
Q9UJW2
Q99JR5
Q9WVM6
Q14C59
Q8BHM9
Q8K1T0
Q8VCA5
Q8IU80
Q9QYZ9
P83748
Q3V0Q7
O14656
P11214
O14773
Q9EQV6
P29144
Q505F1
P02788
P07477
P07478
P35030
P51784
Q9D9M2
Q92995
P54578
Q9Y4E8
Q9Y5T5
Q3UJD6
O94782
Q5I043
O75604
Q8C0R0
Q91W36
Q8BY87
Q13107
P32571
Q8BL06
P45974
P35125
Q93009
Q6A4J8
P40818
Q80U87
P09936
Q93008
P85109
P84788
P84787
Q9JHB4
O88967
P32329
Q12303
Q8R173
A6ZKQ5
A6ZM97
A6ZN31
A6ZNH1
A6ZNW5
A6ZP43
A6ZPJ2
A6ZPW6
A6ZR51
A6ZRL7
A6ZST0
A6ZTA7
A6ZUE9
A6ZUR1
A6ZUU9
A6ZUY2
A6ZW99
A6ZWY3
A6ZX03
A6ZXV9
A6ZYZ5
A6ZZ26
A6ZZH6
A7A046
A7A122
A7A123
A7A1U2
A7A242
A7A290
A1Z7Y0
A1Z9U3
Q5BIL2
Q7KHI6
Q7KHK9
Q7KLV9
Q7KMP8
Q7KMQ0
Q8MLN6
Q8MPP3
Q8MT35
Q8SZ19
Q8T460
Q94902
Q9GTK3
Q9NBW3
Q9NHF9
Q9U7A2
Q9V3V6
Q9V3Z4
Q9V405
Q9V436
Q9VET9
Q9VFQ9
Q9VJW9
Q9VPQ7
Q9VW54
Q9W122
Q9W414
Q9XZ61
Q9XZC3
Q9XZR9
P79343
O64518
Q9CAN1
A0JLN6
A0JLY3
A1L2Z9
A2RSD4
A2RSF8
A2RTI3
A2RTK3
A3QWY0
A4QPE6
A6H611
A6H6T1
A7LM19
O08643
O08702
O08821
O35171
O35727
O55190
O55191
O70169
O70170
O70182
O70376
O70482
O88299
O88301
O88348
O88977
P97778
Q059W1
Q05BF3
Q05CL2
Q05D46
Q05DI4
Q05DU9
Q08EL2
Q08EM5
Q0D2L8
Q0V926
Q0VBG4
Q0VG59
Q0VGP8
Q0VGP9
Q147T9
Q149J4
Q14CI1
Q14DT6
Q14DT8
Q1LZL1
Q1LZM0
Q2KHJ9
Q2M1G4
Q2M4J5
Q2YD79
Q32MU0
Q32NY0
Q3MI54
Q3T9K7
Q3TAF3
Q3TAZ3
Q3TB65
Q3TB79
Q3TBR2
Q3TCV3
Q3TDB9
Q3TDS7
Q3TDW2
Q3THF6
Q3TI07
Q3TIP3
Q3TIR0
Q3TJN3
Q3TLH2
Q3TLV2
Q3TMY1
Q3TNP3
Q3TNS7
Q3TNX8
Q3TP75
Q3TPJ9
Q3TPL4
Q3TQF7
Q3TQM7
Q3TR71
Q3TRE1
Q3TRQ2
Q3TS48
Q3TSB9
Q3TT00
Q3TTE0
Q3TTE2
Q3TTE6
Q3TTQ1
Q3TTU7
Q3TV11
Q3TWD0
Q3TWL1
Q3TWR6
Q3TX93
Q3TXK4
Q3TXL5
Q3TZ06
Q3TZH4
Q3U025
Q3U0I4
Q3U0N0
Q3U0T4
Q3U0Z2
Q3U1W3
Q3U2N6
Q3U2P3
Q3U3A8
Q3U3V1
Q3U5K1
Q3U5R7
Q3U607
Q3U651
Q3U7C0
Q3U7I9
Q3U7P0
Q3U839
Q3U886
Q3U8S5
Q3U8W5
Q3U925
Q3U9V5
Q3U9W1
Q3UA73
Q3UAQ1
Q3UAS8
Q3UB96
Q3UBR4
Q3UBS3
Q3UC89
Q3UCD9
Q3UCW4
Q3UD32
Q3UDG8
Q3UDN3
Q3UDQ7
Q3UDS9
Q3UE99
Q3UEG8
Q3UF24
Q3UG07
Q3UG15
Q3UGZ6
Q3UHA7
Q3UJJ3
Q3UJP1
Q3UK79
Q3ULP7
Q3ULV2
Q3UMQ1
Q3UN04
Q3UN30
Q3UN95
Q3UNG6
Q3UP27
Q3UQ26
Q3UQ52
Q3UQ67
Q3UQW9
Q3UTF3
Q3UU42
Q3UUI1
Q3UUN2
Q3UV61
Q3UV93
Q3UVA0
Q3UYK2
Q3UZ62
Q3UZI1
Q3V0N7
Q3V0T7
Q3V1S8
Q3V310
Q3ZB04
Q3ZB05
Q3ZB06
Q499D7
Q4FJK5
Q4FJQ4
Q4FJS7
Q4FJX7
Q4FJY0
Q4FK85
Q4KML9
Q4QQL3
Q4R1J7
Q52KQ5
Q52KR0
Q542Q1
Q543E3
Q54AE4
Q566I6
Q570Z4
Q58E42
Q58EU1
Q5D006
Q5DTQ6
Q5DTW4
Q5M8S2
Q5NBV7
Q5NCE0
Q5SRA2
Q5SRA3
Q5SRA4
Q5SUE7
Q5SV70
Q5SV72
Q5U345
Q60815
Q60816
Q61356
Q62030
Q62287
Q62309
Q63109
Q642C9
Q642D0
Q642E6
Q66HS4
Q68FX8
Q68FY8
Q69ZQ6
Q69ZT5
Q6A017
Q6AZ23
Q6B836
Q6B837
Q6EZA5
Q6GTF1
Q6GTN6
Q6GX98
Q6GXA2
Q6GXA5
Q6IE71
Q6IMH7
Q6IN10
Q6IN22
Q6LBQ2
Q6NV96
Q6NXW5
Q6NZC0
Q6NZM2
Q6P544
Q6P550
Q6P6T6
Q6P779
Q6P8H1
Q6P907
Q6PDE6
Q6PER0
Q6PFG4
Q6PFY4
Q6ZPQ7
Q75UT7
Q762C4
Q762C5
Q767K2
Q78E93
Q78VI1
Q78ZE8
Q792P7
Q7TMG1
Q7TNI0
Q7TNV4
Q7TP84
Q7TPF7
Q7TPF8
Q7TQ41
Q7TQC1
Q7TSJ1
Q7TT42
Q80U36
Q80U80
Q80VA3
Q80X17
Q80XI8
Q80Y25
Q80Y26
Q80Y43
Q80YC5
Q80YD8
Q80YU3
Q810R6
Q811Q3
Q812A6
Q8BIB2
Q8BJR8
Q8BJV6
Q8BKA1
Q8BLL4
Q8BMT7
Q8BMX4
Q8BN04
Q8BN05
Q8BNT4
Q8BNU9
Q8BPV9
Q8BQQ5
Q8BQY4
Q8BRB5
Q8BRG4
Q8BRQ2
Q8BSQ7
Q8BSW2
Q8BSX6
Q8BSZ5
Q8BT34
Q8BTX9
Q8BTY5
Q8BV18
Q8BVI3
Q8BVU7
Q8BX01
Q8BXJ5
Q8BYF0
Q8BYG8
Q8BZ53
Q8BZM5
Q8BZR8
Q8C0N5
Q8C0V1
Q8C0V3
Q8C1A5
Q8C1J4
Q8C1L4
Q8C1Q8
Q8C217
Q8C243
Q8C2H4
Q8C2J1
Q8C3Q0
Q8C3Q9
Q8C4F4
Q8C4J7
Q8C4M5
Q8C4U4
Q8C532
Q8C597
Q8C5E9
Q8C6M1
Q8C6T5
Q8C6Y0
Q8C793
Q8C7J2
Q8C7L1
Q8C7R1
Q8C7V2
Q8C962
Q8C9A6
Q8CCI7
Q8CD30
Q8CDV5
Q8CE86
Q8CEG8
Q8CFZ2
Q8CG15
Q8CGQ2
Q8CH29
Q8CHW7
Q8CI01
Q8CIY1
Q8CJ72
Q8K0C4
Q8K0J9
Q8K1N5
Q8K2D4
Q8K3S0
Q8K3S1
Q8K3S2
Q8K3S3
Q8K3S4
Q8R0Q4
Q8R0Y1
Q8R1A6
Q8R1Y4
Q8R3F4
Q8R486
Q8R5F1
Q8VCJ2
Q8VCK2
Q8VE90
Q8VHK4
Q91UZ9
Q91VA3
Q91VG9
Q91WS3
Q91X53
Q91XG7
Q91XW2
Q91Y82
Q91YP2
Q91ZF2
Q91ZF4
Q91ZS5
Q920G4
Q920R7
Q920R8
Q920R9
Q920S2
Q923F5
Q923V2
Q923V3
Q924N9
Q99L44
Q99LE4
Q99LK5
Q99LW4
Q99M14
Q99M20
Q99M47
Q99M88
Q99MS4
Q9CPN7
Q9CPN9
Q9CQ52
Q9CQ78
Q9CRH8
Q9CTX0
Q9CUC4
Q9CUH3
Q9CUU5
Q9CVR9
Q9CW87
Q9CW89
Q9CWR4
Q9D089
Q9D106
Q9D4F0
Q9D4Y9
Q9D533
Q9D6V1
Q9D736
Q9D7P8
Q9D7T9
Q9D7Y7
Q9D8H5
Q9D960
Q9D9S6
Q9DAA4
Q9DBX5
Q9DCQ5
Q9EPX1
Q9EQF2
Q9ER05
Q9ET52
Q9JHC2
Q9JHK1
Q9JI81
Q9JI84
Q9JIE2
Q9JIG5
Q9JIP8
Q9JIS2
Q9JIY3
Q9JKE6
Q9JL18
Q9JLB6
Q9QUT0
Q9QWQ7
Q9QWS6
Q9QWT0
Q9QZF9
Q9QZH1
Q9QZK6
Q9R0S9
Q9R0T0
Q9R113
Q9R1P7
Q9R1W6
Q9R1W7
Q9R258
Q9WUR0
Q9Z0M1
