# Supplementary material for: GOPred: GO Molecular Function Prediction by Combined Classifiers
Source: PLoS One. 2010 Aug 31;5(8):e12382. doi: 10.1371/journal.pone.0012382 (PMC2930845; doi:10.1371/journal.pone.0012382)
Supplement: Dataset S1 — Dataset: Lists of UniProt IDs of proteins used as positive and negative samples for 300 GO terms. (14.59 MB TAR) [file pone.0012382.s002.tar › data/GO:0004197.positive.idlist.txt]

Q8K370
Q8BHH1
Q8C033
P53867
Q13867
Q8R016
Q9ES66
Q9UMQ6
Q9ER56
O75808
O35350
O08529
Q07009
P20807
Q64691
P16259
Q22036
O15484
O08688
Q9Y6Q1
O14815
Q9D805
Q11002
Q9VT65
O02002
P29466
P42575
P29594
P42574
P70677
P70343
O08738
O35397
P97864
Q8IRY7
Q14790
O89110
P55211
Q92851
O08736
O75601
P31944
O89094
P07858
P00787
Q9UBX1
P09668
P43235
O60911
Q24940
P07711
P43234
Q8BM88
P25774
O70370
Q02765
Q9R1T3
Q3TTL0
P42573
P04632
O88456
Q8VHE6
Q91XQ0
Q9JHU4
O35709
P83654
Q03018
Q8BZA7
Q99M31
Q9XYF4
O01382
Q99538
O89017
Q2TBA3
Q08601
P83443
O88329
O35980
P30101
Q9WVS6
Q62136
Q03792
Q3TIX9
Q80UB0
P21981
Q9UJW2
Q99JR5
P51784
Q9D9M2
Q92995
P54578
Q9Y4E8
Q9Y5T5
Q3UJD6
O94782
Q5I043
O75604
Q8C0R0
Q91W36
Q8BY87
Q13107
Q8BL06
P45974
P35125
Q93009
Q6A4J8
P40818
Q80U87
P09936
Q93008
Q9JHB4
Q8R173
A6ZP43
A6ZRL7
Q7KHI6
Q7KHK9
Q9NBW3
Q9NHF9
Q9VET9
Q9VFQ9
O64518
A1L2Z9
A2RTI3
A4QPE6
O08702
O08821
O55190
O55191
O70182
O70376
O70482
O88299
O88348
O88977
Q059W1
Q05D46
Q05DI4
Q08EL2
Q08EM5
Q0D2L8
Q0VBG4
Q0VGP9
Q14CI1
Q2KHJ9
Q32NY0
Q3TAF3
Q3TAZ3
Q3TB79
Q3TCV3
Q3TDS7
Q3THF6
Q3TI07
Q3TLH2
Q3TLV2
Q3TMY1
Q3TPJ9
Q3TPL4
Q3TQM7
Q3TRE1
Q3TS48
Q3TSB9
Q3TT00
Q3TTQ1
Q3U2P3
Q3U3A8
Q3U5K1
Q3U607
Q3U839
Q3U8S5
Q3UA73
Q3UB96
Q3UBR4
Q3UD32
Q3UDG8
Q3UDN3
Q3UE99
Q3UF24
Q3UGZ6
Q3ULP7
Q3UN04
Q3UP27
Q3UQ26
Q3UTF3
Q3UV93
Q3UVA0
Q3UZ62
Q3V0N7
Q4FJK5
Q4FJQ4
Q4FJX7
Q4FK85
Q4KML9
Q4QQL3
Q542Q1
Q58E42
Q5D006
Q5DTW4
Q5NBV7
Q5SUE7
Q5U345
Q62309
Q69ZT5
Q6AZ23
Q6B836
Q6B837
Q6EZA5
Q6IE71
Q6IN22
Q6LBQ2
Q6NV96
Q6NXW5
Q6P8H1
Q6PDE6
Q6PFY4
Q6ZPQ7
Q762C4
Q762C5
Q767K2
Q78VI1
Q792P7
Q7TMG1
Q7TNV4
Q7TPF7
Q7TPF8
Q7TQ41
Q7TQC1
Q80U36
Q80Y25
Q80Y43
Q8BJR8
Q8BMT7
Q8BMX4
Q8BNT4
Q8BPV9
Q8BQQ5
Q8BRB5
Q8BRG4
Q8BSW2
Q8BSX6
Q8BSZ5
Q8BTX9
Q8BVI3
Q8BYF0
Q8BZ53
Q8BZM5
Q8BZR8
Q8C0N5
Q8C0V1
Q8C217
Q8C2H4
Q8C2J1
Q8C3Q0
Q8C3Q9
Q8C4M5
Q8C532
Q8C6M1
Q8C6T5
Q8C7L1
Q8C7V2
Q8C9A6
Q8CD30
Q8CEG8
Q8CHW7
Q8CJ72
Q8K1N5
Q8R0Q4
Q8R1Y4
Q8R486
Q8VCJ2
Q91UZ9
Q91VA3
Q91VG9
Q91XG7
Q91XW2
Q91ZF2
Q91ZF4
Q920G4
Q920R7
Q920R8
Q920R9
Q923F5
Q923V2
Q923V3
Q99M14
Q99M47
Q99M88
Q9CRH8
Q9CVR9
Q9D089
Q9D4Y9
Q9D6V1
Q9DCQ5
Q9ET52
Q9JHK1
Q9JI81
Q9JI84
Q9JIG5
Q9JLB6
Q9QUT0
Q9QWQ7
Q9QZF9
Q9QZH1
Q9R0S9
Q9R0T0
Q9R113
Q9WUR0
