# Supplementary material for: GOPred: GO Molecular Function Prediction by Combined Classifiers
Source: PLoS One. 2010 Aug 31;5(8):e12382. doi: 10.1371/journal.pone.0012382 (PMC2930845; doi:10.1371/journal.pone.0012382)
Supplement: Dataset S1 — Dataset: Lists of UniProt IDs of proteins used as positive and negative samples for 300 GO terms. (14.59 MB TAR) [file pone.0012382.s002.tar › data/GO:0004222.positive.idlist.txt]

Q9PW35
O35598
Q9QYV0
Q9R1V7
Q61072
Q9R0X2
Q8JZQ2
Q6HA08
P58459
Q4VC17
P97857
P59511
O95450
Q8C9W3
Q8BNJ2
P40851
P98063
Q12468
P32898
P42892
P42893
Q10711
O60344
Q9JMI0
Q80W54
Q9Y256
P83255
P14735
P23276
P84907
Q8BMN4
O43462
Q16819
Q64230
P28826
P52888
P24155
P09238
P24347
P39900
P45452
P33435
P50281
P51511
P51512
Q9ULZ9
Q9EPL5
P03956
O60882
O75900
Q9Y5R2
Q9H239
P08253
P33434
P33436
P08254
P09237
P22894
P14780
P41245
Q10713
P11914
Q03346
P10507
Q93243
Q61391
P47245
P36163
Q8BWU5
Q6PEB4
P78562
Q99797
P35999
Q5JRX3
P25375
P23694
Q03530
Q12884
Q08002
Q9UQ90
P47154
Q9WVM6
O88967
A6ZST0
A6ZX03
A6ZZ26
A7A046
A1Z7Y0
Q5BIL2
Q8MLN6
Q8MPP3
Q8MT35
Q94902
Q9GTK3
Q9VJW9
Q9W122
A2RTK3
A6H611
P97778
Q05DU9
Q0V926
Q149J4
Q14DT8
Q1LZL1
Q2M4J5
Q2YD79
Q3TB65
Q3TNX8
Q3TQF7
Q3TR71
Q3TTE0
Q3TTE2
Q3TTE6
Q3TTU7
Q3TX93
Q3U025
Q3U0I4
Q3U0T4
Q3U0Z2
Q3U1W3
Q3U2N6
Q3U5R7
Q3U7C0
Q3U9V5
Q3UDQ7
Q3UG07
Q3UG15
Q3UJJ3
Q3UJP1
Q3ULV2
Q3UQ52
Q3UQ67
Q3UQW9
Q3UUI1
Q3UV61
Q3V310
Q499D7
Q52KQ5
Q570Z4
Q58EU1
Q5DTQ6
Q5NCE0
Q5SRA2
Q5SRA3
Q5SRA4
Q5SV70
Q5SV72
Q60815
Q60816
Q61356
Q62287
Q642C9
Q642D0
Q66HS4
Q6A017
Q6GX98
Q6GXA2
Q6GXA5
Q6IMH7
Q6IN10
Q6NZC0
Q6NZM2
Q6P550
Q6P779
Q6P907
Q6PFG4
Q75UT7
Q78E93
Q78ZE8
Q80VA3
Q80XI8
Q810R6
Q811Q3
Q8BIB2
Q8BKA1
Q8BLL4
Q8BNU9
Q8BV18
Q8C0V3
Q8C1A5
Q8C597
Q8C7J2
Q8CCI7
Q8CDV5
Q8CGQ2
Q8K0J9
Q8K2D4
Q8R3F4
Q8R5F1
Q8VHK4
Q91YP2
Q91ZS5
Q99LK5
Q9CUC4
Q9D4F0
Q9D736
Q9EPX1
Q9EQF2
Q9JHC2
Q9QWS6
