# Supplementary material for: GOPred: GO Molecular Function Prediction by Combined Classifiers
Source: PLoS One. 2010 Aug 31;5(8):e12382. doi: 10.1371/journal.pone.0012382 (PMC2930845; doi:10.1371/journal.pone.0012382)
Supplement: Dataset S1 — Dataset: Lists of UniProt IDs of proteins used as positive and negative samples for 300 GO terms. (14.59 MB TAR) [file pone.0012382.s002.tar › data/GO:0004252.positive.idlist.txt]

P13798
P10323
P23578
P29293
P97490
Q8NK92
Q8R146
Q8CG16
Q8CFG9
P00736
P09871
P08311
P04186
P00746
P05156
P52194
P23946
P50339
Q04857
Q9Y5Q5
Q8CG14
Q9CR35
Q8BZ10
P13582
P08217
P08218
P09093
P08861
P70459
P00742
O88947
Q63207
P03951
P00748
P08709
P00740
P16294
P13346
P26016
P30430
P30432
P09958
P23188
P12544
P11032
P10144
P04187
Q04756
Q61646
Q92743
Q9R118
O43464
Q8VDP4
Q61759
Q9JM71
P13134
Q9QYN3
P06870
P20151
Q91VE3
P03952
Q09175
P48740
O00187
Q14703
Q9WTZ2
P21812
P21845
O88495
P63239
P16519
P47713
Q92824
P29122
Q8NBP7
P59996
Q8BZF8
O94710
P00747
Q01177
Q5K4E3
P48147
P04070
P31394
Q9CQW3
Q8C0F9
Q9ESD1
P09232
Q61096
O55234
Q8BU25
P47002
P56677
P00782
Q9WTS4
Q9JHJ7
P00734
Q14C59
Q8BHM9
Q8K1T0
Q8VCA5
Q8IU80
Q9QYZ9
P83748
Q3V0Q7
O14656
P11214
Q505F1
P02788
P07477
P07478
P35030
P85109
P84788
P84787
Q9XZR9
P79343
Q9CAN1
A0JLN6
A0JLY3
A2RSD4
A2RSF8
A3QWY0
A6H6T1
O08643
O35171
O35727
O70169
O70170
O88301
Q05CL2
Q0VG59
Q0VGP8
Q147T9
Q14DT6
Q1LZM0
Q2M1G4
Q32MU0
Q3MI54
Q3T9K7
Q3TBR2
Q3TDB9
Q3TIP3
Q3TNP3
Q3TP75
Q3TXK4
Q3TZ06
Q3TZH4
Q3U0N0
Q3U3V1
Q3U925
Q3U9W1
Q3UAS8
Q3UBS3
Q3UDS9
Q3UEG8
Q3UHA7
Q3UK79
Q3UMQ1
Q3UN30
Q3UN95
Q3UNG6
Q3UU42
Q3UUN2
Q3UZI1
Q3V0T7
Q3V1S8
Q3ZB04
Q3ZB05
Q3ZB06
Q4FJS7
Q4FJY0
Q543E3
Q54AE4
Q566I6
Q5M8S2
Q62030
Q63109
Q68FY8
Q6GTN6
Q6P544
Q6PER0
Q7TNI0
Q7TP84
Q7TSJ1
Q7TT42
Q80U80
Q80X17
Q80Y26
Q80YC5
Q80YD8
Q80YU3
Q812A6
Q8BJV6
Q8BN04
Q8BN05
Q8BRQ2
Q8BSQ7
Q8BT34
Q8BTY5
Q8BVU7
Q8BX01
Q8BYG8
Q8C1J4
Q8C1L4
Q8C1Q8
Q8C4J7
Q8C4U4
Q8C6Y0
Q8C962
Q8CE86
Q8CFZ2
Q8CG15
Q8CH29
Q8CI01
Q8CIY1
Q8K0C4
Q8K3S0
Q8K3S1
Q8K3S2
Q8K3S3
Q8K3S4
Q8R0Y1
Q8R1A6
Q8VE90
Q91WS3
Q91X53
Q91Y82
Q920S2
Q924N9
Q99L44
Q99LE4
Q99LW4
Q99M20
Q99MS4
Q9CPN7
Q9CPN9
Q9CQ52
Q9CQ78
Q9CTX0
Q9CUH3
Q9CW87
Q9CW89
Q9CWR4
Q9D533
Q9D7P8
Q9D7T9
Q9D7Y7
Q9D8H5
Q9D960
Q9D9S6
Q9DAA4
Q9DBX5
Q9ER05
Q9JIP8
Q9JIS2
Q9JIY3
Q9QWT0
Q9QZK6
Q9R1W6
Q9R1W7
Q9Z0M1
