# Supplementary material for: GOPred: GO Molecular Function Prediction by Combined Classifiers
Source: PLoS One. 2010 Aug 31;5(8):e12382. doi: 10.1371/journal.pone.0012382 (PMC2930845; doi:10.1371/journal.pone.0012382)
Supplement: Dataset S1 — Dataset: Lists of UniProt IDs of proteins used as positive and negative samples for 300 GO terms. (14.59 MB TAR) [file pone.0012382.s002.tar › data/GO:0004295.positive.idlist.txt]

Q8CG16
Q8CFG9
P04186
Q8CG14
Q9CR35
Q8BZ10
P70459
O88947
Q61646
Q9JM71
Q9QYN3
Q91VE3
P21845
O88495
Q8BZF8
Q9CQW3
Q8C0F9
Q61096
Q8BU25
Q14C59
Q8BHM9
Q8K1T0
Q8VCA5
Q9QYZ9
Q3V0Q7
P07477
P07478
P35030
A2RSF8
A6H6T1
O08643
O35727
O70169
O70170
O88301
Q05CL2
Q0VG59
Q147T9
Q14DT6
Q2M1G4
Q3MI54
Q3T9K7
Q3TBR2
Q3TDB9
Q3TXK4
Q3TZ06
Q3U3V1
Q3U925
Q3U9W1
Q3UAS8
Q3UBS3
Q3UEG8
Q3UN30
Q3UN95
Q3UU42
Q3V0T7
Q3V1S8
Q4FJS7
Q566I6
Q5M8S2
Q6P544
Q6PER0
Q7TNI0
Q7TSJ1
Q7TT42
Q80X17
Q80Y26
Q80YC5
Q812A6
Q8BSQ7
Q8BVU7
Q8BX01
Q8C1J4
Q8C1Q8
Q8CG15
Q8CH29
Q8CI01
Q8K0C4
Q8R1A6
Q91Y82
Q920S2
Q924N9
Q99M20
Q99MS4
Q9CPN7
Q9CPN9
Q9CQ52
Q9CQ78
Q9CTX0
Q9CUH3
Q9CW87
Q9D7P8
Q9D7T9
Q9D7Y7
Q9D8H5
Q9D960
Q9D9S6
Q9DAA4
Q9ER05
Q9JIP8
Q9JIS2
Q9JIY3
Q9QWT0
Q9R1W6
Q9R1W7
Q9Z0M1
