# Supplementary material for: GOPred: GO Molecular Function Prediction by Combined Classifiers
Source: PLoS One. 2010 Aug 31;5(8):e12382. doi: 10.1371/journal.pone.0012382 (PMC2930845; doi:10.1371/journal.pone.0012382)
Supplement: Dataset S1 — Dataset: Lists of UniProt IDs of proteins used as positive and negative samples for 300 GO terms. (14.59 MB TAR) [file pone.0012382.s002.tar › data/GO:0004386.positive.idlist.txt]

P80428
P53946
Q12386
P46100
Q9VHP0
Q9VGI8
P54132
O88700
P32639
Q10752
P38132
P30665
P41209
Q9R1K9
O14646
O14647
Q12873
Q14839
Q6PDQ2
P22516
Q12389
P20447
P20448
P20449
P53734
P36120
P38719
Q06218
Q9UMR2
Q13206
Q96FC9
Q92841
Q9NVP1
Q92499
Q91VR5
Q9UHI6
Q9NR30
Q9BUQ8
Q9QY15
Q9QY16
Q921N6
Q8VDW0
O00571
Q62095
Q91VN6
Q810A7
Q9NXZ2
Q61496
Q8K301
Q8TDD1
Q6ZPL9
Q9NY93
Q6Q899
P26196
O13370
P06634
Q09181
P39517
Q04217
P36009
O43143
O60231
Q8BZS9
Q80VY9
Q8VHK9
Q99J87
Q14562
Q08211
P38859
Q924H9
P32892
P32644
P18074
P19447
P49135
Q03468
Q13216
Q12099
Q9USU3
Q13283
P34689
Q966L9
Q03532
Q60848
P51979
Q6PCN7
Q12039
O14139
O74465
Q09811
P60842
Q14240
Q91VC3
P10081
Q8R5F7
P53115
Q9ULG1
Q6PCM2
Q24368
P12956
P13010
P38112
P49735
P29469
Q26454
P49717
Q9V461
P97311
P53091
Q61881
Q9VF30
P24785
P53166
P15424
P30771
Q8CIW5
Q9UUA2
P07271
P16381
P15938
P24384
P23394
P20095
P53131
P21372
Q9VQY9
O55230
Q9Y620
P26659
Q00578
P06839
Q9UTJ8
P70270
P46063
O94761
Q75NR7
O94762
Q92900
P45818
P38712
Q9Y265
Q03940
Q9Y230
Q12464
Q92355
Q7Z333
P35187
Q7TPQ3
Q15477
Q9NZC9
P38935
P40694
P28370
P51531
P51532
O60264
P25808
P12954
P32597
Q07478
P32580
Q5EAK4
Q1RKN3
O75643
Q13838
Q9Z1N5
P09052
Q14191
P38766
P40562
P34243
Q08995
P24088
P40105
P53345
O13559
P53819
Q6NZP1
A6ZKS5
A6ZM04
A6ZN06
A6ZNQ1
A6ZQJ1
A6ZRC7
A6ZT77
A6ZTY8
A6ZU62
A6ZUB2
A6ZW20
A6ZWR2
A6ZXG9
A6ZXY5
A6ZYE9
A6ZZU8
A7A045
A7A1G0
A7A237
O43630
A1Z6I8
O96989
P91674
P91675
P91676
Q26453
Q5BI95
Q7JNE2
Q7JNE3
Q7YZ98
Q8T025
Q95SC9
Q95U81
Q9U5E0
Q9UA31
Q9UA32
Q9V433
Q9VBI1
Q9VF26
Q9VGW6
Q9W0I7
Q9W2V7
Q9XYU0
Q9XYU1
Q9Y1H2
A0JLR3
A0JLU6
A0ZVB6
A1L0V6
A2A4P0
A3KMF3
O35845
O35846
O70349
O89064
Q05BH3
Q05CC6
Q3KQK3
Q3KQQ7
Q3T9L0
Q3TB18
Q3TE28
Q3TEZ8
Q3TGP5
Q3TI21
Q3TIE4
Q3TKT4
Q3TKX4
Q3TMM7
Q3TMX1
Q3TPL7
Q3TSG0
Q3TUC8
Q3TUD7
Q3TUR4
Q3TVD8
Q3TW36
Q3U0E0
Q3U0Y5
Q3U1I9
Q3U3I5
Q3U484
Q3U4T8
Q3U580
Q3U582
Q3U605
Q3U606
Q3U837
Q3UA65
Q3UAC4
Q3UAF1
Q3UC10
Q3UD29
Q3UDI8
Q3UE16
Q3UFM8
Q3UHL2
Q3UI73
Q3ULG0
Q3ULG5
Q3UMB4
Q3UPW9
Q3UQ12
Q3UQQ4
Q3UQS6
Q3URH5
Q3URT1
Q3UUG2
Q3UVN0
Q3UX55
Q3UXG9
Q3V086
Q3V122
Q3V1Z7
Q3V265
Q3V303
Q3V3I7
Q52KH4
Q542F4
Q542I2
Q5DTN5
Q5DTP7
Q5DTS8
Q5QNV3
Q5SU85
Q5SU86
Q5SV87
Q689Z5
Q68G14
Q6A0A1
Q6AXG8
Q6DI94
Q6DIC0
Q6IQY9
Q6KAT5
Q6NVF4
Q6NZR5
Q6P5C0
Q6P8K2
Q6PBA0
Q76MT2
Q76MT3
Q76NI2
Q7TND4
Q7TQL1
Q80TE9
Q80TX4
Q80WJ5
Q80X98
Q80YD0
Q810A4
Q8BIE8
Q8BIV4
Q8BIZ9
Q8BJ75
Q8BK20
Q8BKG1
Q8BM40
Q8BM83
Q8BQ54
Q8BQD7
Q8BTS9
Q8BUI4
Q8BVB6
Q8BVN5
Q8BVY3
Q8BY42
Q8BYL8
Q8BZY3
Q8C1Z0
Q8C2W7
Q8C5L1
Q8C6Y8
Q8C7T6
Q8C930
Q8C9M9
Q8CDP6
Q8CGJ5
Q8K267
Q8R0K1
Q8R1J6
Q8R1K9
Q8R1W7
Q8R214
Q8R2S5
Q8R2Z6
Q8R3C7
Q8R3X0
Q8R569
Q8R594
Q8VE45
Q8VE77
Q8VID3
Q8VID5
Q921D5
Q921Y1
Q922B8
Q99JM0
Q99KH6
Q99LN4
Q9CRI3
Q9CRZ3
Q9CS33
Q9CS87
Q9CSI0
Q9CTM9
Q9CTT2
Q9CTU8
Q9CUY2
Q9CXF7
Q9D007
Q9D077
Q9D3Z7
Q9DA70
Q9DD01
Q9EP65
Q9EP85
Q9EP87
Q9EP92
Q9EPA9
Q9EPC0
Q9EQL4
Q9EQS6
Q9EQT8
Q9ER90
Q9JIM3
Q9JLA9
