# Supplementary material for: GOPred: GO Molecular Function Prediction by Combined Classifiers
Source: PLoS One. 2010 Aug 31;5(8):e12382. doi: 10.1371/journal.pone.0012382 (PMC2930845; doi:10.1371/journal.pone.0012382)
Supplement: Dataset S1 — Dataset: Lists of UniProt IDs of proteins used as positive and negative samples for 300 GO terms. (14.59 MB TAR) [file pone.0012382.s002.tar › data/GO:0004402.positive.idlist.txt]

Q12433
P80428
P51587
Q92793
P45481
Q12432
P47128
O60869
Q02908
Q96EB1
Q09472
P43572
Q08649
Q9UUK2
Q03330
Q9JHD2
O14929
Q8BY71
Q12341
P39984
Q06592
O02193
Q9Y0I1
Q9H7Z6
O95251
Q92794
Q8WYB5
Q8BRB7
Q04751
Q9Y6Q9
Q12311
Q07794
Q9V3K3
P40963
P34218
Q04003
Q99314
P53165
P35208
P35189
P21675
P46677
Q15542
Q9UKN8
Q960X4
Q8I8U7
P38811
Q9VKM6
Q08465
P38806
A6ZNR6
A6ZP83
A6ZQ38
A6ZQP5
A6ZT00
A6ZWG5
A6ZWR6
A6ZX67
A7A0Q4
O15026
O96542
Q5BI37
Q7YTZ9
Q7YZ94
Q8MR26
Q95RV8
Q9NG24
Q9NHW0
Q9V9T4
Q9VM15
Q9VM63
Q9Y0W1
Q14AW2
Q2XV35
Q2XV36
Q3TZ59
Q3U142
Q3U2D4
Q3UD69
Q3UH94
Q3UM02
Q3USJ1
Q3UVE8
Q3UXM1
Q3V351
Q4FCR9
Q4FCS0
Q501M5
Q640M9
Q6GQV9
Q6JHU9
Q6P3Z8
Q6PEN9
Q6ZQC7
Q812C1
Q812C2
Q8BJ14
Q8C994
Q8CA70
Q8QZV8
Q91XT1
Q99KI7
Q99KW4
Q9JHD1
Q6J514
