# Supplementary material for: GOPred: GO Molecular Function Prediction by Combined Classifiers
Source: PLoS One. 2010 Aug 31;5(8):e12382. doi: 10.1371/journal.pone.0012382 (PMC2930845; doi:10.1371/journal.pone.0012382)
Supplement: Dataset S1 — Dataset: Lists of UniProt IDs of proteins used as positive and negative samples for 300 GO terms. (14.59 MB TAR) [file pone.0012382.s002.tar › data/GO:0004407.positive.idlist.txt]

P34233
P56523
O59702
Q08923
P31385
Q12432
Q969S8
Q96DB2
Q9GKU5
Q91WA3
O17695
P53973
Q06629
Q06623
P56517
Q94517
Q13547
O09106
P56518
P56519
Q92769
P70288
P56520
O15379
O88895
P83038
Q9UQL6
Q9Z2V6
Q9Z2V5
Q8WUI4
Q8C2B3
Q99P96
Q9BY41
Q8VH37
Q99N13
Q12214
P53096
Q02959
P40480
P53685
P53686
P53687
Q9UR39
P53688
Q9R190
O13298
P50947
Q04779
P32561
P38255
Q07458
P38429
P40505
P36124
P38262
P22579
O94640
P06700
Q923E4
Q8IXJ6
P25357
Q03010
P39001
A6ZNE2
A6ZRY4
A6ZS47
A6ZTZ5
A6ZW72
A6ZWB4
A6ZWR6
A6ZXQ2
Q9USN7
O96505
Q7KTS4
Q7KUA8
Q86BH2
Q86LE9
Q86NK9
Q8I9J6
Q8I9J7
Q8IQA6
Q8IR37
Q8IR38
Q8IR69
Q8MQW5
Q8T090
Q8T9N4
Q9NHX6
Q9VK34
Q9VNC2
Q9VSK5
Q9VYF3
Q9XYX1
Q3TZP3
Q3U4Q5
Q3UDZ8
Q3UG37
Q3UNF4
Q3UNI1
Q3USJ2
Q3USY7
Q53Z05
Q6A001
Q8CGC3
Q922V5
