# Supplementary material for: GOPred: GO Molecular Function Prediction by Combined Classifiers
Source: PLoS One. 2010 Aug 31;5(8):e12382. doi: 10.1371/journal.pone.0012382 (PMC2930845; doi:10.1371/journal.pone.0012382)
Supplement: Dataset S1 — Dataset: Lists of UniProt IDs of proteins used as positive and negative samples for 300 GO terms. (14.59 MB TAR) [file pone.0012382.s002.tar › data/GO:0004428.positive.idlist.txt]

Q13315
Q9JKK8
O59722
P34756
Q16595
Q9Y2I7
Q9Z1T6
P23677
Q8R071
P27987
Q7TS72
Q92551
Q9UHH9
Q96PC2
Q06667
Q7TT16
P07250
Q93YN9
Q9W2Q7
Q9H8X2
Q9SBA5
Q12494
P42951
P38994
O00443
Q61194
Q9BTU6
Q92569
P26450
Q63787
O08908
P54675
P78356
Q80XI4
Q91XU3
P42356
Q9UBF8
Q8BKC8
P70182
P70181
O70161
Q9M149
Q6U7H8
P39104
Q8NEB9
P42336
P42337
P42338
Q8BTI9
P48736
Q96Q15
P37297
O14356
P35169
Q9Y7K2
P32600
Q06685
P50520
P22543
A6ZXY1
A6ZYR3
A7A1C3
P91634
P91635
Q5TYK7
Q5TYK8
Q5TYK9
Q7JNK2
Q7JNX6
Q7K3H0
Q8I0B7
Q8MRX9
Q8STF7
Q8SXS8
Q8WTP4
Q94544
Q95RR5
Q9TXI6
Q9TXI7
Q9VND3
Q9VPR6
Q9VTN5
Q9VYE6
Q9VYE7
Q9W1M7
Q9W2R3
A0JNZ1
O08662
O55168
P70304
P70305
Q0VGQ5
Q14CH6
Q14DJ4
Q3TA58
Q3TBS8
Q3TNJ8
Q3TNX3
Q3TP23
Q3TRL7
Q3TZM5
Q3TZM6
Q3U4Q1
Q3U917
Q3UJ95
Q3UQN0
Q3US21
Q3UT26
Q3UWW7
Q3UXJ0
Q3V1V6
Q571L3
Q68FH2
Q6PB48
Q78E76
Q80UI5
Q8BKB2
Q8C7P2
Q8CFF1
Q8K3B3
Q91XU2
Q99LY6
Q9CTK7
