# Supplementary material for: GOPred: GO Molecular Function Prediction by Combined Classifiers
Source: PLoS One. 2010 Aug 31;5(8):e12382. doi: 10.1371/journal.pone.0012382 (PMC2930845; doi:10.1371/journal.pone.0012382)
Supplement: Dataset S1 — Dataset: Lists of UniProt IDs of proteins used as positive and negative samples for 300 GO terms. (14.59 MB TAR) [file pone.0012382.s002.tar › data/GO:0004437.positive.idlist.txt]

Q9Z0S1
O94505
P29218
O14732
Q91UZ5
P38710
Q05533
Q9EPW0
O15327
Q9QWG5
Q12271
Q08227
Q9NRR6
Q9JII1
P49441
Q9Z2C4
Q13614
Q9Z2D1
Q9Z2C9
Q8NCE2
Q01968
P59644
P60484
O08586
Q66GT5
P32368
Q92835
Q9ES52
Q6P549
Q9WVR3
Q9BT40
Q8C5L6
O43001
O43426
Q8CHC4
Q9D2G5
P53916
P40559
P47147
P50942
A6ZVR7
A7A077
O94526
O76455
Q5U0V7
Q7KJN5
Q7KJN6
Q7KMQ6
Q86IG3
Q8MR94
Q8T658
Q9U470
Q9V3L4
Q9VBZ3
Q9VFP6
Q9Y0B5
Q9Y0B6
Q9SYK4
A0PJC0
O54996
O54997
Q05DI2
Q0VBQ7
Q2VTA1
Q3TAU6
Q3TBW1
Q3TC14
Q3TDM9
Q3TTB3
Q3TZ34
Q3U3B7
Q3U449
Q3U926
Q3UBN8
Q3UEQ1
Q3UEU0
Q3UFB0
Q3UUN5
Q3UUT8
Q3V030
Q3V415
Q5DU01
Q5ND43
Q5ND44
Q6NVF0
Q6P572
Q7TPR1
Q80XM6
Q8BQ73
Q8BSR7
Q8BXC9
Q8BXT3
Q8C489
Q8CF65
Q8CIU3
Q8CIU4
Q8CIU5
Q8CIU6
Q8CIU7
Q8K0A2
Q8K337
Q91ZF8
Q924A9
Q9DBW2
Q9ESD5
Q5XUX5
