# Supplementary material for: GOPred: GO Molecular Function Prediction by Combined Classifiers
Source: PLoS One. 2010 Aug 31;5(8):e12382. doi: 10.1371/journal.pone.0012382 (PMC2930845; doi:10.1371/journal.pone.0012382)
Supplement: Dataset S1 — Dataset: Lists of UniProt IDs of proteins used as positive and negative samples for 300 GO terms. (14.59 MB TAR) [file pone.0012382.s002.tar › data/GO:0004497.positive.idlist.txt]

P19021
P97467
P38169
P82679
P15538
P19099
P15539
P30099
P30100
Q8GSQ1
Q940V4
O95992
Q9Z0F5
Q61419
Q9QZ82
P14137
P05093
P27786
P11715
P00184
P00185
Q16678
P08686
Q64562
Q64441
O43174
Q02318
P11711
P15149
P11509
P13107
P20814
P33260
P33261
P24470
P13108
P12939
Q64680
P05181
Q05421
P05182
P24903
P51589
Q9CX98
Q9NGX9
Q9VWR5
Q9VUF8
Q9VGH1
Q9NYL5
Q9JKJ9
P05183
P08684
P20815
P51538
Q64459
Q9Y6A2
P20816
O88833
P08516
Q02928
P24464
O35728
P20817
P78329
Q08477
P98187
P17549
Q27593
Q64505
O75881
Q60991
Q9UNU6
P19730
P19734
Q9BU89
P47120
Q9VGY6
P52020
Q15800
P53045
Q01740
P38866
Q99518
Q8K2I3
Q8VHG0
O15229
Q91WN4
Q26304
Q8VDP3
Q9CXI3
Q7TT41
P29475
P29476
P35228
Q14961
P29477
Q06518
P29474
P70313
Q62600
O34453
Q9RR97
Q27571
P17276
P00439
P16331
P04176
Q9CZL5
P61458
Q27451
O44249
Q27452
Q25519
Q9W1V6
O35074
Q8CGV2
P18459
P07101
P24529
P04177
P14679
P11344
A6ZQ29
A6ZV45
Q9P7T0
Q86SK2
Q86SK3
Q9UCU0
A1Z746
Q27577
Q27598
Q7K2W6
Q7K3U4
Q8SYV3
Q95V23
Q961V2
Q962N6
Q963E0
Q9BMM9
Q9GV29
Q9VCC6
Q9W0K2
Q9W1E9
O80823
Q5CCK3
Q5KQH7
Q5Z5S0
Q8H848
Q93VK5
Q94IA6
Q9LNJ4
A1L331
A1L3S6
A6H653
O35650
P97301
P97904
Q05A20
Q05CS3
Q06767
Q06772
Q0PGA0
Q0PGA1
Q0VBT4
Q14AB5
Q19P44
Q19P45
Q3KP75
Q3TB77
Q3TBH9
Q3TG86
Q3TJV0
Q3TLI9
Q3TP55
Q3TR45
Q3TWW0
Q3TWZ8
Q3TX89
Q3TXU0
Q3UEH8
Q3UEN8
Q3UK06
Q3UM08
Q3UMF5
Q3UQH5
Q3UTB3
Q3UYU1
Q3V0K6
Q3V1A8
Q3V1F1
Q52L54
Q53YJ1
Q544S6
Q5I0P5
Q5I0P9
Q5PQX2
Q62710
Q64539
Q64546
Q64586
Q68G40
Q6AYW2
Q6LCX1
Q6LCX2
Q6LCX9
Q6NV84
Q6P200
Q6XS76
Q71US7
Q71UV8
Q78E18
Q7TSV7
Q7TSX2
Q80UE2
Q8BFR7
Q8BGU0
Q8BQ31
Q8BSQ7
Q8BUI1
Q8BXC0
Q8C5P3
Q8CFY8
Q8CH15
Q8CJ80
Q8K0C4
Q8K385
Q8R402
Q91WV1
Q91ZN2
Q99KY6
Q99N17
Q99N19
Q9CW87
Q9D793
Q9ESQ6
Q9JIP8
Q9JIY3
Q9JJY7
Q9QWT2
Q9QYM6
Q9R0W4
Q9WTN7
Q9WTY7
Q9WVT5
Q9Z1P9
