# Supplementary material for: GOPred: GO Molecular Function Prediction by Combined Classifiers
Source: PLoS One. 2010 Aug 31;5(8):e12382. doi: 10.1371/journal.pone.0012382 (PMC2930845; doi:10.1371/journal.pone.0012382)
Supplement: Dataset S1 — Dataset: Lists of UniProt IDs of proteins used as positive and negative samples for 300 GO terms. (14.59 MB TAR) [file pone.0012382.s002.tar › data/GO:0004518.positive.idlist.txt]

Q9VUQ5
P03875
P03876
Q6P6J4
Q8K1E6
P10152
P21570
P03950
P51173
P27695
Q68G58
P50525
P22936
P87175
P38207
Q6WY08
A2AMT1
Q10423
Q03702
P31384
P53859
Q9UK59
Q923B1
O13765
P24309
Q9VCU9
Q09884
O00273
O76075
Q9Z207
Q9UPY3
Q8R418
Q9URU2
P38859
P21704
O00115
P56542
Q9QZK8
Q9QY48
P49184
Q92874
Q9D1G0
Q13609
O55070
P52431
P46957
P47110
P54358
P15436
P54099
P12724
Q9C103
Q09907
Q8C522
Q13822
O14638
Q6DYE8
P97675
Q92889
Q9QZD4
P28715
O75460
Q9EQY0
Q76MJ5
Q9UQ84
Q9QZ11
P53695
P39875
Q13868
Q921I9
Q9CRA8
Q15024
Q8BGE5
P70040
P70054
P39748
P39749
P09932
P32361
Q96AZ6
O95243
P03873
P38257
P49959
P32829
P07266
P39112
P48240
P87231
Q04149
Q99P21
Q86UW6
P15531
Q8K203
Q03264
P25655
P06100
P06102
P34909
Q12514
P31378
Q08214
P78549
P08466
P83222
Q95NM6
O15527
O08760
P53397
Q9Y3B8
Q9D8S4
P54964
P04637
P22192
P53010
P36102
O95453
Q765A7
Q10480
Q99575
P41812
P39008
P53833
P38336
Q9DB28
P28005
P53218
O75817
Q9DCH2
P38291
P38208
Q12972
Q8R3G1
P83221
P30620
Q00438
P06838
O60671
P06777
P26793
P39750
P07276
Q09683
Q92878
Q99638
P53331
Q12090
Q08237
Q12530
P40993
P84867
P07998
P10153
Q93091
Q9H1E1
Q8TDE3
O60930
Q04740
O75792
Q9CWY8
P53942
Q05635
Q12338
P84784
Q02555
O00584
Q02933
Q8MKW7
P36159
Q02773
Q9CQH8
P38786
O95707
P78346
P78345
O75818
P40571
Q08285
P46948
Q12277
P25359
Q08162
Q05636
P53256
P38792
Q12149
Q06559
P03882
P03878
P03877
Q04675
P16658
Q8BMZ5
P39707
Q02825
O54988
P38324
Q12098
P23179
Q8IV48
O96651
Q9NSU2
Q9BQ50
P33753
Q10988
P17255
Q14191
O09053
P97789
P40383
P22147
Q9H0D6
P40848
Q02792
Q09693
P34220
Q06224
Q6NZP1
A6ZKT0
A6ZLJ7
A6ZLX2
A6ZMV2
A6ZNG6
A6ZRL0
A6ZSM9
A6ZSX5
A6ZTR4
A6ZU86
A6ZUK5
A6ZV77
A6ZVT4
A6ZXG5
A6ZYM8
A6ZYM9
A6ZZK3
A6ZZK4
A6ZZV4
A7A0D5
A7A0H1
A7A109
A7A1G1
A7LCP1
O74856
Q08I43
Q9P6M0
Q9P7M3
Q66K74
A1Z768
O44114
O44160
Q24081
Q27IU2
Q27IU3
Q27IU4
Q27IU5
Q27IU6
Q27IU7
Q27IU8
Q27IU9
Q2Q3Y0
Q2Q3Y1
Q2Q3Y3
Q2Q3Y4
Q2Q3Y5
Q7JY33
Q7JYM9
Q95R42
Q95R46
Q9GV40
Q9N3T2
Q9U2S6
Q9U9Q6
Q9VCN1
Q9VED8
Q9VPT8
Q9VRJ0
Q64MA3
Q9FT68
Q9LDM2
Q8E8A6
A2RRK3
A2RRK4
O35656
O35948
Q05BB8
Q05C51
Q05CY3
Q0VGT1
Q148B3
Q3KQI2
Q3T9B4
Q3T9W0
Q3TAV0
Q3TB25
Q3TBG7
Q3TBZ5
Q3TFX6
Q3TGH6
Q3TLZ9
Q3TMV6
Q3TN29
Q3TRW6
Q3TST0
Q3TSX1
Q3TYY2
Q3TZ13
Q3U0J6
Q3U1B0
Q3U2K4
Q3UD20
Q3UEU6
Q3UG70
Q3UIL3
Q3UM14
Q3UNL5
Q3UQH3
Q3UU77
Q3UUC1
Q3UUV8
Q3UVP0
Q3UZX3
Q4ADY6
Q4FZF8
Q542B0
Q5CZW6
Q5DTM7
Q5PR81
Q69ZY2
Q6P736
Q6P8L5
Q6ZQ07
Q6ZQ23
Q75WC0
Q762C9
Q762D1
Q78KL9
Q80YP9
Q8BJ91
Q8BKV8
Q8BMG9
Q8BMI4
Q8BP51
Q8BUI4
Q8BWH5
Q8BY42
Q8BYF4
Q8C074
Q8C0J0
Q8C0W5
Q8C2N0
Q8C5X6
Q8C952
Q8CBU8
Q8CE63
Q8CI75
Q8K196
Q8K331
Q8K3B8
Q8R069
Q8R2P7
Q8R419
Q8VDY7
Q91VT0
Q91VZ7
Q91Z50
Q923L5
Q923L6
Q923L7
Q99K07
Q99M86
Q9CSH3
Q9CV07
Q9CWG3
Q9CXC7
Q9D3Z7
Q9QYV2
Q9R126
