# Supplementary material for: GOPred: GO Molecular Function Prediction by Combined Classifiers
Source: PLoS One. 2010 Aug 31;5(8):e12382. doi: 10.1371/journal.pone.0012382 (PMC2930845; doi:10.1371/journal.pone.0012382)
Supplement: Dataset S1 — Dataset: Lists of UniProt IDs of proteins used as positive and negative samples for 300 GO terms. (14.59 MB TAR) [file pone.0012382.s002.tar › data/GO:0004519.positive.idlist.txt]

Q9VUQ5
P03875
P03876
Q6P6J4
Q8K1E6
P03950
P51173
P27695
Q68G58
Q10423
Q03702
Q9UK59
Q923B1
O13765
P24309
Q9VCU9
Q9Z207
Q9UPY3
Q8R418
P38859
P21704
O00115
P56542
Q9QZK8
Q9QY48
O55070
Q9C103
Q09907
Q8C522
Q6DYE8
Q92889
Q9QZD4
P28715
O75460
Q9EQY0
Q76MJ5
Q9UQ84
P39875
P70040
P70054
P39748
P39749
P09932
P32361
O95243
P38257
P49959
P32829
P07266
P87231
Q04149
Q99P21
Q86UW6
Q8K203
Q03264
P31378
Q08214
P78549
P08466
P83222
Q95NM6
O15527
O08760
P53397
P22192
Q99575
P41812
P53833
P38336
Q9DB28
P28005
P53218
O75817
Q9DCH2
P38291
P38208
Q8R3G1
P83221
Q00438
P06838
P06777
P26793
P07276
Q09683
Q92878
P07998
Q8TDE3
Q04740
P53942
Q05635
Q12338
Q02555
Q02933
Q8MKW7
P36159
Q02773
Q9CQH8
P38786
O95707
P78346
P78345
O75818
P40571
Q06559
P03882
P03878
P03877
Q04675
P16658
Q8BMZ5
P39707
Q02825
P38324
Q12098
P23179
O96651
P33753
Q10988
P17255
P40383
P34220
Q06224
Q6NZP1
A6ZKT0
A6ZLJ7
A6ZLX2
A6ZMV2
A6ZNG6
A6ZSM9
A6ZVT4
A6ZYM8
A6ZZK4
A6ZZV4
A7A0D5
A7A0H1
A7A109
A7A1G1
A7LCP1
Q9P6M0
Q9P7M3
A1Z768
O44114
Q24081
Q27IU2
Q27IU3
Q27IU4
Q27IU5
Q27IU6
Q27IU7
Q27IU8
Q27IU9
Q2Q3Y0
Q2Q3Y1
Q2Q3Y3
Q2Q3Y4
Q2Q3Y5
Q7JY33
Q7JYM9
Q95R42
Q9N3T2
Q9U9Q6
Q9VED8
Q9VPT8
Q9VRJ0
Q64MA3
Q8E8A6
Q05CY3
Q0VGT1
Q148B3
Q3T9W0
Q3TBZ5
Q3TGH6
Q3TLZ9
Q3TSX1
Q3U0J6
Q3U1B0
Q3UEU6
Q3UIL3
Q3UM14
Q3UQH3
Q3UU77
Q3UUC1
Q3UUV8
Q3UVP0
Q4ADY6
Q4FZF8
Q5DTM7
Q5PR81
Q69ZY2
Q6P736
Q6P8L5
Q6ZQ23
Q762C9
Q762D1
Q8BKV8
Q8BP51
Q8BUI4
Q8BY42
Q8C5X6
Q8C952
Q8CBU8
Q8K196
Q8K331
Q8K3B8
Q8R069
Q8R419
Q8VDY7
Q91VZ7
Q91Z50
Q923L5
Q99K07
Q99M86
Q9CV07
Q9CWG3
Q9CXC7
Q9D3Z7
