# Supplementary material for: GOPred: GO Molecular Function Prediction by Combined Classifiers
Source: PLoS One. 2010 Aug 31;5(8):e12382. doi: 10.1371/journal.pone.0012382 (PMC2930845; doi:10.1371/journal.pone.0012382)
Supplement: Dataset S1 — Dataset: Lists of UniProt IDs of proteins used as positive and negative samples for 300 GO terms. (14.59 MB TAR) [file pone.0012382.s002.tar › data/GO:0004521.positive.idlist.txt]

Q9VUQ5
P27695
Q9UK59
Q923B1
O13765
P24309
Q9VCU9
Q9Z207
Q9UPY3
Q8R418
O75460
Q9EQY0
Q9UQ84
P39748
P32361
Q03264
P22192
Q99575
P41812
P53833
P38336
Q9DB28
P28005
P53218
O75817
Q9DCH2
P38291
P38208
P07998
Q8TDE3
Q04740
P53942
Q05635
Q12338
Q02555
Q02933
Q8MKW7
P36159
Q02773
Q9CQH8
P38786
O95707
P78346
P78345
O75818
P40571
Q04675
P16658
Q8BMZ5
P39707
Q02825
P40383
Q06224
A6ZKT0
A6ZLJ7
A6ZMV2
A6ZVT4
A6ZYM8
A7A0D5
A7A0H1
A7A109
A7A1G1
A1Z768
O44114
Q24081
Q27IU2
Q27IU3
Q27IU4
Q27IU5
Q27IU6
Q27IU7
Q27IU8
Q27IU9
Q2Q3Y0
Q2Q3Y1
Q2Q3Y3
Q2Q3Y4
Q2Q3Y5
Q7JY33
Q9VPT8
Q05CY3
Q0VGT1
Q3TBZ5
Q3TLZ9
Q3TSX1
Q3UU77
Q3UUV8
Q3UVP0
Q5DTM7
Q5PR81
Q6P8L5
Q6ZQ23
Q8BP51
Q8CBU8
Q8K196
Q8K331
Q8R419
Q8VDY7
Q923L5
Q9CWG3
