# Supplementary material for: GOPred: GO Molecular Function Prediction by Combined Classifiers
Source: PLoS One. 2010 Aug 31;5(8):e12382. doi: 10.1371/journal.pone.0012382 (PMC2930845; doi:10.1371/journal.pone.0012382)
Supplement: Dataset S1 — Dataset: Lists of UniProt IDs of proteins used as positive and negative samples for 300 GO terms. (14.59 MB TAR) [file pone.0012382.s002.tar › data/GO:0004527.positive.idlist.txt]

Q6P6J4
Q8K1E6
P27695
P50525
P22936
P87175
P38207
A2AMT1
P31384
P53859
Q9URU2
P52431
P46957
P47110
P54358
P15436
P54099
Q13822
O14638
Q6DYE8
P97675
Q9UQ84
P53695
P39875
Q13868
Q921I9
Q9CRA8
Q15024
P39748
P39749
Q96AZ6
P49959
P32829
P39112
P48240
P25655
P06100
P06102
P34909
Q12514
P08466
Q9Y3B8
Q9D8S4
P54964
P53010
P36102
P39008
P30620
O60671
P39750
Q09683
Q92878
Q99638
P53331
Q12090
Q08237
Q08285
P46948
Q12277
P25359
Q08162
Q05636
P53256
P38792
Q12149
Q8IV48
Q9NSU2
Q9BQ50
P33753
Q14191
O09053
P97789
P40383
P22147
Q9H0D6
P40848
Q02792
Q09693
P34220
A6ZRL0
A6ZSX5
A6ZTR4
A6ZU86
A6ZUK5
A6ZV77
A6ZXG5
A6ZYM9
A6ZZK3
O74856
Q95R46
Q9GV40
Q9U9Q6
Q9VCN1
Q9VRJ0
Q9FT68
Q9LDM2
O35656
O35948
Q05BB8
Q148B3
Q3T9B4
Q3TAV0
Q3TB25
Q3TFX6
Q3TGH6
Q3TMV6
Q3TN29
Q3TST0
Q3TZ13
Q3U2K4
Q3UD20
Q3UG70
Q3UNL5
Q3UZX3
Q4FZF8
Q542B0
Q75WC0
Q78KL9
Q80YP9
Q8BJ91
Q8BWH5
Q8C2N0
Q8C5X6
Q8C952
Q8R069
Q91VT0
Q91VZ7
Q91Z50
Q99K07
Q99M86
Q9QYV2
