# Supplementary material for: GOPred: GO Molecular Function Prediction by Combined Classifiers
Source: PLoS One. 2010 Aug 31;5(8):e12382. doi: 10.1371/journal.pone.0012382 (PMC2930845; doi:10.1371/journal.pone.0012382)
Supplement: Dataset S1 — Dataset: Lists of UniProt IDs of proteins used as positive and negative samples for 300 GO terms. (14.59 MB TAR) [file pone.0012382.s002.tar › data/GO:0004536.positive.idlist.txt]

P51173
P27695
P50525
P22936
P87175
P38207
Q6WY08
Q10423
Q03702
O00273
O76075
P38859
P21704
O00115
P56542
Q9QZK8
Q9QY48
P49184
Q92874
Q9D1G0
Q13609
P46957
P47110
P54358
P15436
Q9C103
Q09907
Q92889
Q9QZD4
P28715
Q9UQ84
P39875
P70040
P70054
P39748
P39749
Q96AZ6
O95243
P38257
P49959
P32829
P07266
P87231
Q04149
P15531
Q8K203
P31378
Q08214
P08466
O15527
O08760
P53397
P06838
P06777
P26793
P39750
P07276
Q09683
Q92878
Q06559
P38324
Q12098
P23179
O96651
Q9NSU2
Q9BQ50
P33753
P17255
P40383
P22147
P34220
A6ZLX2
A6ZNG6
A6ZSM9
A6ZZK3
A6ZZK4
A6ZZV4
Q66K74
O44160
Q7JYM9
Q95R42
Q95R46
Q9GV40
Q9N3T2
Q9U9Q6
Q9VCN1
Q9VED8
Q9VRJ0
Q64MA3
Q8E8A6
Q3KQI2
Q3TGH6
Q3UEU6
Q3UIL3
Q3UM14
Q3UUC1
Q4ADY6
Q8C5X6
Q8C952
Q8R069
Q91Z50
Q99M86
Q9CXC7
