# Supplementary material for: GOPred: GO Molecular Function Prediction by Combined Classifiers
Source: PLoS One. 2010 Aug 31;5(8):e12382. doi: 10.1371/journal.pone.0012382 (PMC2930845; doi:10.1371/journal.pone.0012382)
Supplement: Dataset S1 — Dataset: Lists of UniProt IDs of proteins used as positive and negative samples for 300 GO terms. (14.59 MB TAR) [file pone.0012382.s002.tar › data/GO:0004540.positive.idlist.txt]

Q9VUQ5
P10152
P21570
P03950
P27695
A2AMT1
P31384
P53859
Q9UK59
Q923B1
O13765
P24309
Q9VCU9
Q09884
Q9Z207
Q9UPY3
Q8R418
P12724
O75460
Q9EQY0
Q9UQ84
Q13868
Q921I9
Q9CRA8
Q15024
P39748
P32361
Q96AZ6
P39112
P48240
Q03264
P25655
P06100
P06102
P34909
Q12514
P08466
P22192
P53010
P36102
Q99575
P41812
P39008
P53833
P38336
Q9DB28
P28005
P53218
O75817
Q9DCH2
P38291
P38208
Q12972
Q8R3G1
Q12530
P40993
P84867
P07998
P10153
Q93091
Q9H1E1
Q8TDE3
O60930
Q04740
O75792
Q9CWY8
P53942
Q05635
Q12338
P84784
Q02555
O00584
Q02933
Q8MKW7
P36159
Q02773
Q9CQH8
P38786
O95707
P78346
P78345
O75818
P40571
Q08285
P46948
Q12277
P25359
Q08162
Q05636
P53256
P38792
Q12149
Q04675
P16658
Q8BMZ5
P39707
Q02825
P97789
P40383
P22147
Q9H0D6
P40848
Q02792
Q06224
A6ZKT0
A6ZLJ7
A6ZMV2
A6ZRL0
A6ZSX5
A6ZTR4
A6ZU86
A6ZUK5
A6ZV77
A6ZVT4
A6ZXG5
A6ZYM8
A6ZYM9
A7A0D5
A7A0H1
A7A109
A7A1G1
O74856
Q08I43
A1Z768
O44114
Q24081
Q27IU2
Q27IU3
Q27IU4
Q27IU5
Q27IU6
Q27IU7
Q27IU8
Q27IU9
Q2Q3Y0
Q2Q3Y1
Q2Q3Y3
Q2Q3Y4
Q2Q3Y5
Q7JY33
Q9VPT8
Q9LDM2
O35656
Q05C51
Q05CY3
Q0VGT1
Q3TBG7
Q3TBZ5
Q3TLZ9
Q3TN29
Q3TST0
Q3TSX1
Q3U2K4
Q3UNL5
Q3UU77
Q3UUV8
Q3UVP0
Q542B0
Q5DTM7
Q5PR81
Q6P8L5
Q6ZQ07
Q6ZQ23
Q8BMG9
Q8BP51
Q8C074
Q8C0W5
Q8CBU8
Q8CI75
Q8K196
Q8K331
Q8R2P7
Q8R419
Q8VDY7
Q923L5
Q923L6
Q923L7
Q9CSH3
Q9CWG3
Q9R126
