# Supplementary material for: GOPred: GO Molecular Function Prediction by Combined Classifiers
Source: PLoS One. 2010 Aug 31;5(8):e12382. doi: 10.1371/journal.pone.0012382 (PMC2930845; doi:10.1371/journal.pone.0012382)
Supplement: Dataset S1 — Dataset: Lists of UniProt IDs of proteins used as positive and negative samples for 300 GO terms. (14.59 MB TAR) [file pone.0012382.s002.tar › data/GO:0004553.positive.idlist.txt]

Q9UUZ4
P06280
P51569
Q9URZ0
O04931
Q9C0Y4
O13716
O94510
P04745
P00687
P19961
P27932
P27937
P27939
P27934
P08144
P81641
P08019
P04746
P54802
P48016
Q9SCV8
P16278
P23780
P16279
Q9SCV1
Q9SCU9
P15703
P08236
P12265
P06760
P48754
P84708
P0C2S1
O35744
P25765
Q9BZP6
Q9FRV1
Q9FRV0
Q13231
P84754
P29029
Q80T79
P53008
Q9FHX5
Q925U4
P42835
Q9UT45
P53753
Q12168
P52911
Q8WSF3
Q9FXE5
Q9VTJ4
P04066
P54818
Q8BHN3
P83691
P83692
Q8BVW0
Q9HCG7
Q9H227
Q13724
Q80UM7
Q06625
Q9D6Y9
P38138
O08795
Q04924
O14405
P84194
P84196
P29416
P07686
P20060
P49010
Q8WWQ2
Q9Y251
Q12794
Q12891
Q8VEI3
Q2M3T9
P48794
P35475
O59852
P00724
O42878
Q99N32
Q9UEF7
O35082
P32486
Q8K1F9
P09848
P39654
P10253
P70699
P83673
Q1XG90
P00697
Q05820
P08905
P61626
P83972
P85045
Q9CPX3
P33908
O60476
Q9UKM7
Q9NR34
Q16706
O00754
O09159
Q91W89
P21139
P53341
Q8WPJ2
Q9UUZ3
O00462
Q8K2I4
Q5GF25
P32906
P17050
Q9QWR8
Q9UK23
O60502
Q99519
O35657
Q9UQ49
Q8WWR8
Q8BZL1
Q86W56
O88622
Q6H9K0
P47180
Q9UR09
Q99NE5
Q8IXA5
Q60648
Q09122
P33336
P32603
Q9W2M2
O43280
Q9JLT2
O42893
P32356
P35172
Q9S7Y7
P84195
Q9P7C3
A6ZQ86
A6ZUT8
A6ZWR9
A6ZX34
A6ZYH5
A7A142
O94726
O76044
Q0E8H9
Q8IRB6
Q8MSS9
Q95S03
Q9VMJ5
Q9W3C4
O04196
Q43866
Q8L7S6
Q94A41
Q9LFR0
Q9LQF2
Q9LXA8
Q9SU50
Q9SYK0
Q9ZVT2
A1A4T2
A5YBK2
O55093
O70169
Q149A6
Q2HXL6
Q3TAW2
Q3TAW7
Q3TB95
Q3TBM1
Q3TBQ3
Q3THQ0
Q3TKF6
Q3TLY5
Q3TN29
Q3TS81
Q3TST0
Q3TTJ1
Q3TUI8
Q3TVI2
Q3TW10
Q3TW82
Q3TWG2
Q3TXR9
Q3TXV7
Q3U026
Q3U3H7
Q3U462
Q3U518
Q3U6T2
Q3U8P9
Q3U936
Q3U950
Q3U9S2
Q3UCP6
Q3UE86
Q3UGH3
Q3UL64
Q3UM38
Q3UME9
Q3UMS5
Q3UNL5
Q3USM6
Q3UV87
Q3UX12
Q3UXV0
Q3UYK1
Q3UYL2
Q3UZX5
Q3ZCX9
Q5D1J0
Q5DU67
Q5F1Z8
Q5I0L0
Q5M9I2
Q61201
Q61297
Q61299
Q63292
Q6BCW5
Q6BCW8
Q6BCX0
Q6IN37
Q6IR10
Q6LDX8
Q6NS66
Q6NV63
Q6P9L0
Q6PDV1
Q6XK23
Q6XK24
Q6ZQG3
Q7TPJ3
Q7TPL9
Q7TSW3
Q80VU0
Q80XU4
Q812F3
Q8BGZ6
Q8BIL8
Q8BIW1
Q8BJR2
Q8BJT9
Q8BK85
Q8BNS6
Q8BPE3
Q8BT78
Q8BTW7
Q8BWY6
Q8BYV2
Q8C0J7
Q8C2H4
Q8C659
Q8C7E6
Q8C847
Q8CFM1
Q8CJH4
Q8K131
Q8R1X5
Q8R3F8
Q8VCS8
Q8VEM0
Q91VV3
Q91WV7
Q91XG3
Q920R8
Q921Y7
Q923C1
Q99KE6
Q99KJ6
Q99KV2
Q99LI1
Q99N59
Q9CTD5
Q9CUA5
Q9R1N5
Q9R1N7
Q9Z1D2
