# Supplementary material for: GOPred: GO Molecular Function Prediction by Combined Classifiers
Source: PLoS One. 2010 Aug 31;5(8):e12382. doi: 10.1371/journal.pone.0012382 (PMC2930845; doi:10.1371/journal.pone.0012382)
Supplement: Dataset S1 — Dataset: Lists of UniProt IDs of proteins used as positive and negative samples for 300 GO terms. (14.59 MB TAR) [file pone.0012382.s002.tar › data/GO:0004601.positive.idlist.txt]

Q99K67
P38013
Q61315
Q9C168
Q27487
O61235
P17336
P04040
P24270
P10605
P00431
Q91W50
Q921A4
P40553
Q9VQH2
P25373
P17695
P83564
P07203
P11352
P04041
O59858
P36014
P18283
P38143
P22352
P46412
P23764
P40581
O70325
P36970
Q91XR9
Q91XR8
P36969
Q91WR8
Q99LJ6
P41043
P40582
Q9P6M1
Q9DCM2
Q9VG98
P32339
P83670
Q8VHP7
Q9DCX8
Q6TA49
Q9WV04
O43708
O14880
P82600
P11678
P05164
P11247
P07202
Q9V3P0
P32119
Q61171
Q13162
P30044
O08709
Q9NL98
P34227
Q9LU86
P21784
Q921R8
P49813
P34760
Q04120
Q9D5Z5
A6ZKN5
A6ZLI3
A6ZM34
A6ZTF5
A6ZVV7
A6ZVV8
A6ZZ44
A6ZZA0
A6ZZT7
A7A113
O74887
Q8IRD3
Q8IRD4
Q9VEP8
Q9VG92
Q9VZQ8
Q05C63
Q14BL9
Q3KP84
Q3TC17
Q3TI34
Q3TIF2
Q3TNK3
Q3TR82
Q3TVS6
Q3TVZ1
Q3TXH7
Q3TXQ6
Q3U1S6
Q3U4S7
Q3U672
Q3UEQ9
Q3UF58
Q3UJ74
Q3UQT2
Q3UWN2
Q3UZE7
Q3V3Y6
Q4VAG0
Q53ZU7
Q542D1
Q542K4
Q571G0
Q5M9N9
Q5NCP1
Q5NCP2
Q5RJH8
Q5SW46
Q5XJZ8
Q5XKR0
Q6A0D0
Q6GT24
Q6LAF6
Q6P6H2
Q6PDW8
Q6PZ55
Q6RFG4
Q76LU9
Q76LV0
Q7TMS4
Q80TP8
Q80Z95
Q8BG37
Q8BNP7
Q8BPD3
Q8BRD8
Q8BRK3
Q8BU81
Q8BV89
Q8C0X6
Q8C493
Q8C6E3
Q8C8T7
Q8C9I9
Q8CD87
Q8JZN2
Q8K4U7
Q8R3R1
Q8VE68
Q91WA0
Q91XI2
Q99NM2
Q9D111
Q9D7B7
Q5RI06
