# Supplementary material for: GOPred: GO Molecular Function Prediction by Combined Classifiers
Source: PLoS One. 2010 Aug 31;5(8):e12382. doi: 10.1371/journal.pone.0012382 (PMC2930845; doi:10.1371/journal.pone.0012382)
Supplement: Dataset S1 — Dataset: Lists of UniProt IDs of proteins used as positive and negative samples for 300 GO terms. (14.59 MB TAR) [file pone.0012382.s002.tar › data/GO:0004620.positive.idlist.txt]

P11229
P20309
P08912
Q9NST1
P30411
Q16581
P41180
P51681
P25101
P32239
P28798
P06762
P40015
Q61292
P18424
Q9Y5X9
O88202
O75608
Q8NCC3
Q8VEB4
Q99685
Q04958
P04054
Q9Z0Y2
P50393
O95712
Q9UP65
Q50L43
Q50L42
Q50L41
P85062
P85060
P85061
Q9NZ20
P39877
P51433
O60733
P97570
P14555
P14423
P39878
Q9UNK4
Q9NZK7
O15496
Q9QZT3
P84736
O00254
P30101
Q9EPR2
P80108
O70362
Q6PXP0
P13217
Q53H76
P39105
Q03674
Q08108
P40977
Q9Z1B3
Q00722
A3KGF7
Q01970
Q99JE6
Q15147
P51178
Q8R3B1
Q8K2J0
Q8K3R3
Q62711
Q9P212
P16885
Q8K394
Q13393
O14939
P70498
Q8IV08
Q9NP80
Q9UHV8
P30041
Q99ML9
Q1W695
Q1W694
P36126
Q9Z0G4
Q15111
Q29RV9
Q6AWR6
Q6XPX3
Q86P93
Q8SZB2
Q8S8N6
A2AP18
A6H6K5
O35849
Q05DG3
Q06EY0
Q14CI2
Q14DK8
Q2M4J2
Q3KPE4
Q3KPE5
Q3TVQ3
Q3TW77
Q3TWT4
Q3TX66
Q3U303
Q3U5Q6
Q3U8W3
Q3U9K2
Q3U9N4
Q3UAJ3
Q3UBA8
Q3UC19
Q3UD85
Q3UDD6
Q3UPW0
Q3UQT0
Q3USI2
Q3V3V2
Q4QSC7
Q4V8L7
Q544Y8
Q5FWA6
Q5NCE6
Q66HD1
Q6AXH0
Q6DQ95
Q6DQ97
Q6GTY5
Q6IRF5
Q6P8L2
Q6PAS6
Q6PDH1
Q6ZQ92
Q7TNZ4
Q80WP6
Q8BJV1
Q8BL71
Q8BMX2
Q8BV23
Q8BWU4
Q8BXH1
Q8BXN5
Q8BZT7
Q8CFR1
Q8CGH0
Q8CIH5
Q8K4D5
Q8K4D7
Q8R0Y0
Q8R432
Q8VCU2
Q8VE69
Q91UZ1
Q91Y34
Q923B2
Q9D2V3
Q9DAC8
Q9DBH3
Q9R1M1
Q9Z1B4
Q9Z2T3
Q9Z2T4
