# Supplementary material for: GOPred: GO Molecular Function Prediction by Combined Classifiers
Source: PLoS One. 2010 Aug 31;5(8):e12382. doi: 10.1371/journal.pone.0012382 (PMC2930845; doi:10.1371/journal.pone.0012382)
Supplement: Dataset S1 — Dataset: Lists of UniProt IDs of proteins used as positive and negative samples for 300 GO terms. (14.59 MB TAR) [file pone.0012382.s002.tar › data/GO:0004672.positive.idlist.txt]

P13368
Q9R078
Q6PAM0
P54619
O54950
Q91WG5
Q9UGI9
Q13131
Q95ZQ4
P54646
Q8BRK8
P00519
P00520
P42684
Q4JIM5
P00522
Q8K370
Q07912
O54967
P36896
Q61271
Q8NER5
P70539
P37023
Q04771
P37172
Q9D0L4
Q8INB9
P31749
P31750
P31751
Q9Y243
Q9C0K7
Q8K4T3
P43633
P32789
Q9UM73
Q91ZB0
Q924C5
Q8K592
Q62893
P18293
P14630
P10398
P04627
P14056
P25098
Q99MK8
P35626
Q3UYH7
O59790
P53974
Q9VC45
Q9Y7T4
P53104
Q13315
Q62388
O74630
P38110
Q13535
Q9JKK8
P38111
Q9M077
O64629
O55099
Q9UQB9
P27037
Q13705
P27040
P38445
Q6MG49
Q01389
O55028
Q00972
P11274
P51451
Q91Z96
P36894
O00238
P36898
P51813
P97504
P15056
P25440
Q7JJ13
Q58F21
Q8TDC3
Q8IWQ3
Q69Z98
P08630
Q06187
P35991
O60566
O43683
O94751
P41695
P53323
P23293
P10506
P28829
Q9Y5P4
P43568
Q3UHL1
Q3T1K5
Q8W5S1
P13500
P13236
P25322
P30282
O96433
Q9JHU3
P21127
Q9UQ88
Q14004
Q69ZA1
Q9NYV4
P08920
Q15078
P27636
P34117
P34112
P23572
P06493
P32562
P41892
P06243
Q15131
P24941
P97377
Q63699
Q00526
Q80YP0
P11802
P30285
P35426
Q02399
Q00535
P49615
Q03114
Q00534
P50613
Q03147
P49336
P50750
Q99J95
Q96WV9
Q9C9M7
Q9LMT0
O80345
Q00532
Q8CEQ0
Q92772
Q8IVW4
Q8BLF2
Q3TZA2
O76039
Q9SSF8
P07334
P87050
Q09170
P38938
Q6MG51
P36613
O14757
O35280
P34208
P38147
O96017
P40233
P40234
O74135
P56390
P48562
P49759
P22518
P49760
O35491
P49761
O35492
Q63117
O35493
O75131
Q8BT60
Q9NZV1
Q12126
P46109
P07333
P36615
P68400
P19139
P15790
P19784
O54833
P19454
Q02720
P08181
P08182
P67870
P67871
P67874
Q62915
P41240
P41241
Q03957
P46962
P46963
Q6MG71
P49025
Q9UIK4
Q8VDF3
O43293
O54784
O88764
P32328
P22204
O15075
Q6PGN3
Q6MG60
Q08345
Q16832
Q09013
P49762
Q6MG77
P36616
Q24324
P39009
Q9H596
Q13627
P85051
Q63470
Q9Y463
Q9V3D5
Q92630
O43781
Q922Y0
Q9BQI3
Q9Z2R9
P33279
Q63185
O13889
P19525
Q03963
Q9UTE5
Q9NIV1
Q9NZJ5
Q9Z2B5
Q9QZ05
Q61614
O00418
P70531
P52797
P52798
Q15768
P04412
P00533
Q01279
P32801
Q924X1
P21709
Q60750
P29317
P29320
P29319
P54764
P54756
Q15375
P54759
P54762
Q8CBF3
P29323
P54763
P54753
P54754
P54760
O15197
P04626
P70424
P06494
P21860
Q15303
P40417
O75460
Q76MJ5
Q9Z2E3
Q01780
Q05397
O35346
Q14289
Q9QVP9
Q14296
P16591
P70451
P07332
P16879
Q07407
P11362
P16092
Q04589
Q09147
P22607
Q61851
P22455
P09769
O13839
P36888
Q9JLN9
P42685
Q922K9
P16892
P23647
P06241
P39688
Q6MG59
Q6MG64
Q9P7J8
O14976
Q04739
P15442
P32866
O70291
Q8VEB1
Q62833
Q2NL51
P49841
Q9WV60
P51136
Q10452
Q6TL19
O14019
Q8TF76
Q9Z0R0
P08631
Q23977
Q9H2X6
Q9QZR5
Q9H422
Q9ERH7
Q8T0S6
Q09892
P32485
P29295
P55063
P50582
P34244
Q07439
P57058
O88866
Q8BQY8
P05708
Q9UPZ9
Q9JKV2
Q62726
P08069
O73798
O15111
Q60680
O88351
Q14164
Q9R0T8
Q13418
P32581
P09208
P06213
P15127
Q9PVZ4
P38991
P51617
O43187
Q9Y616
Q8K4B2
P32361
Q08881
P23458
P52332
O60674
Q62120
P52333
Q62137
Q24592
Q9V3I5
Q8WQG9
P92208
P11679
P31374
P06244
P40376
P06245
P05132
P22694
P68181
P22612
P34099
P05986
P23291
P23292
P54367
P48729
P48730
P49674
P78368
Q8BVP5
Q9Y6M4
Q8C4X2
Q91VB2
Q9P7I2
P27466
Q00168
P11798
P28652
Q6PHZ2
Q923T9
O42844
P22517
P08414
O35219
P59111
P16912
Q9Z0Z0
Q03042
Q03043
P32023
Q13237
P43637
P22987
P13185
P06242
P13186
Q27564
P10721
P05532
Q8VBY2
Q96RR4
Q8C078
P28708
P42527
P90648
P32350
Q08217
Q12236
Q12222
P46020
P46019
P05130
P24583
Q19266
P17252
P20444
P05771
P68404
P68403
Q15139
O94806
Q02156
P16054
P05129
P63318
P63319
P41743
P24723
Q02111
Q05513
Q02956
P09217
Q91YA2
P54644
Q15418
Q15349
Q9WUT3
P51812
P18654
O75676
O75582
Q8C050
Q9UK32
Q7TPS0
P23443
Q8BSK8
Q9UBS0
Q9Z1M4
Q96S38
O14328
P38691
Q61097
P14681
P43405
P48025
Q23976
P18160
P18161
O95835
Q8BYR2
Q9NRM7
P06239
P06240
Q8IR79
P53667
P53668
P53671
O54785
P53670
Q10156
Q9JIT0
Q80YE4
Q8IWU2
Q3UHC2
Q5S006
P29376
P07948
P25911
Q02779
Q66L42
Q16584
Q12852
Q60700
O43283
Q99558
Q13233
P53349
Q9Y2U5
Q99759
Q9Y6R4
Q99683
O95382
Q9WTR2
Q9V3Q6
O43318
Q62073
P41279
P80192
Q95UN8
Q92918
P70218
Q12851
Q8IVH8
O95819
P97820
Q9Y4K4
Q9P7Q7
O14002
O74539
O94737
P49137
O42781
Q16644
Q8IW41
O54992
Q9P0L2
Q8VHJ5
O08678
Q7KZI7
Q96L34
Q9R1L5
Q60592
Q811L6
Q8C0P0
P42679
P21965
P38615
Q10292
P24719
Q61846
Q12866
P08581
P16056
P97523
P30290
Q8N4C8
Q9JM52
P51180
P28482
P63085
Q63844
P21708
P31152
Q6P5G0
Q16659
Q13164
P45983
Q91Y86
P45984
P53779
Q61831
Q15759
P53778
Q63538
O15264
Q90336
Q9DGE2
O62618
Q9I958
Q16539
P47811
P70618
Q8TD08
Q10407
Q9BUB5
O08605
Q9HBH9
Q8CDB0
Q9NYL2
Q9ESL4
Q9UQ07
Q9WVS4
Q02750
P31938
Q01986
P46734
O09110
P45985
Q13163
Q9WVS7
P52564
O14733
Q8CE90
Q4KSH7
O94235
P11717
P54199
Q5VT25
O54874
Q9Y5S2
Q6DT37
P50873
Q6MG62
Q9P289
Q99JT2
O15146
Q61006
Q8VCR8
Q3UIZ8
P25323
Q15746
Q8NEV4
O75011
Q8NG66
Q8C0Q4
Q96PY6
P51955
P51957
Q9Z1J2
Q9HC98
Q9ES70
Q9ES74
Q7KRY6
Q8IY84
Q8BHI9
P10676
Q9UBE8
O54949
Q99J45
Q9R0G8
Q8QFX6
O14786
Q9QWJ9
O60462
P04629
Q3UFB7
Q63604
Q9H093
Q66HE5
O13310
Q9D404
O95747
Q6P9R2
Q17850
Q13153
O88643
P38990
Q13177
Q8BTW9
Q8C015
Q9VXE5
Q8CEE6
P08018
P36582
P36583
Q00536
Q00537
Q8K0D0
Q15118
Q8BFP9
Q63065
Q15119
Q64536
Q15120
Q16654
O70571
O15530
Q9Z2A0
P35375
O74456
O35495
P16234
P09619
Q15198
P13286
P15735
P17157
Q55168
P11309
P06803
P26794
Q9P1W9
Q62070
O70444
Q9BXM7
Q99MQ3
Q6PF93
Q03407
Q16512
P70268
Q63433
Q16513
Q8BWW9
Q6P5Z2
P53350
Q9H4B4
Q9R011
O00444
Q64702
Q17446
Q8MXI4
O44514
Q20085
O18209
Q9NI63
Q99640
Q9R0M4
P52304
Q09690
O14047
Q10078
Q09831
Q9P6P3
Q9URY1
Q8TFG6
O42900
Q9HFF4
Q9Y7J6
Q9USX7
O60145
O94647
O59697
O74815
Q9USS2
Q10447
O43066
O94324
Q9P7X5
O74426
Q9UU87
O94487
Q9UU85
O13733
O94537
Q09815
Q9UTH3
Q09792
O13945
P40494
P78527
P51817
Q922R0
O43930
Q13523
Q07538
Q96S44
Q12310
Q12706
P47116
Q13882
Q64434
Q13308
Q8BKG3
Q7Z7A4
Q8BX57
Q9Y2K2
Q02099
P22216
P04049
Q99N57
P08092
P38623
P07949
P35546
P43565
Q12196
P40160
Q13546
O43353
Q9Y572
Q9QZL0
Q9ERK0
Q6XUX1
Q15835
Q13464
O75116
Q04912
Q01973
Q9Z139
Q9V6K3
Q01974
Q9Z138
P08922
Q78DX7
Q8R2S1
Q8BFU0
P34925
Q01887
Q90ZY4
Q8QZX0
P11792
P50530
Q10364
P18431
O00141
Q9WVC6
Q06226
Q9HBY8
Q96BR1
Q9ERE3
O14305
Q09898
P32578
P34164
Q86WV1
Q9Y884
Q03656
O54988
P39928
Q8IPH9
Q96Q15
P41808
P57059
Q60670
Q9IA88
Q9H0K1
Q8CFH6
O74536
P06782
P12904
Q9NRH2
Q8VDU5
Q63553
Q03563
P27638
Q9V9J3
P12931
P05480
Q9WUD9
O94547
Q96SB4
O70551
P78362
O54781
Q9Z0G2
P25390
P53599
P39073
Q9UEE5
O94768
Q8BG48
Q91XS8
Q9JJX8
Q9NBK5
Q9Y2H1
Q7TSE6
O55183
P23561
Q03497
P06784
O94804
O55098
Q15831
Q9WTK7
O75716
P49842
Q9Y6E0
O00506
Q924X7
Q80ZW0
Q9NRP7
Q69ZM6
Q15208
Q13188
Q13043
Q9JI11
O14965
Q7RTN6
Q7TNZ6
Q9S713
P39745
P32944
Q04462
Q15750
P51123
P21675
Q9UL54
Q9H2K8
Q5F361
Q8TEA7
Q8BM85
Q9WUN2
P80314
Q9P4U6
P42680
Q15569
Q96S53
Q924U5
Q2LAP6
Q7M6U3
P32780
Q04207
P01135
P36897
Q64729
P80204
P37173
P38438
P35590
Q02763
Q8VIM0
Q8WZ42
Q9WVB2
P34314
Q9UKI8
Q8C0V0
Q86UE8
O55047
Q8R0J4
Q9UKE5
Q13470
Q99ML2
Q96KB5
Q9JJ78
P35169
P32600
P14373
Q96RU8
Q8K4K4
Q28283
O75962
Q9BXA7
Q61241
O54863
Q9D2E1
Q6SA08
Q8C1R0
Q9BXA6
Q925K9
Q3UVR3
P33981
Q12792
Q91YR1
P42681
P29597
Q06418
P30530
Q8TAS1
Q63285
O75385
P17948
P35969
P53767
P35968
P35918
O08775
P35916
P35917
Q91ZT1
P22219
P22543
Q99986
Q80X41
Q86Y07
Q8BN21
Q8K3G5
Q8L4H0
P54350
P30291
P07527
O74304
P33886
O14299
Q9H4A3
P83741
Q9JIH7
P14680
P07947
P12688
P43404
Q9GT24
A6ZKT2
A6ZM62
A6ZMJ9
A6ZNR3
A6ZNW7
A6ZRN3
A6ZSH3
A6ZSI1
A6ZSZ1
A6ZU07
A6ZUS0
A6ZV28
A6ZVI2
A6ZVN4
A6ZW46
A6ZW51
A6ZWL6
A6ZXH1
A6ZXM1
A6ZZ66
A6ZZF8
A7A115
A7A1C3
A7A1D1
O14098
O59763
O75810
Q04227
Q15302
Q99473
Q9H4D1
Q9UD50
Q9UK79
Q9Y6H3
A1Z7T0
A1Z7T1
A1Z7T2
A1Z7T3
A1Z7T4
A1ZA66
A1ZA67
A1ZA68
A1ZA69
A1ZA70
A1ZA72
A1ZA73
A1ZBL5
A1ZBL7
A1ZBL9
A1ZBM0
A1ZBM1
O00885
O01651
O01652
O01653
O01712
O17432
O18645
O44011
O44368
O44408
O46308
O61122
O61125
O61444
O61651
O62602
O96300
P91656
Q0E915
Q21017
Q21307
Q22146
Q23859
Q23863
Q24045
Q24190
Q24205
Q24213
Q24216
Q24229
Q24326
Q24327
Q24468
Q24496
Q27933
Q5BIJ6
Q5U118
Q5U175
Q6A4R5
Q6A4R8
Q6A4S5
Q6A4T5
Q6A4T7
Q6A4W4
Q6A4W6
Q6AWJ9
Q6LEH5
Q6SA99
Q6SAA0
Q6SAA1
Q6SAA2
Q6SAA3
Q6SAA4
Q6SAA5
Q6SAA7
Q6SAA8
Q6SAA9
Q6SAB0
Q6SAB3
Q6SAB4
Q6SAB5
Q6SAB6
Q6SAB8
Q6SAB9
Q6SAC0
Q6SAC1
Q6SAC2
Q6SAC4
Q6SAC6
Q6SAC7
Q6SAC8
Q6SAC9
Q6SAD0
Q6SAD1
Q6SAD3
Q6SAD5
Q6SAD7
Q6SAD8
Q6SAD9
Q6SAE0
Q6SAE1
Q6SAE2
Q6SAE3
Q6SAE4
Q6SAE6
Q6SAE8
Q6SAE9
Q6SAF1
Q6SAF2
Q6SAF4
Q6SAF5
Q6SAF6
Q6SAF7
Q6SAG0
Q6SAG1
Q6SAG2
Q6SAG3
Q6SAG5
Q6SAG6
Q6SAG7
Q6SAG8
Q6SAG9
Q6SAH0
Q6SAH1
Q6SAH2
Q6SAH3
Q6SAH4
Q6SAH5
Q6SAH6
Q6SAH7
Q6SAH8
Q6SAH9
Q6SAI0
Q6SAI2
Q6SAI4
Q6SAI5
Q6SAI6
Q6SAI7
Q6SAI8
Q6SAI9
Q6SAJ0
Q6SAJ1
Q6SAJ2
Q6SAJ3
Q6SAJ5
Q6SAJ6
Q6SAJ7
Q6SAJ8
Q6SAJ9
Q6SAK0
Q6SAK1
Q6SAK2
Q6SAK3
Q6SAK4
Q6SAK5
Q6SAK6
Q6SAK7
Q6SAK8
Q6SAK9
Q6SAL0
Q6SAL2
Q6SAL3
Q6SAL4
Q6SAL5
Q6SAL6
Q6SAL7
Q6SAL8
Q6SAL9
Q6SAM0
Q6SAM1
Q6SAM2
Q6SAM3
Q6SAM5
Q6SAM6
Q6SAM7
Q6SAM9
Q6SAN0
Q6SAN1
Q6SAN2
Q6SAN6
Q6SAN7
Q6SAN8
Q6SAP0
Q6SAP3
Q6SAP4
Q6SAP7
Q6SAQ3
Q6SAQ5
Q6SAQ7
Q6SAQ8
Q6SAQ9
Q6SAR2
Q6SAR4
Q6SAR7
Q6SAR9
Q6SAS0
Q6SAS1
Q6SAS2
Q6SAS3
Q6SAS4
Q6SAS5
Q6SAS6
Q6SAS7
Q6SAS8
Q6SAS9
Q6SAT0
Q6SAT1
Q6SAT2
Q6SAT3
Q6SAT4
Q6SAT5
Q6SAT6
Q6SAT7
Q6SAT8
Q6SAT9
Q6SAU0
Q6SAU1
Q6SAU2
Q6SAU3
Q6SAU4
Q6SAU5
Q6SAU6
Q6SAU7
Q6SAU8
Q6SAU9
Q6SAV0
Q6SAV1
Q6SAV2
Q6SAV3
Q6SAV4
Q6SAV5
Q6SAV6
Q6SAV7
Q6SAV8
Q6SAV9
Q6SAW0
Q6SAW1
Q6SAW2
Q6SAW3
Q6SAW4
Q6SAW5
Q6SAW6
Q6SAW7
Q6SAW8
Q6SAW9
Q6SAX0
Q6SAX1
Q6SAX2
Q6SAX3
Q6SAX4
Q6SAX5
Q6SAX6
Q6SAX7
Q6SAX8
Q6SAY0
Q6SAY1
Q6SAY2
Q6SAY3
Q6SAY4
Q6SAY6
Q6SAY7
Q6SAY8
Q6SAY9
Q6SAZ0
Q6SAZ1
Q6SAZ2
Q6SAZ3
Q6SAZ4
Q6SAZ5
Q6SAZ6
Q6SAZ7
Q6SAZ8
Q6SAZ9
Q6SB00
Q6SB01
Q6SB03
Q6SB04
Q6SB05
Q6SB11
Q6SB14
Q6SB15
Q6SB25
Q6SB26
Q6SB28
Q6SB30
Q6SB48
Q6SB52
Q6SB53
Q6SB62
Q6SB67
Q6SB80
Q6SBA8
Q6SBB1
Q6SBB3
Q6SBB6
Q6SBC0
Q6SBC1
Q6SBC2
Q6SBC3
Q6SBC4
Q6SBD2
Q6SBD4
Q6SBE0
Q6SBE1
Q6SBE5
Q6SBE7
Q6SBE9
Q6SBF1
Q6SBF4
Q6SBF5
Q6SBF7
Q6SBF8
Q6SBG5
Q6SBH9
Q6SBJ6
Q6SBU8
Q6SBV4
Q6SBV5
Q6SBW4
Q6SBX2
Q6SBY5
Q6SBY6
Q6SBZ9
Q6SC05
Q6SC18
Q6SC19
Q6SC32
Q6SC35
Q6SC37
Q6SDF2
Q6SDM8
Q6SDN2
Q7JPM7
Q7JPN8
Q7JQ36
Q7JQ37
Q7JQ39
Q7K306
Q7K9Q9
Q7KK41
Q7KM03
Q7KM04
Q7KM05
Q7KM08
Q7KPK6
Q7KPX5
Q7KTI7
Q7KTI8
Q7KTP1
Q7KV88
Q7KV89
Q7KV90
Q7KVY5
Q7YU14
Q7YU74
Q7YUC0
Q7Z1P1
Q86B73
Q86CS2
Q86NP0
Q86NZ2
Q8I811
Q8I8F4
Q8IGD5
Q8IGX1
Q8IML9
Q8IPG1
Q8IPK9
Q8IRT7
Q8IRT8
Q8MLW0
Q8MQR8
Q8MRK0
Q8MRP0
Q8MSQ4
Q8MY12
Q8MYR8
Q8MZ44
Q8SWT5
Q8SYY3
Q8SZA4
Q8SZW1
Q8T4L8
Q8T4L9
Q8T4M0
Q8T9F6
Q94488
Q94533
Q94548
Q94877
Q94888
Q95P10
Q95R30
Q95S42
Q95SI0
Q95T01
Q95T80
Q95U21
Q95U75
Q95YH0
Q95YH6
Q95YH7
Q960L7
Q960P0
Q961D4
Q963E5
Q963E6
Q9BI25
Q9GTV0
Q9GTV1
Q9GV79
Q9GV80
Q9GV81
Q9GV82
Q9N630
Q9N6N9
Q9NBA9
Q9NBB0
Q9NBB1
Q9NBB2
Q9NBB3
Q9NBB4
Q9NBB6
Q9NBB7
Q9NBB8
Q9NBB9
Q9NBC0
Q9NBC1
Q9NBC2
Q9NBC3
Q9NBC4
Q9NBC5
Q9NBC6
Q9NGY7
Q9NGY8
Q9NGY9
Q9U478
Q9U779
Q9U983
Q9UAH1
Q9V3Z1
Q9V8V7
Q9V8V8
Q9V9X8
Q9VE37
Q9VGI4
Q9VGI5
Q9VI13
Q9VLQ8
Q9VMT1
Q9VR61
Q9VXE3
Q9VZI2
Q9W002
Q9W1B0
Q9W4Q4
Q9XTK9
O24435
Q39192
Q39193
Q8LPJ1
Q940H6
Q9ARH1
Q9FL28
Q9FY48
Q9LK35
Q9M3D8
Q9SCZ4
Q9ZQ31
Q9ZVD9
Q7CY45
Q8UDX6
A0AUN3
A0AUV3
A0JNZ5
A0PJK0
A1A553
A1A597
A1L0V5
A1L361
A1L3C4
A1L3P8
A2AD85
A2AU51
A2RRJ7
A2RRK3
A2RRK4
A3KBF5
A3KG01
A4FUQ9
A4L9Q2
A4QPC7
A4ZVL1
A6BLY8
A6H6K2
A6H6U3
A6P3E4
A7E1Y2
A7E1Y3
A7E215
O08551
O35171
O35515
O35558
O35611
O35670
O35694
O35758
O35759
O35807
O35918
O55059
O55095
O70459
O88209
P70320
P97423
P97455
P97540
Q05A21
Q05AA8
Q05DR8
Q05DV0
Q08615
Q0VAW8
Q0VB14
Q0VDN9
Q0Z844
Q148P2
Q148V1
Q14AX6
Q14BG3
Q14DK6
Q14DQ3
Q1EDG7
Q1EDG8
Q1XD56
Q2IBC5
Q2IBC6
Q2IBC7
Q2IBC9
Q2IBD0
Q2IBD1
Q2IBD4
Q2KHL1
Q2KHT0
Q2M4I4
Q2NKI4
Q2TA96
Q2TAY4
Q2VPC9
Q32MS5
Q32S49
Q32S50
Q32SD3
Q32SD4
Q3KP82
Q3KQI1
Q3MIA9
Q3SYK5
Q3T9E1
Q3T9R1
Q3TA53
Q3TAH2
Q3TAR6
Q3TB31
Q3TBR3
Q3TBS8
Q3TC96
Q3TCS3
Q3TCS4
Q3TD20
Q3TDI9
Q3TDV2
Q3TEK9
Q3TH63
Q3THG5
Q3THP3
Q3THY0
Q3TI10
Q3TJ05
Q3TJC1
Q3TJF3
Q3TJG7
Q3TJN4
Q3TL56
Q3TLX4
Q3TLX7
Q3TM13
Q3TM51
Q3TME9
Q3TMJ8
Q3TMN8
Q3TMW4
Q3TN15
Q3TNN9
Q3TNX3
Q3TNY6
Q3TP15
Q3TPM2
Q3TPN9
Q3TPU1
Q3TQ39
Q3TQI2
Q3TQJ1
Q3TQL1
Q3TQS6
Q3TRG2
Q3TRL2
Q3TRL7
Q3TSM0
Q3TST4
Q3TSW4
Q3TTF9
Q3TTG2
Q3TTG3
Q3TTI6
Q3TU15
Q3TU87
Q3TUH8
Q3TV45
Q3TV73
Q3TWR3
Q3TWU8
Q3TWY0
Q3TX82
Q3TXG1
Q3TY93
Q3TYQ3
Q3TZ77
Q3TZE1
Q3TZF1
Q3TZJ5
Q3TZK6
Q3TZM5
Q3TZM6
Q3TZP9
Q3U141
Q3U1I8
Q3U1V3
Q3U258
Q3U2A3
Q3U2E5
Q3U2H3
Q3U307
Q3U323
Q3U3F4
Q3U3Q8
Q3U3Z9
Q3U485
Q3U4D5
Q3U4K6
Q3U5E3
Q3U5E5
Q3U5I9
Q3U5J8
Q3U6P9
Q3U6Q5
Q3U6X7
Q3U8P8
Q3U907
Q3U9B2
Q3U9H2
Q3UB06
Q3UC13
Q3UCB5
Q3UDE9
Q3UDI2
Q3UDK0
Q3UDT1
Q3UEA6
Q3UED6
Q3UEW5
Q3UEW8
Q3UF09
Q3UF35
Q3UF50
Q3UF82
Q3UFP4
Q3UG53
Q3UGB9
Q3UGN6
Q3UGV4
Q3UHM5
Q3UHZ0
Q3UJS6
Q3UJX3
Q3UK05
Q3UK53
Q3UKA7
Q3UKD0
Q3UKD6
Q3UKF2
Q3ULJ6
Q3UMB0
Q3UMW5
Q3UN01
Q3UN66
Q3UNB1
Q3UPE1
Q3UPF7
Q3UPT4
Q3UQQ6
Q3UQZ6
Q3UR47
Q3UR68
Q3URR1
Q3URU8
Q3URY8
Q3US65
Q3USS1
Q3UST3
Q3USX8
Q3UT15
Q3UT26
Q3UTN5
Q3UTQ4
Q3UU60
Q3UU70
Q3UV25
Q3UV75
Q3UVA3
Q3UWB8
Q3UWH3
Q3UXB6
Q3UXD8
Q3UXJ0
Q3UXR0
Q3UY30
Q3UYF4
Q3UYW0
Q3UYZ1
Q3UZ30
Q3UZP3
Q3UZZ3
Q3V151
Q3V1V1
Q3V1V6
Q3V1X9
Q3V226
Q3V2W1
Q3V2W2
Q3V2Z3
Q3V314
Q3V319
Q3V341
Q3V382
Q3V3Q2
Q3V3R9
Q3V3V3
Q3V442
Q3V457
Q3V4A1
Q45QJ2
Q497T8
Q497X0
Q499N9
Q4FJL1
Q4H483
Q4KL59
Q4QRB9
Q4U113
Q4V8J8
Q4V8M2
Q4VA93
Q4W8V1
Q501P6
Q53Z09
Q542K0
Q542X7
Q543B5
Q543F6
Q544A0
Q544J2
Q545C3
Q545R9
Q545V8
Q548Y4
Q56A33
Q571L3
Q58E75
Q5D047
Q5D0E0
Q5DTI7
Q5DTS2
Q5DU46
Q5DU52
Q5FVT5
Q5GRG7
Q5KU03
Q5M8P5
Q5M9H3
Q5NBZ8
Q5NC02
Q5NC03
Q5NC04
Q5ND20
Q5ND21
Q5PQU0
Q5RKZ8
Q5SP86
Q5SRC1
Q5SRU3
Q5SRV3
Q5SS74
Q5SS75
Q5SU94
Q5SUQ1
Q5SUQ2
Q5SUQ3
Q5SVE7
Q5SVE8
Q5SVI0
Q5SVI1
Q5SVI2
Q5SVI3
Q5SVI9
Q5SVJ0
Q5SVJ1
Q5SWG1
Q5SWG2
Q5SWN9
Q5SXE1
Q5SXE2
Q5SXE4
Q5SYE6
Q5U2X5
Q5U421
Q5U440
Q60647
Q60669
Q60818
Q60830
Q61055
Q61156
Q61157
Q61158
Q61262
Q61561
Q61563
Q61565
Q61986
Q62030
Q62128
Q62490
Q62602
Q62898
Q62899
Q62954
Q63000
Q63116
Q63206
Q63236
Q63237
Q63238
Q63239
Q63240
Q63241
Q63242
Q63365
Q63428
Q63710
Q63711
Q63827
Q64036
Q640N8
Q642C7
Q64334
Q64736
Q66HL7
Q66JX2
Q684J2
Q68EG2
Q68G05
Q68G11
Q68G39
Q69ZK8
Q69ZV0
Q6A064
Q6A083
Q6A0C1
Q6AXQ3
Q6GSA6
Q6GTE9
Q6IQZ7
Q6IR16
Q6IR19
Q6IS31
Q6LCK0
Q6LDV0
Q6LEQ3
Q6MG53
Q6MG54
Q6MG55
Q6MG56
Q6MG57
Q6MG58
Q6MG61
Q6MG63
Q6MG66
Q6MG70
Q6MG72
Q6MG73
Q6MG74
Q6MG75
Q6MG76
Q6MG78
Q6MG79
Q6NS85
Q6NVF8
Q6NX74
Q6NXX3
Q6NZC4
Q6P1E0
Q6P5E1
Q6P5F1
Q6P6U0
Q6P748
Q6P751
Q6P757
Q6P8M9
Q6P9W2
Q6PA05
Q6PF82
Q6Q2A2
Q6Q531
Q6Q532
Q6Q533
Q6QJB7
Q6QJB8
Q6SLK2
Q6U7I6
Q6V7V4
Q6VYA0
Q6ZPX7
Q6ZQ27
Q6ZQ37
Q6ZQL6
Q6ZWS7
Q71UE3
Q71UK0
Q71VC8
Q78E06
Q78EG8
Q78ZF4
Q790L7
Q791G4
Q7TMU1
Q7TPD5
Q7TPR2
Q7TQ97
Q7TQC8
Q7TQD0
Q7TQI6
Q7TS64
Q7TS86
Q7TSD7
Q7TSI8
Q7TSJ7
Q7TSN9
Q7TST7
Q80TN1
Q80UT6
Q80V69
Q80VV2
Q80WG1
Q80WV5
Q80X26
Q80XE8
Q80XU2
Q80Y89
Q80YU1
Q80ZQ8
Q810Z3
Q810Z4
Q811T1
Q8BFP4
Q8BFX6
Q8BG10
Q8BGR3
Q8BGU6
Q8BIQ9
Q8BJK2
Q8BJM4
Q8BL41
Q8BL62
Q8BLG7
Q8BLN9
Q8BLX0
Q8BLY4
Q8BM63
Q8BMZ2
Q8BN81
Q8BND1
Q8BNP9
Q8BNW5
Q8BP13
Q8BP21
Q8BPC1
Q8BPF9
Q8BQ38
Q8BQ67
Q8BQA9
Q8BRB1
Q8BS26
Q8BS94
Q8BSP6
Q8BTL4
Q8BTL8
Q8BU99
Q8BUD3
Q8BV72
Q8BVB0
Q8BVK4
Q8BVT9
Q8BW40
Q8BW55
Q8BW91
Q8BWE1
Q8BX71
Q8C0E7
Q8C1B3
Q8C2G0
Q8C2I3
Q8C3J7
Q8C3L4
Q8C3U1
Q8C3W2
Q8C411
Q8C4I3
Q8C4U4
Q8C5H7
Q8C6H9
Q8C6R5
Q8C6X7
Q8C7A7
Q8C8K9
Q8C8Q7
Q8C8X9
Q8C944
Q8C9K6
Q8C9L4
Q8C9R8
Q8CA60
Q8CA63
Q8CAC4
Q8CAD1
Q8CAM1
Q8CAT4
Q8CAV6
Q8CBI1
Q8CBT3
Q8CBY7
Q8CCM0
Q8CD05
Q8CDG4
Q8CDH5
Q8CEC7
Q8CEI0
Q8CEL6
Q8CFK8
Q8CFX4
Q8CFZ2
Q8CG02
Q8CGG9
Q8CHJ3
Q8CHM5
Q8CI55
Q8CIM9
Q8CIN8
Q8K0I7
Q8K0Q8
Q8K0U2
Q8K1G4
Q8K1H4
Q8K272
Q8K2Q3
Q8K2Y2
Q8K3F9
Q8K3G6
Q8K3L3
Q8K4W4
Q8K4W5
Q8R0Y1
Q8R1Z0
Q8R2P0
Q8R2U8
Q8R2X1
Q8R457
Q8R4G7
Q8VCD0
Q8VDZ9
Q8VEK1
Q8VHF9
Q8VHI0
Q8VHX3
Q8VI85
Q8VI99
Q8VIA0
Q8VIJ2
Q8VIQ4
Q91X04
Q91YN2
Q91YR2
Q91YS9
Q920N8
Q922X7
Q923A8
Q923V5
Q925V0
Q99052
Q99JC7
Q99JQ5
Q99JU0
Q99K78
Q99KP1
Q99LE4
Q99LU4
Q99MC5
Q99MV0
Q99N58
Q99N73
Q99P28
Q99PC4
Q99PK1
Q99PS2
Q99PW1
Q9CQG8
Q9CQH4
Q9CRE2
Q9CRH8
Q9CSC8
Q9CSQ6
Q9CST0
Q9CU36
Q9CU43
Q9CV04
Q9CVL4
Q9CVP4
Q9CW58
Q9CYI2
Q9CYR7
Q9D193
Q9D203
Q9D4N7
Q9D5H8
Q9D7Q7
Q9D840
Q9D9B2
Q9DAV2
Q9DBV8
Q9EP98
Q9EQ22
Q9EQ23
Q9EQ24
Q9EQ77
Q9EQR1
Q9ERP6
Q9ERP7
Q9ERV6
Q9ESE0
Q9JID3
Q9JJ08
Q9JJ10
Q9JJ75
Q9JJ76
Q9JJD8
Q9JJE1
Q9JKR8
Q9JKR9
Q9JKS0
Q9JKS1
Q9JKS2
Q9JKW8
Q9JLP6
Q9JLR6
Q9QWM2
Q9QWM3
Q9QX38
Q9QX70
Q9QXE3
Q9QXH2
Q9QZM7
Q9R0P1
Q9R0Z6
Q9R1A2
Q9R1G8
Q9R1G9
Q9R1H0
Q9R1H1
Q9R1H2
Q9R1H3
Q9R1H4
Q9R1H5
Q9R1H6
Q9R1H7
Q9R201
Q9R293
Q9R294
Q9R299
Q9R2A0
Q9R2B2
Q9WTS1
Q9WVF5
Q9WVI2
Q9WVI3
Q9WVJ1
Q6PHD6
