# Supplementary material for: GOPred: GO Molecular Function Prediction by Combined Classifiers
Source: PLoS One. 2010 Aug 31;5(8):e12382. doi: 10.1371/journal.pone.0012382 (PMC2930845; doi:10.1371/journal.pone.0012382)
Supplement: Dataset S1 — Dataset: Lists of UniProt IDs of proteins used as positive and negative samples for 300 GO terms. (14.59 MB TAR) [file pone.0012382.s002.tar › data/GO:0004674.positive.idlist.txt]

Q9R078
Q6PAM0
P54619
O54950
Q91WG5
Q9UGI9
Q8BRK8
P36896
Q61271
Q8NER5
P70539
P37023
Q04771
P37172
Q8INB9
P31749
P31751
Q91ZB0
Q924C5
Q8K592
Q62893
P18293
P14630
P14056
Q99MK8
Q3UYH7
O59790
P53974
Q9Y7T4
P53104
Q13315
Q62388
Q9M077
O64629
P27037
Q13705
P27040
P38445
Q6MG49
Q01389
Q00972
P11274
P36894
O00238
P36898
P25440
Q7JJ13
Q58F21
Q8TDC3
Q8IWQ3
Q69Z98
O94751
P53323
P23293
P28829
Q3UHL1
P30282
O96433
Q9JHU3
P21127
Q9UQ88
Q69ZA1
P34117
P34112
P23572
P06493
P41892
P06243
Q15131
P24941
P97377
Q63699
Q00526
Q80YP0
P11802
P30285
P35426
Q00535
P49615
Q03114
P50613
P50750
Q96WV9
Q9C9M7
O80345
Q00532
Q8CEQ0
Q8BLF2
Q3TZA2
O76039
P07334
P87050
Q09170
P38938
Q6MG51
P34208
P38147
O96017
P40233
P40234
O74135
P56390
P48562
P49759
P22518
P49760
P49761
O75131
Q8BT60
Q12126
P36615
P68400
P19139
P15790
P19784
O54833
P19454
Q02720
P08181
P08182
P67870
P67871
P67874
Q62915
Q03957
P46962
P46963
Q6MG71
P49025
Q9UIK4
O43293
O54784
O88764
P32328
P22204
Q6PGN3
Q6MG60
Q09013
P49762
Q6MG77
P36616
Q13627
P85051
Q63470
Q9V3D5
Q92630
Q9BQI3
P33279
Q63185
O13889
P19525
Q9UTE5
Q9NIV1
Q9NZJ5
Q9Z2B5
Q9QZ05
P70531
P32801
P40417
O75460
Q76MJ5
Q01780
Q14296
O13839
Q9JLN9
P16892
P23647
Q6MG59
Q6MG64
Q9P7J8
O14976
Q04739
P15442
P32866
O70291
Q8VEB1
Q62833
P49841
P51136
Q10452
O14019
Q9Z0R0
Q9ERH7
Q8T0S6
Q09892
P32485
P29295
P55063
P50582
Q07439
P57058
Q8BQY8
Q9UPZ9
Q9JKV2
Q62726
O15111
Q60680
O88351
Q14164
Q9R0T8
Q13418
P51617
O43187
Q9Y616
Q8K4B2
P32361
Q9V3I5
Q8WQG9
P92208
P31374
P06244
P40376
P06245
P05132
P22694
P68181
P22612
P34099
P05986
P23291
P23292
P48729
P48730
P49674
P78368
Q91VB2
Q9P7I2
P27466
Q00168
P11798
P28652
Q6PHZ2
Q923T9
O42844
P22517
P08414
P16912
Q9Z0Z0
Q03042
Q03043
P32023
P43637
P22987
P13185
P06242
P13186
Q27564
P28708
P42527
P90648
P32350
Q08217
Q12222
P46020
P46019
P05130
P24583
Q19266
P17252
P20444
P05771
P68404
P68403
Q15139
O94806
Q02156
P16054
P05129
P63318
P63319
P41743
P24723
Q02111
Q05513
P09217
Q15418
Q15349
P51812
P18654
O75676
O75582
Q8C050
Q7TPS0
Q9UBS0
Q96S38
O14328
P38691
P14681
Q23976
O95835
Q9NRM7
Q8IR79
P53667
P53671
P53670
Q10156
Q8IWU2
Q3UHC2
Q16584
Q60700
O43283
Q9Y2U5
Q99759
Q9Y6R4
Q99683
O95382
Q9WTR2
Q9V3Q6
O43318
Q62073
P41279
P80192
Q95UN8
Q92918
P70218
Q12851
Q8IVH8
O95819
P97820
Q9Y4K4
O94737
P49137
O42781
Q8IW41
Q9P0L2
Q8VHJ5
O08678
Q7KZI7
Q96L34
Q60592
Q811L6
Q8C0P0
P38615
Q10292
P24719
P30290
Q9JM52
P28482
P63085
Q63844
P21708
P31152
Q6P5G0
Q16659
Q13164
P45983
Q91Y86
P45984
P53779
Q61831
Q15759
P53778
Q63538
O15264
Q90336
Q9DGE2
O62618
Q9I958
Q16539
P47811
P70618
Q8TD08
Q10407
Q9BUB5
O08605
Q9HBH9
Q8CDB0
Q9NYL2
Q9ESL4
Q9UQ07
O94235
Q5VT25
O54874
Q6DT37
P50873
Q6MG62
Q8VCR8
Q3UIZ8
P25323
Q15746
O75011
Q8NG66
Q8C0Q4
P51955
P51957
Q9HC98
Q9ES70
Q9ES74
Q7KRY6
Q8IY84
Q8BHI9
P10676
O54949
Q9H093
Q66HE5
O13310
O95747
Q6P9R2
Q13153
P38990
Q13177
Q8BTW9
Q8C015
Q9VXE5
Q8CEE6
P36582
P36583
Q00536
O15530
Q9Z2A0
P35375
O74456
P13286
P15735
P17157
P11309
P06803
P26794
Q9P1W9
Q62070
O70444
Q9BXM7
Q99MQ3
Q8BWW9
P53350
Q9H4B4
O00444
Q17446
Q8MXI4
O44514
O18209
P52304
Q09690
O14047
Q10078
Q09831
Q9P6P3
Q9URY1
Q8TFG6
O42900
Q9HFF4
Q9Y7J6
Q9USX7
O60145
O94647
O59697
O74815
Q9USS2
Q10447
O43066
O94324
Q9P7X5
O74426
Q9UU87
O94487
Q9UU85
O13733
O94537
Q09815
Q9UTH3
Q09792
O13945
P40494
P51817
O43930
Q07538
Q96S44
Q12310
Q12706
Q64434
Q9Y2K2
Q02099
P08092
P38623
Q13546
O43353
Q9Y572
Q9QZL0
Q9ERK0
Q6XUX1
Q13464
O75116
Q8R2S1
Q8QZX0
P11792
P50530
Q10364
O00141
Q06226
Q9HBY8
Q96BR1
Q9ERE3
O14305
Q09898
P32578
P34164
Q96Q15
P41808
P57059
Q60670
Q9IA88
Q9H0K1
Q8CFH6
O74536
P06782
P12904
Q9NRH2
Q8VDU5
Q63553
Q03563
P27638
O94547
Q96SB4
O70551
P78362
O54781
Q9Z0G2
P25390
P53599
P39073
Q9UEE5
O94768
Q8BG48
Q91XS8
Q9NBK5
Q9Y2H1
Q7TSE6
P23561
Q03497
O94804
O55098
Q15831
Q9WTK7
O75716
P49842
Q924X7
Q9NRP7
Q69ZM6
Q15208
Q13188
Q13043
Q9JI11
Q7TNZ6
P39745
Q04462
P51123
P21675
Q9UL54
Q9H2K8
Q9WUN2
Q15569
Q924U5
P32780
P36897
Q64729
P80204
P37173
P38438
Q8WZ42
P34314
Q9UKI8
Q8C0V0
Q86UE8
Q9UKE5
Q96KB5
Q9JJ78
P32600
Q8K4K4
O75962
Q9BXA7
Q9D2E1
Q6SA08
Q8C1R0
Q9BXA6
Q925K9
Q3UVR3
P33981
Q8TAS1
Q63285
O75385
P22219
Q99986
Q80X41
Q86Y07
Q8BN21
Q8K3G5
O74304
O14299
Q9H4A3
Q9JIH7
P12688
A6ZKT2
A6ZMJ9
A6ZNR3
A6ZSI1
A6ZSZ1
A6ZU07
A6ZUS0
A6ZV28
A6ZVI2
A6ZVN4
A6ZW51
A6ZWL6
A6ZXM1
A6ZZ66
A6ZZF8
A7A115
A7A1D1
O14098
O59763
Q99473
Q9H4D1
Q9Y6H3
A1ZA66
A1ZA67
A1ZA68
A1ZA69
A1ZA70
A1ZA72
A1ZA73
O01651
O01652
O01653
O01712
O17432
O18645
O44408
O46308
O61651
O96300
P91656
Q24045
Q24190
Q24205
Q24213
Q24216
Q24229
Q24326
Q24468
Q24496
Q27933
Q5U118
Q7JPM7
Q7JPN8
Q7JQ36
Q7JQ37
Q7JQ39
Q7K306
Q7KK41
Q7KM03
Q7KM04
Q7KM05
Q7KM08
Q7KTP1
Q7KV88
Q7KV89
Q7KV90
Q7YU14
Q7YUC0
Q86B73
Q86NP0
Q8I8F4
Q8IGX1
Q8IML9
Q8IPK9
Q8MRK0
Q8MSQ4
Q8MY12
Q8MYR8
Q8MZ44
Q8SWT5
Q8SYY3
Q8SZA4
Q94488
Q94533
Q94877
Q94888
Q95R30
Q95S42
Q95SI0
Q95T01
Q95U21
Q95YH0
Q95YH6
Q95YH7
Q960P0
Q961D4
Q9BI25
Q9GTV0
Q9GTV1
Q9GV79
Q9GV80
Q9GV81
Q9GV82
Q9N630
Q9N6N9
Q9NBA9
Q9NBB0
Q9NBB1
Q9NBB2
Q9NBB3
Q9NBB4
Q9NBB6
Q9NBB7
Q9NBB8
Q9NBB9
Q9NBC0
Q9NBC1
Q9NBC2
Q9NBC3
Q9NBC4
Q9NBC5
Q9NBC6
Q9NGY7
Q9NGY8
Q9NGY9
Q9U779
Q9V3Z1
Q9V9X8
Q9VE37
Q9VI13
Q9VMT1
Q9VR61
Q9VXE3
Q9W002
Q9XTK9
Q8LPJ1
Q9ARH1
Q9FL28
Q9M3D8
A0AUN3
A0AUV3
A0JNZ5
A0PJK0
A1A553
A1L0V5
A1L361
A1L3P8
A2AU51
A3KBF5
A6H6K2
A6H6U3
A6P3E4
A7E1Y2
A7E1Y3
A7E215
O35558
O35807
O70459
O88209
Q05AA8
Q05DR8
Q0VAW8
Q0VDN9
Q148V1
Q14AX6
Q14BG3
Q14DQ3
Q1EDG7
Q1EDG8
Q2KHL1
Q2KHT0
Q2NKI4
Q2TAY4
Q2VPC9
Q3KQI1
Q3MIA9
Q3T9E1
Q3TAH2
Q3TAR6
Q3TBR3
Q3TH63
Q3THP3
Q3TL56
Q3TMN8
Q3TN15
Q3TNY6
Q3TPN9
Q3TQ39
Q3TRG2
Q3TRL2
Q3TST4
Q3TSW4
Q3TWR3
Q3TWY0
Q3TXG1
Q3TY93
Q3TZE1
Q3TZF1
Q3TZK6
Q3U141
Q3U1V3
Q3U2A3
Q3U2E5
Q3U2H3
Q3U307
Q3U323
Q3U3Z9
Q3U485
Q3U4D5
Q3U4K6
Q3U5I9
Q3U5J8
Q3U6P9
Q3U6X7
Q3U907
Q3U9B2
Q3U9H2
Q3UDK0
Q3UEW8
Q3UF50
Q3UF82
Q3UG53
Q3UGB9
Q3UGN6
Q3UHZ0
Q3UJS6
Q3UK53
Q3UKA7
Q3UN66
Q3USS1
Q3USX8
Q3UT15
Q3UU60
Q3UWH3
Q3UXB6
Q3UY30
Q3UZZ3
Q3V151
Q3V1X9
Q3V2Z3
Q3V314
Q3V3V3
Q3V442
Q3V4A1
Q499N9
Q4FJL1
Q4H483
Q4KL59
Q4QRB9
Q4V8J8
Q4V8M2
Q4VA93
Q4W8V1
Q542K0
Q543B5
Q543F6
Q544A0
Q545C3
Q545R9
Q545V8
Q56A33
Q5D047
Q5D0E0
Q5DTS2
Q5DU46
Q5M9H3
Q5SP86
Q5SS74
Q5SS75
Q5SVI0
Q5SVI1
Q5SVI2
Q5SVI3
Q5SVI9
Q5SVJ0
Q5SVJ1
Q5U421
Q61156
Q62490
Q63428
Q64036
Q642C7
Q66HL7
Q684J2
Q68EG2
Q68G05
Q68G11
Q69ZV0
Q6A064
Q6A0C1
Q6LDV0
Q6LEQ3
Q6MG53
Q6MG54
Q6MG55
Q6MG56
Q6MG57
Q6MG58
Q6MG61
Q6MG63
Q6MG66
Q6MG70
Q6MG72
Q6MG73
Q6MG74
Q6MG75
Q6MG76
Q6MG78
Q6MG79
Q6NX74
Q6P751
Q6P757
Q6P9W2
Q6U7I6
Q6V7V4
Q6ZPX7
Q6ZQ27
Q6ZWS7
Q71VC8
Q7TQC8
Q7TQI6
Q7TS64
Q7TSJ7
Q80TN1
Q80ZQ8
Q810Z4
Q811T1
Q8BGR3
Q8BGU6
Q8BIQ9
Q8BJK2
Q8BJM4
Q8BL41
Q8BL62
Q8BLN9
Q8BLX0
Q8BM63
Q8BP13
Q8BP21
Q8BPF9
Q8BQA9
Q8BU99
Q8BUD3
Q8BV72
Q8BVB0
Q8BVK4
Q8BVT9
Q8BW40
Q8BW55
Q8BWE1
Q8BX71
Q8C1B3
Q8C2I3
Q8C4I3
Q8C7A7
Q8C8X9
Q8C944
Q8CA60
Q8CAV6
Q8CBT3
Q8CCM0
Q8CDG4
Q8CDH5
Q8CEL6
Q8CI55
Q8K0U2
Q8K1G4
Q8K2Y2
Q8K3L3
Q8K4W4
Q8K4W5
Q8R1Z0
Q8R2P0
Q8R457
Q8R4G7
Q8VDZ9
Q8VEK1
Q91X04
Q920N8
Q922X7
Q923A8
Q925V0
Q99MV0
Q99PC4
Q99PS2
Q9CSQ6
Q9CU43
Q9CV04
Q9CVL4
Q9CVP4
Q9CYR7
Q9D193
Q9D203
Q9D5H8
Q9D7Q7
Q9D9B2
Q9DBV8
Q9JJ75
Q9JJ76
Q9JKW8
Q9JLP6
Q9R0P1
Q9R0Z6
Q9WVJ1
