# Supplementary material for: GOPred: GO Molecular Function Prediction by Combined Classifiers
Source: PLoS One. 2010 Aug 31;5(8):e12382. doi: 10.1371/journal.pone.0012382 (PMC2930845; doi:10.1371/journal.pone.0012382)
Supplement: Dataset S1 — Dataset: Lists of UniProt IDs of proteins used as positive and negative samples for 300 GO terms. (14.59 MB TAR) [file pone.0012382.s002.tar › data/GO:0004702.positive.idlist.txt]

P36896
Q61271
Q8NER5
P70539
P37023
Q04771
P37172
Q8K592
Q62893
P14056
P27037
Q13705
P38445
Q01389
O00238
P36898
P28829
P40417
P16892
Q09892
P32485
Q60680
O88351
Q14164
P51617
O43187
Q8WQG9
P92208
P28708
P14681
O43283
Q99759
Q9Y6R4
Q99683
O95382
Q9WTR2
Q9V3Q6
O43318
Q62073
Q95UN8
Q92918
O94737
O42781
P28482
P63085
Q63844
P21708
P31152
Q6P5G0
Q13164
P45983
Q91Y86
P45984
P53779
Q61831
Q15759
P53778
O15264
Q90336
Q9DGE2
O62618
Q9I958
Q16539
P47811
P70618
Q8TD08
Q10407
Q9NYL2
Q9ESL4
O54949
Q17446
Q8MXI4
Q12310
Q9QZL0
P41808
P27638
P25390
P53599
P23561
Q03497
P39745
P36897
Q64729
P80204
P37173
P38438
O74304
O14299
A6ZKT2
A6ZV28
A7A115
Q99473
O44408
Q24229
Q24326
Q24468
Q27933
Q7JPM7
Q7JPN8
Q7JQ36
Q7JQ37
Q7JQ39
Q7KTP1
Q7KV88
Q7KV89
Q7KV90
Q8IGX1
Q8IPK9
Q8MSQ4
Q95SI0
Q95T01
Q95U21
Q95YH6
Q95YH7
Q9VE37
Q9VMT1
Q9W002
Q9FL28
Q9M3D8
A0AUV3
A3KBF5
A6P3E4
O35558
Q05DR8
Q3TPN9
Q3TRG2
Q3TXG1
Q3TZE1
Q3TZF1
Q3U141
Q3U2A3
Q3U2E5
Q3U2H3
Q3U3Z9
Q3U485
Q3UDK0
Q3UF82
Q3USS1
Q3USX8
Q499N9
Q4FJL1
Q4V8J8
Q543B5
Q544A0
Q56A33
Q5D0E0
Q5M9H3
Q5U421
Q6P9W2
Q7TSJ7
Q8BQA9
Q8BUD3
Q8BV72
Q8C7A7
Q8CBT3
Q8K2Y2
Q8R4G7
Q922X7
Q923A8
Q9CVP4
Q9D5H8
