# Supplementary material for: GOPred: GO Molecular Function Prediction by Combined Classifiers
Source: PLoS One. 2010 Aug 31;5(8):e12382. doi: 10.1371/journal.pone.0012382 (PMC2930845; doi:10.1371/journal.pone.0012382)
Supplement: Dataset S1 — Dataset: Lists of UniProt IDs of proteins used as positive and negative samples for 300 GO terms. (14.59 MB TAR) [file pone.0012382.s002.tar › data/GO:0004714.positive.idlist.txt]

Q9UM73
Q9NZV1
P07333
Q08345
Q16832
P52797
P52798
Q15768
P04412
P00533
Q01279
P21709
Q60750
P29317
P29320
P29319
P54764
P54756
Q15375
P54762
Q8CBF3
P29323
P54763
P54753
P54754
P54760
O15197
P70424
P21860
Q15303
Q07407
P11362
P16092
Q04589
Q09147
P22607
Q61851
P22455
P36888
P08069
O73798
P09208
P06213
P15127
Q9PVZ4
P05532
Q9JIT0
P29376
Q12866
P08581
P16056
P11717
O15146
Q61006
Q8QFX6
O14786
Q9QWJ9
O60462
P04629
Q63604
P16234
P09619
Q15198
Q13308
Q8BKG3
P35546
Q04912
Q01973
Q9Z139
Q01974
Q9Z138
Q8BFU0
P34925
P35590
Q02763
P14373
Q06418
P30530
P17948
P35969
P35968
P35918
O08775
P35916
P35917
Q91ZT1
Q04227
Q9UD50
Q6LEH5
Q6SA99
Q6SAA0
Q6SAA1
Q6SAA2
Q6SAA3
Q6SAA4
Q6SAA5
Q6SAA7
Q6SAA8
Q6SAA9
Q6SAB0
Q6SAB3
Q6SAB4
Q6SAB5
Q6SAB6
Q6SAB8
Q6SAB9
Q6SAC0
Q6SAC1
Q6SAC2
Q6SAC4
Q6SAC6
Q6SAC7
Q6SAC8
Q6SAC9
Q6SAD0
Q6SAD1
Q6SAD3
Q6SAD5
Q6SAD7
Q6SAD8
Q6SAD9
Q6SAE0
Q6SAE1
Q6SAE2
Q6SAE3
Q6SAE4
Q6SAE6
Q6SAE8
Q6SAE9
Q6SAF1
Q6SAF2
Q6SAF4
Q6SAF5
Q6SAF6
Q6SAF7
Q6SAG0
Q6SAG1
Q6SAG2
Q6SAG3
Q6SAG5
Q6SAG6
Q6SAG7
Q6SAG8
Q6SAG9
Q6SAH0
Q6SAH1
Q6SAH2
Q6SAH3
Q6SAH4
Q6SAH5
Q6SAH6
Q6SAH7
Q6SAH8
Q6SAH9
Q6SAI0
Q6SAI2
Q6SAI4
Q6SAI5
Q6SAI6
Q6SAI7
Q6SAI8
Q6SAI9
Q6SAJ0
Q6SAJ1
Q6SAJ2
Q6SAJ3
Q6SAJ5
Q6SAJ6
Q6SAJ7
Q6SAJ8
Q6SAJ9
Q6SAK0
Q6SAK1
Q6SAK2
Q6SAK3
Q6SAK4
Q6SAK5
Q6SAK6
Q6SAK7
Q6SAK8
Q6SAK9
Q6SAL0
Q6SAL2
Q6SAL3
Q6SAL4
Q6SAL5
Q6SAL6
Q6SAL7
Q6SAL8
Q6SAL9
Q6SAM0
Q6SAM1
Q6SAM2
Q6SAM3
Q6SAM5
Q6SAM6
Q6SAM7
Q6SAM9
Q6SAN0
Q6SAN1
Q6SAN2
Q6SAN6
Q6SAN7
Q6SAN8
Q6SAP0
Q6SAP3
Q6SAP4
Q6SAP7
Q6SAQ3
Q6SAQ5
Q6SAQ7
Q6SAQ8
Q6SAQ9
Q6SAR2
Q6SAR4
Q6SAR7
Q6SAR9
Q6SAS0
Q6SAS1
Q6SAS2
Q6SAS3
Q6SAS4
Q6SAS5
Q6SAS6
Q6SAS7
Q6SAS8
Q6SAS9
Q6SAT0
Q6SAT1
Q6SAT2
Q6SAT3
Q6SAT4
Q6SAT5
Q6SAT6
Q6SAT7
Q6SAT8
Q6SAT9
Q6SAU0
Q6SAU1
Q6SAU2
Q6SAU3
Q6SAU4
Q6SAU5
Q6SAU6
Q6SAU7
Q6SAU8
Q6SAU9
Q6SAV0
Q6SAV1
Q6SAV2
Q6SAV3
Q6SAV4
Q6SAV5
Q6SAV6
Q6SAV7
Q6SAV8
Q6SAV9
Q6SAW0
Q6SAW1
Q6SAW2
Q6SAW3
Q6SAW4
Q6SAW5
Q6SAW6
Q6SAW7
Q6SAW8
Q6SAW9
Q6SAX0
Q6SAX1
Q6SAX2
Q6SAX3
Q6SAX4
Q6SAX5
Q6SAX6
Q6SAX7
Q6SAX8
Q6SAY0
Q6SAY1
Q6SAY2
Q6SAY3
Q6SAY4
Q6SAY6
Q6SAY7
Q6SAY8
Q6SAY9
Q6SAZ0
Q6SAZ1
Q6SAZ2
Q6SAZ3
Q6SAZ4
Q6SAZ5
Q6SAZ6
Q6SAZ7
Q6SAZ8
Q6SAZ9
Q6SB00
Q6SB01
Q6SB03
Q6SB04
Q6SB05
Q6SB11
Q6SB14
Q6SB15
Q6SB25
Q6SB26
Q6SB28
Q6SB30
Q6SB48
Q6SB52
Q6SB53
Q6SB62
Q6SB67
Q6SB80
Q6SBA8
Q6SBB1
Q6SBB3
Q6SBB6
Q6SBC0
Q6SBC1
Q6SBC2
Q6SBC3
Q6SBC4
Q6SBD2
Q6SBD4
Q6SBE0
Q6SBE1
Q6SBE5
Q6SBE7
Q6SBE9
Q6SBF1
Q6SBF4
Q6SBF5
Q6SBF7
Q6SBF8
Q6SBG5
Q6SBH9
Q6SBJ6
Q6SBU8
Q6SBV4
Q6SBV5
Q6SBW4
Q6SBX2
Q6SBY5
Q6SBY6
Q6SBZ9
Q6SC05
Q6SC18
Q6SC19
Q6SC32
Q6SC35
Q6SC37
Q7KTI7
Q7KTI8
Q86NZ2
Q8IPG1
Q8MLW0
Q8SZW1
Q8T4L8
Q8T4L9
Q8T4M0
Q8T9F6
Q95P10
Q9VLQ8
A1A597
A3KG01
A4ZVL1
O35171
O35758
O35759
O55059
O55095
Q08615
Q1XD56
Q32S49
Q32S50
Q32SD3
Q32SD4
Q3TCS4
Q3TJ05
Q3TJC1
Q3TQJ1
Q3TQL1
Q3TQS6
Q3TZ77
Q3TZP9
Q3ULJ6
Q3UNB1
Q3UPE1
Q3UQZ6
Q3V2W2
Q497X0
Q501P6
Q5GRG7
Q5PQU0
Q5SU94
Q5SVE7
Q5SVE8
Q60669
Q60818
Q60830
Q61563
Q61565
Q61986
Q62030
Q62128
Q62954
Q63000
Q63116
Q63236
Q63237
Q63238
Q63239
Q63240
Q63241
Q63242
Q63710
Q63711
Q63827
Q64334
Q6IR19
Q6P5F1
Q6Q2A2
Q6Q531
Q6Q532
Q6Q533
Q6QJB7
Q6QJB8
Q78EG8
Q78ZF4
Q7TS86
Q7TSD7
Q7TSI8
Q80Y89
Q8BG10
Q8BMZ2
Q8BNP9
Q8BRB1
Q8BSP6
Q8C0E7
Q8C3U1
Q8C3W2
Q8C4U4
Q8C8K9
Q8C8Q7
Q8C9K6
Q8CA63
Q8CBY7
Q8CD05
Q8CFK8
Q8CFZ2
Q8CIM9
Q8K0Q8
Q8K1H4
Q8K3G6
Q8R0Y1
Q8R2X1
Q8VCD0
Q8VHI0
Q8VHX3
Q8VI99
Q8VIA0
Q91YS9
Q99052
Q99JC7
Q99LE4
Q99PK1
Q9CSC8
Q9CW58
Q9CYI2
Q9DAV2
Q9EP98
Q9EQ22
Q9EQ23
Q9EQ24
Q9EQR1
Q9ERP6
Q9ERP7
Q9ERV6
Q9ESE0
Q9JKR8
Q9JKR9
Q9JKS0
Q9JKS1
Q9JKS2
Q9JLR6
Q9QX38
Q9QX70
Q9QZM7
Q9R1A2
Q9R1G8
Q9R1G9
Q9R1H0
Q9R1H1
Q9R1H2
Q9R1H3
Q9R1H4
Q9R1H5
Q9R1H6
Q9R1H7
Q9R293
Q9R294
Q9R299
Q9R2A0
Q9WTS1
Q9WVF5
Q9WVI2
Q9WVI3
