# Supplementary material for: GOPred: GO Molecular Function Prediction by Combined Classifiers
Source: PLoS One. 2010 Aug 31;5(8):e12382. doi: 10.1371/journal.pone.0012382 (PMC2930845; doi:10.1371/journal.pone.0012382)
Supplement: Dataset S1 — Dataset: Lists of UniProt IDs of proteins used as positive and negative samples for 300 GO terms. (14.59 MB TAR) [file pone.0012382.s002.tar › data/GO:0004721.positive.idlist.txt]

P38903
P31383
P36872
P63151
Q6P1F6
Q00362
P78759
P25296
Q9UNH5
Q6GQT0
O60729
Q6PFY9
P08575
P04157
Q00684
Q16667
O75339
P29349
Q9Y5B0
P99999
Q05924
Q12959
Q15398
O95476
Q9Y6W6
Q9ESS0
O75319
Q6NXK5
Q9UNI6
Q9D0T2
Q9UII6
Q9QYJ7
Q8R4V2
Q9BY84
Q8VE01
Q8K4T5
P28562
Q64623
Q99N11
Q6NT99
Q05923
Q05922
P51452
Q9D7X3
Q13115
Q8BFV3
Q16690
Q16828
Q9DBB1
Q13202
Q99956
O95278
Q9WUA5
P97767
O08575
P97480
Q05201
Q9P376
Q03254
Q9P7H1
Q8WZK3
Q9Z1Z6
P16621
P06239
O43688
O14495
P30305
P20483
P06652
P38590
Q13496
Q9Z2D1
Q13615
Q9NYA4
Q91XS1
O95248
Q9Y216
Q8VEL2
P38757
P70261
Q9VJ07
O13453
P13681
P20604
P12982
P32598
Q05547
P62136
P62137
P48462
P62141
P63087
P23635
P23594
P23636
P23595
P63330
P62714
P62715
P62716
P23696
P23287
Q27889
P14747
Q9VXF1
P63328
P48453
Q12705
P40371
P35182
Q09172
P39966
Q09173
P34221
O14156
P38089
Q12511
P25646
P38797
P32345
Q9D358
P20611
P40347
O14829
O14830
P35813
P49443
O75688
O15297
Q80TL0
Q8CGA0
O15355
Q61074
Q149T7
Q8BXN7
Q8BHN0
Q8BU27
P53041
O00743
Q9CQR6
Q64620
Q9UQK1
O95685
P38148
P53043
P11612
P26570
P33329
P78968
Q07800
P60484
Q06124
P35235
P41499
Q05209
P35831
Q12923
Q64512
Q15678
Q99952
Q61152
P18031
O55082
Q16825
Q9Y2R2
Q6PB44
P17706
P35233
P26045
P29074
P54829
P29350
P29351
P81718
P35236
Q8BUM3
P43378
O35239
P35992
P25044
P29461
P40048
Q9W0G1
P16620
Q92932
P18433
P23467
P23468
P23469
P49446
P10586
P23470
Q12913
Q15262
P28827
Q16849
Q60673
Q16827
Q15256
O08617
Q13332
O14522
Q99M80
Q92729
P23471
Q02256
P27574
P32586
P43612
P40856
P18410
Q8WYL5
Q76I76
Q6NN85
P53538
Q3ZCQ8
Q63739
Q78EG7
Q12974
O70274
O75365
Q9D658
P56180
Q10038
P40479
A6ZL69
A6ZM46
A6ZMZ3
A6ZNL9
A6ZR45
A6ZR87
A6ZRL8
A6ZTQ2
A6ZWW0
A6ZXA4
A6ZXE4
A6ZXJ3
A6ZXS7
A6ZXW0
A6ZY40
A6ZZD5
Q15426
Q9UBT5
Q9UHX2
Q9Y4I9
O15743
O46122
Q27560
Q7KJN5
Q7KJN6
Q7KMQ6
Q8IRH4
Q8MQK0
Q8SWU9
Q8SWW1
Q8T0U6
Q9GP83
Q9NGL1
Q9U470
Q9V3L4
Q9VHV8
Q9W2F3
Q9W3Q1
Q9Y0B5
Q9Y0B6
Q9Y0B7
O80871
O82162
Q9SJH5
Q8EBG2
Q8EF28
A6MDD2
O35564
O54857
P70125
Q05C78
Q05CJ9
Q0VF80
Q14AH2
Q2M4G8
Q2M4K0
Q3KNE1
Q3TBE5
Q3TC78
Q3TE70
Q3TEC3
Q3TL90
Q3TP78
Q3TP96
Q3TPC5
Q3TPD6
Q3TPT0
Q3TQ52
Q3TS01
Q3TSE3
Q3TT24
Q3TT94
Q3TTC5
Q3TTT8
Q3TU63
Q3TVC3
Q3TXC9
Q3TYF5
Q3U369
Q3U786
Q3U7K1
Q3U8W0
Q3UB30
Q3UB72
Q3UCJ0
Q3UG02
Q3UG38
Q3UGZ7
Q3UNN3
Q3UR62
Q3URX0
Q3US98
Q3UTI6
Q3UV00
Q3UXF9
Q3UXV4
Q3V030
Q3V0J9
Q3V1H5
Q3V2Y9
Q3V312
Q3V360
Q3V415
Q3V441
Q3V4A5
Q497R2
Q499N7
Q4FK37
Q4JFB8
Q4JFC7
Q4JFL6
Q4JFL7
Q4JFL8
Q4KL39
Q4U1Z0
Q4V9X0
Q4VAI2
Q542E7
Q561M1
Q571D5
Q571J7
Q5DTQ3
Q5DU01
Q5FWV8
Q5MKL3
Q5ND05
Q5R3Z3
Q5R3Z4
Q5R3Z5
Q5XJV4
Q60986
Q61042
Q62370
Q62604
Q62797
Q62987
Q63683
Q63847
Q63848
Q64193
Q642D2
Q64494
Q64497
Q64500
Q64502
Q64622
Q64641
Q64653
Q64696
Q64699
Q66JV9
Q6AZ47
Q6B8I0
Q6LDZ3
Q6NVE2
Q6NXW1
Q6P3E6
Q6P4T3
Q6P572
Q6PAJ8
Q6PE02
Q6PG62
Q6PG86
Q6ZWM8
Q78EG4
Q7TNL7
Q7TNW3
Q7TPQ7
Q7TT17
Q80UG6
Q80UM4
Q80VN7
Q80ZN1
Q80ZN2
Q810U6
Q811N7
Q811N8
Q812B9
Q8BFW3
Q8BJY4
Q8BN07
Q8BQQ4
Q8BV52
Q8BWD7
Q8BX26
Q8C285
Q8C390
Q8C4M8
Q8C649
Q8C9D0
Q8CGJ2
Q8CIW2
Q8K1S9
Q8K5A0
Q8R3L3
Q8R4T7
Q8R5H0
Q8VE11
Q8VED4
Q91X01
Q91X02
Q91X03
Q922P7
Q924M1
Q925J6
Q925J7
Q99KW7
Q99LN6
Q99N12
Q99PH5
Q9CRR3
Q9CSL5
Q9CT18
Q9CVB2
Q9CWU3
Q9CX77
Q9CY65
Q9D0W0
Q9D3B1
Q9D6P6
Q9D6P7
Q9D851
Q9DA25
Q9DBY2
Q9EQ17
Q9EQE2
Q9EQE3
Q9JHZ0
Q9JJ07
Q9JK90
Q9JLK1
Q9QWQ8
Q9QY80
Q9WU22
Q9WUT8
Q7T2L8
