# Supplementary material for: GOPred: GO Molecular Function Prediction by Combined Classifiers
Source: PLoS One. 2010 Aug 31;5(8):e12382. doi: 10.1371/journal.pone.0012382 (PMC2930845; doi:10.1371/journal.pone.0012382)
Supplement: Dataset S1 — Dataset: Lists of UniProt IDs of proteins used as positive and negative samples for 300 GO terms. (14.59 MB TAR) [file pone.0012382.s002.tar › data/GO:0004722.positive.idlist.txt]

P38903
P31383
P36872
P63151
Q6P1F6
Q00362
P78759
P25296
O60729
P99999
O95476
Q9ESS0
Q16828
Q05201
Q9Z1Z6
P06239
Q13615
Q9VJ07
P20604
P12982
P32598
Q05547
P62136
P62137
P48462
P62141
P63087
P23594
P23595
P63330
P62714
P62715
P62716
P23696
P23287
Q27889
P14747
Q9VXF1
P63328
P48453
P40371
P35182
Q09172
P39966
Q09173
P34221
O14156
P38089
Q12511
P25646
P38797
P32345
O14829
O14830
P35813
O75688
O15297
Q80TL0
Q8CGA0
O15355
Q149T7
Q8BXN7
Q8BHN0
Q8BU27
P53041
O00743
Q9CQR6
Q64620
Q9UQK1
O95685
P53043
P11612
P26570
P33329
P78968
P60484
P43612
P40856
Q3ZCQ8
A6ZL69
A6ZM46
A6ZNL9
A6ZR45
A6ZR87
A6ZTQ2
A6ZXE4
A6ZXJ3
A6ZXS7
A6ZXW0
A6ZY40
A6ZZD5
O15743
Q27560
Q7KJN5
Q7KJN6
Q7KMQ6
Q8MQK0
Q8SWU9
Q8T0U6
Q9GP83
Q9U470
Q9V3L4
Q9Y0B5
Q9Y0B6
Q9Y0B7
O80871
Q3TBE5
Q3TC78
Q3TL90
Q3TPC5
Q3TT94
Q3TYF5
Q3U7K1
Q3U8W0
Q3UXV4
Q4V9X0
Q542E7
Q571J7
Q5MKL3
Q6AZ47
Q6ZWM8
Q7TPQ7
Q8BFW3
Q8BN07
Q8C285
Q8C390
Q8C649
Q8R3L3
Q8VED4
Q922P7
Q9CSL5
Q9CVB2
Q9CWU3
Q9DBY2
