# Supplementary material for: GOPred: GO Molecular Function Prediction by Combined Classifiers
Source: PLoS One. 2010 Aug 31;5(8):e12382. doi: 10.1371/journal.pone.0012382 (PMC2930845; doi:10.1371/journal.pone.0012382)
Supplement: Dataset S1 — Dataset: Lists of UniProt IDs of proteins used as positive and negative samples for 300 GO terms. (14.59 MB TAR) [file pone.0012382.s002.tar › data/GO:0004725.positive.idlist.txt]

Q6GQT0
O60729
Q6PFY9
P08575
P04157
P29349
O75319
Q9UNI6
P28562
Q99N11
Q05923
P51452
Q16690
Q16828
Q13202
O95278
P97767
O08575
P97480
Q05201
P16621
P30305
P20483
P38590
Q13496
Q9Z2D1
Q13615
Q9NYA4
Q9Y216
P70261
Q9D358
P40347
P60484
Q06124
P35235
P41499
Q05209
Q12923
Q64512
Q15678
Q99952
Q61152
P18031
Q16825
Q9Y2R2
Q6PB44
P17706
P35233
P26045
P29074
P54829
P29350
P29351
P81718
P35236
Q8BUM3
P43378
O35239
P35992
P25044
P29461
P40048
Q9W0G1
P16620
Q92932
P18433
P23467
P23468
P23469
P49446
P10586
P23470
Q12913
Q15262
P28827
Q16849
Q60673
Q16827
Q15256
O08617
Q13332
O14522
Q92729
P23471
Q02256
P27574
P32586
Q3ZCQ8
Q63739
Q78EG7
Q12974
O75365
P56180
P40479
A6ZWW0
A6ZXA4
Q15426
Q9UBT5
Q9UHX2
Q9Y4I9
Q8IRH4
Q8MQK0
Q9W2F3
O82162
A6MDD2
O35564
P70125
Q05C78
Q05CJ9
Q2M4G8
Q3TE70
Q3TEC3
Q3TP78
Q3TP96
Q3TPD6
Q3TPT0
Q3TQ52
Q3TSE3
Q3TTT8
Q3TU63
Q3TXC9
Q3U369
Q3UB72
Q3UCJ0
Q3UNN3
Q3UR62
Q3URX0
Q3US98
Q3UTI6
Q3UV00
Q3V030
Q3V1H5
Q3V312
Q3V360
Q3V415
Q3V441
Q499N7
Q4JFC7
Q4JFL6
Q4JFL7
Q4JFL8
Q4VAI2
Q561M1
Q5DTQ3
Q5DU01
Q5FWV8
Q5R3Z3
Q5R3Z4
Q5R3Z5
Q5XJV4
Q60986
Q61042
Q62370
Q62604
Q62797
Q62987
Q63847
Q63848
Q64494
Q64500
Q64502
Q64622
Q64641
Q64653
Q64699
Q66JV9
Q6LDZ3
Q6NVE2
Q6NXW1
Q6P3E6
Q6P4T3
Q6P572
Q6PAJ8
Q6PG62
Q78EG4
Q7TT17
Q80UG6
Q80ZN2
Q810U6
Q811N7
Q811N8
Q8BJY4
Q8BQQ4
Q8BV52
Q8BX26
Q8C4M8
Q8C9D0
Q8CGJ2
Q8K5A0
Q8R5H0
Q8VE11
Q925J6
Q925J7
Q99KW7
Q99LN6
Q99PH5
Q9CT18
Q9JK90
Q9QWQ8
Q9WU22
Q9WUT8
