# Supplementary material for: GOPred: GO Molecular Function Prediction by Combined Classifiers
Source: PLoS One. 2010 Aug 31;5(8):e12382. doi: 10.1371/journal.pone.0012382 (PMC2930845; doi:10.1371/journal.pone.0012382)
Supplement: Dataset S1 — Dataset: Lists of UniProt IDs of proteins used as positive and negative samples for 300 GO terms. (14.59 MB TAR) [file pone.0012382.s002.tar › data/GO:0004812.positive.idlist.txt]

O88338
Q8BGC9
Q9JLB4
Q3U0V1
Q9Z104
Q2KHK3
P17047
Q60636
P40825
Q9ER72
P53852
P14868
Q922B2
P04802
P15179
P46655
P48525
Q8CGC7
Q9Y285
Q8C0C7
P15625
Q9NSD9
P15624
O95363
P08425
P41250
P38088
Q99KK9
P07263
P09436
Q8BIJ6
P48526
P15180
Q15046
Q99MN1
P26637
Q8VDC0
P11325
P56192
P00958
Q96GW9
Q499X9
P22438
O43776
Q8BP47
P38707
P25345
P47897
P13188
Q05506
Q3U186
P38714
P49591
P07284
Q9N0F3
Q9D0R2
P07236
P26640
Q12109
P04803
P54577
Q91WQ3
P36421
Q8BYL4
P48527
Q9Z0H1
P38705
A6ZKM5
A6ZNH4
A6ZSR5
A6ZSS3
A6ZT01
A6ZTK5
A6ZTU6
A6ZWE7
A6ZWF3
A6ZXY7
A7A0N9
Q9HB23
A2RT28
A2VDE8
A6H6S4
O89002
Q05DP0
Q05DT2
Q0MTC2
Q14AL7
Q14DP3
Q14DS6
Q3T9A7
Q3TF87
Q3TIV6
Q3TLK2
Q3TMC5
Q3TMX9
Q3TPA4
Q3TWE1
Q3TXG5
Q3U0Y9
Q3U1L0
Q3U1X5
Q3U1Z7
Q3U2A8
Q3U630
Q3U716
Q3U987
Q3UET9
Q3UFJ2
Q3UGD4
Q3UIW3
Q3UJQ3
Q3UM80
Q3UUD9
Q3UXN3
Q3UY95
Q3UYF8
Q3V377
Q3V3U1
Q4FJQ2
Q4VC16
Q546A8
Q69Z78
Q6P5I4
Q6PGG3
Q6ZQL7
Q7TNP6
Q7TPX0
Q810V2
Q8BIL6
Q8BIN9
Q8BJG2
Q8BJJ2
Q8BJY7
Q8BK18
Q8BLY2
Q8BSG8
Q8BTR1
Q8BXN0
Q8C0Y4
Q8C1P9
Q8C1V4
Q8C292
Q8C5K0
Q8C730
Q8C876
Q8CEN4
Q8CEZ3
Q8CFK5
Q8CHT2
Q8K2X9
Q8R0T3
Q8R2M5
Q8R2P8
Q99KH0
Q99KJ4
Q9CRF9
Q9CT72
Q9CZU7
Q9D9E0
Q9R1J3
Q9WTM1
