# Supplementary material for: GOPred: GO Molecular Function Prediction by Combined Classifiers
Source: PLoS One. 2010 Aug 31;5(8):e12382. doi: 10.1371/journal.pone.0012382 (PMC2930845; doi:10.1371/journal.pone.0012382)
Supplement: Dataset S1 — Dataset: Lists of UniProt IDs of proteins used as positive and negative samples for 300 GO terms. (14.59 MB TAR) [file pone.0012382.s002.tar › data/GO:0004842.positive.idlist.txt]

Q9UKV5
Q9UJX6
Q9UJX5
Q9UJX4
Q9UM13
Q9NYG5
Q12157
P53886
Q12440
Q04601
Q08683
Q12107
P36406
P54074
P53983
O64763
Q9SN27
Q13489
P25916
Q7Z569
P38398
Q8RXD6
O74563
Q07457
P22681
Q9QXV1
P09798
P26309
Q9UJX2
P16522
P14724
P38042
P07834
Q12018
P53197
Q810L3
Q8BU04
P53202
O14122
P47050
O14011
Q92466
Q86Y13
O95071
Q03071
Q13216
Q8NEZ5
Q9UK22
Q9UK99
Q9QZN4
Q9Y3I1
Q8BK06
Q9UKC9
Q8N531
Q9UKT8
P24814
Q9JIY2
Q3U487
Q8K4P8
P32828
Q08109
Q05787
P40985
P53119
Q7Z6Z7
Q24306
P08393
Q96J02
Q8CHG5
O70263
Q9UDY8
Q00987
P23804
Q9D074
Q804S5
Q8R516
O74983
P53152
Q8WY64
Q8CFI0
P46935
P29503
P06100
P06102
P34909
Q12514
Q53EK2
Q06651
O55176
O60260
Q9WVS6
Q9JK66
Q92462
Q7Z419
P31244
O74747
P10862
P06779
Q9W5E1
Q9NHX0
P62878
O13959
Q08273
O35730
Q9CQJ4
Q9D304
Q9WTV7
Q17551
P39940
P22470
P61092
Q06985
Q06986
P52286
Q9HCE7
Q9PUN2
Q9HAU4
P40318
Q9UNE7
Q9WUD1
P63166
Q03280
Q9V8P9
Q9Y4K3
Q6Q0C0
Q38HM4
P36096
Q6ZWY6
P62837
P62838
P61077
P61079
P51965
P62254
P68036
O14933
Q9QZU9
Q7TSS2
Q8K2Z8
Q6ZWZ2
O00103
P61081
Q42541
O13685
P52490
P52478
P61086
P61087
P21734
P23566
P06104
P14682
P46595
P15731
P15732
P33296
Q02159
P28263
P25867
P52485
P29340
Q9Z255
O00762
Q9D1C1
Q9CY34
P62256
P61089
Q6ZPJ3
Q9CQ37
Q8VDW4
O08759
Q9ES34
Q15386
Q80U95
Q9ES00
O70481
O60152
P19812
Q6WKZ8
Q07963
P54860
P33202
Q04511
Q96PU4
Q9V3C1
Q9H0M0
Q8BZZ3
O00308
Q9DBH0
P38352
P40072
Q9UUI2
Q04781
A6ZL28
A6ZLL8
A6ZM84
A6ZN78
A6ZQT7
A6ZR71
A6ZT74
A6ZU92
A6ZUE7
A6ZWK2
A6ZXG5
A6ZXV5
A6ZY19
A6ZY24
A6ZY58
A6ZYD5
A6ZYT0
A7A126
A7A276
Q2XYJ4
Q541C3
Q7JWH5
Q86DT5
Q86DT6
Q86DT7
Q86DT8
Q9VTY6
Q9XYW6
O82239
Q8LLW2
Q8W468
Q94F47
Q9C7R6
Q9FF66
Q9FI61
Q9FKT3
Q9FN35
Q9FY48
Q9LJZ5
Q9LSP7
Q9LY87
Q9LYN9
Q9SHI7
Q9SLE4
Q9SRS9
A0JLS7
A0JNZ0
A2RTT4
A4QPD4
O88380
O88738
Q05CE4
Q05CG5
Q05CK8
Q0VB95
Q29ST1
Q2KHJ9
Q2L9A9
Q2LC58
Q2M4I1
Q3TFD8
Q3TKQ2
Q3TL77
Q3TP48
Q3TPQ9
Q3TQ27
Q3TQK9
Q3TS71
Q3TUU1
Q3TUV9
Q3TVL4
Q3TXI7
Q3TY88
Q3U0Q4
Q3U1Z8
Q3U233
Q3U3Y1
Q3U4U9
Q3U5V6
Q3U8R0
Q3UCB0
Q3UCS1
Q3UEV2
Q3UGJ9
Q3UGL0
Q3UHE0
Q3UJU3
Q3ULA2
Q3ULL2
Q3UPU3
Q3UT93
Q3UT95
Q3UUJ9
Q3UV52
Q3UVA0
Q3UWQ1
Q3UXQ1
Q3UYT5
Q3UYZ6
Q3V0G8
Q3V0L6
Q3V1R9
Q3V321
Q3V335
Q3V3M0
Q3V3R8
Q3V426
Q3V483
Q497M7
Q4FJY2
Q4QQL2
Q52KC0
Q569X0
Q571K6
Q5DTH1
Q5SPX0
Q641N8
Q68FN3
Q69ZM5
Q6DID4
Q6NWW1
Q6PDS2
Q6ZWQ6
Q7TMG3
Q7TPF7
Q7TPF8
Q80TU3
Q80U03
Q8BM59
Q8BNS1
Q8BNU7
Q8BNX0
Q8BPY2
Q8BR72
Q8BRV7
Q8BVJ8
Q8BW45
Q8C737
Q8CBU9
Q8CE02
Q8CE29
Q8CFN7
Q8K051
Q8K1N5
Q8K565
Q8K5C2
Q8R0U4
Q8VH44
Q8VHY5
Q91X19
Q91XK7
Q99JK3
Q99KN5
Q9CT73
Q9CYY2
Q9D1S1
Q9D1T4
Q9D4Y9
Q9D7F5
Q9DBU5
Q9QUI5
Q9QZ79
Q9R1G7
Q9Z159
