# Supplementary material for: GOPred: GO Molecular Function Prediction by Combined Classifiers
Source: PLoS One. 2010 Aug 31;5(8):e12382. doi: 10.1371/journal.pone.0012382 (PMC2930845; doi:10.1371/journal.pone.0012382)
Supplement: Dataset S1 — Dataset: Lists of UniProt IDs of proteins used as positive and negative samples for 300 GO terms. (14.59 MB TAR) [file pone.0012382.s002.tar › data/GO:0004843.positive.idlist.txt]

Q99PU7
P48582
P55824
P43558
Q9EP97
Q3TIX9
P35127
P53874
P51784
P36026
O75317
Q9D9M2
P39538
Q92995
P38187
P54578
P38237
Q9Y4E8
Q8R5H1
P50101
Q9Y5T5
Q02863
Q9UMW8
Q3UJD6
O94782
P25037
Q9UK80
Q5DU02
Q9UHP3
Q5I043
Q9HBJ7
Q01476
Q8TEY7
Q8C0R0
Q9Y6I4
Q91W36
Q01477
Q8BY87
Q13107
P32571
Q70EK8
Q8BL06
P45974
P39944
P43593
Q93009
Q6A4J8
P40453
P40818
Q80U87
P50102
P39967
Q61068
P09936
Q9R0P9
P15374
P35122
Q92890
O00507
Q8CF97
A6ZMT5
A7A248
Q9XZ61
O55190
O55191
O88348
Q0VJ69
Q32NY0
Q3TCH2
Q3TCR6
Q3TGF5
Q3THF6
Q3TLH2
Q3TMY1
Q3TPH3
Q3TQM7
Q3TQV7
Q3TS48
Q3TSB9
Q3TSV9
Q3TT00
Q3TTB2
Q3TU34
Q3U2W4
Q3UB96
Q3UN04
Q3UQ26
Q3UZ62
Q3UZH0
Q3V3H6
Q58E42
Q5F2A6
Q69ZT5
Q6PDX3
Q6PFY4
Q6X3X0
Q6ZPQ7
Q7TNV4
Q80TY6
Q80UK9
Q80Y43
Q8BJG3
Q8BMT7
Q8BMX4
Q8BSW2
Q8BVI3
Q8BZ53
Q8C6M1
Q8C9A6
Q8CEG8
Q8CFS0
Q8CHW7
Q8CJ72
Q8VCJ2
Q91XW2
Q923V2
Q923V3
Q9CVR9
Q9JIG5
