# Supplementary material for: GOPred: GO Molecular Function Prediction by Combined Classifiers
Source: PLoS One. 2010 Aug 31;5(8):e12382. doi: 10.1371/journal.pone.0012382 (PMC2930845; doi:10.1371/journal.pone.0012382)
Supplement: Dataset S1 — Dataset: Lists of UniProt IDs of proteins used as positive and negative samples for 300 GO terms. (14.59 MB TAR) [file pone.0012382.s002.tar › data/GO:0004857.positive.idlist.txt]

Q06967
P31947
P84782
O60239
P12961
P20848
P14046
P08697
P83168
P06238
Q6GQT1
Q61838
P05067
O46202
P01011
P61221
P84761
Q07912
P84794
P85102
P50052
P02760
P97822
Q9R182
Q9Z1P8
P01019
P04083
P07355
O35639
P14669
P08758
P08519
Q9P7B8
P36404
P49407
P10523
P81269
P01096
Q9UII2
Q03344
P01097
O14977
Q63764
P53563
P98170
Q9DGI0
Q9PW56
Q9NZU7
P84708
P05814
P70677
P08185
Q8R422
P26842
P42771
P51480
Q9R0Z3
Q64364
Q8QZZ9
P38936
P39689
P46527
P46414
P49918
P42772
P42773
P55273
P84795
Q01134
Q13956
P18545
P14306
Q9JLL0
Q13098
Q9DAN8
Q8VII3
O60676
P12400
P84911
P84910
P04080
P01034
P28325
O76096
Q15828
P01037
P09228
Q13217
O96790
P83667
P63170
P19957
Q9TTE1
P62651
P62810
Q9UNN5
P21268
P24090
Q9P7H1
P84995
Q14397
P07092
P60983
O60234
Q08886
P39717
Q13227
P11021
O96001
P05546
Q64268
O94992
Q96MH2
Q9NZL4
Q6XNP7
P01083
P01086
P29421
P83284
P83283
P05155
P20810
P12675
P27321
P84881
P83578
Q8VHP7
O00410
Q8BKC5
P82176
P83241
P01094
P01095
P61925
P63248
Q9Y2B9
P41236
P05154
P46940
Q13576
Q9D256
P00995
P20155
Q8BMY7
Q9NQ38
P19823
Q06033
Q14624
P82966
Q9UQF2
P29622
P07278
P01048
Q14558
O60256
P31025
Q8IWU2
P25579
Q12230
P70202
Q9NS73
Q6ZPE2
Q03626
P62168
Q99574
P54368
P54369
O95190
O08608
Q9UMX2
Q9R109
Q9USQ5
Q02803
P85047
P22777
Q9UHG2
Q9QXV0
Q86UT5
P36955
Q8GT95
P17442
P20941
P53252
Q9R0B9
Q9QZC2
Q9LNF2
Q9LUV1
Q8BGQ4
P84813
Q8R4S0
Q12972
Q8R3G1
Q8K1L5
Q9Y570
Q13522
Q9ERT9
Q9UD71
Q60829
Q6J4I0
P07225
P21246
Q9CQJ7
P20742
Q01881
P42656
P42657
Q01883
Q01882
O95980
Q9Z0J1
P51606
Q15669
P13489
Q9BST9
Q8C6B2
P40380
Q1LZI2
P21135
P50454
Q01105
Q4GWU5
P38634
P36024
P03973
Q04964
P13432
O15524
O35716
O14543
Q7TMF5
Q6P4P1
P48595
Q96P63
P29508
P35237
O75635
P50452
P50453
Q10585
Q30HU9
O75830
O43278
O43291
Q9D232
Q13103
P15705
Q9UNE7
Q16143
Q9H2K8
Q5EPH2
Q6PFE7
Q9JKL5
O95379
P10646
Q02445
P05543
P42949
P01033
P30120
P16035
P25785
P30121
P48032
Q9VH14
P84554
P84555
P84556
O43557
O43715
P84712
P07996
Q15672
Q8BG60
Q08438
Q14508
P43587
P38841
Q9UK55
A6ZMN3
A6ZQM2
A6ZS62
A6ZT46
A6ZV68
A6ZVN6
A6ZWF4
A6ZXF0
A7A169
A7A241
Q9NRR8
A1Z7Y6
A1ZBK7
O96723
P91654
P91668
Q5BHZ7
Q6V6U1
Q6V6U2
Q6V6U3
Q6V6U4
Q6V6U5
Q6V6U6
Q6V6U7
Q6V6U8
Q6V6U9
Q6V6V0
Q7JNL9
Q7JWX3
Q7K8Y3
Q7K8Y5
Q8MM39
Q8MM49
Q8MPN5
Q8MPN6
Q8MPN7
Q8MPN8
Q8SZG6
Q8T0M5
Q9U1I5
Q9U5W7
Q9V3C7
Q9V3N1
Q9V7W9
Q9VGJ2
Q9S7T8
A2RSP9
A2RT46
A6MDD3
O08692
O08801
O55154
O55155
O88292
O88772
Q148R4
Q14BZ3
Q2I316
Q3TEK5
Q3TET3
Q3TFK4
Q3TLP4
Q3TN98
Q3TRK5
Q3TT04
Q3TWP4
Q3TX26
Q3U055
Q3U4E9
Q3U737
Q3UBI0
Q3UMA2
Q3UTL0
Q3UWZ6
Q3UXA2
Q3Y5K4
Q4FJM2
Q4FK34
Q4V8L0
Q52KL6
Q548R7
Q54A78
Q564P6
Q5D178
Q5D1M8
Q5FX35
Q5K547
Q5K5D4
Q5M8S4
Q5PQU1
Q5PQU8
Q5SRU0
Q5SSJ0
Q61903
Q63335
Q63581
Q66HL5
Q6GXA8
Q6LDG8
Q6LDR4
Q6NZC1
Q6P5C1
Q6P6M3
Q6P7R3
Q6PI17
Q6UKZ2
Q6YK32
Q6YKA2
Q78E71
Q7TN23
Q7TPE9
Q7TPY2
Q7TS62
Q8BG74
Q8BHL1
Q8BL85
Q8BM18
Q8BM23
Q8BMK8
Q8BML2
Q8BMT0
Q8BNT4
Q8BS96
Q8BSJ3
Q8BUV2
Q8C1X9
Q8C3X9
Q8CFC3
Q8K397
Q8K4U0
Q8R5G4
Q8VHQ0
Q8VI95
Q91X82
Q91ZP7
Q921N8
Q922R4
Q923L1
Q99PS5
Q99PS6
Q9CW88
Q9CWS2
Q9CWV6
Q9CXA5
Q9CY32
Q9CYG6
Q9D1B1
Q9D1Q5
Q9D8D6
Q9ERU0
Q9ERU1
Q9ESB3
Q9ESU4
Q9JI15
Q9JM84
Q9JMC5
Q9JMC6
Q9JMC7
Q9QUN6
Q9QUT3
Q9QWH4
Q9QWH5
Q9QWT5
Q9QYJ8
Q9QYJ9
Q9WUI5
Q9WV81
Q9Z0L9
Q9Z0M0
Q9Z2E4
Q1LWJ4
