# Supplementary material for: GOPred: GO Molecular Function Prediction by Combined Classifiers
Source: PLoS One. 2010 Aug 31;5(8):e12382. doi: 10.1371/journal.pone.0012382 (PMC2930845; doi:10.1371/journal.pone.0012382)
Supplement: Dataset S1 — Dataset: Lists of UniProt IDs of proteins used as positive and negative samples for 300 GO terms. (14.59 MB TAR) [file pone.0012382.s002.tar › data/GO:0004866.positive.idlist.txt]

P84782
P20848
P08697
P83168
Q61838
P05067
O46202
P01011
P84761
P84794
P85102
P02760
P01019
P08519
P81269
Q9DGI0
P08185
Q8R422
P84795
Q9JLL0
Q9DAN8
Q8VII3
O60676
P12400
P84911
P84910
P04080
P01034
P28325
O76096
Q15828
P01037
P09228
O96790
P83667
P19957
Q9TTE1
P62810
P07092
P05546
Q64268
Q6XNP7
P01086
P29421
P83284
P83283
P05155
P20810
P12675
P27321
P84881
P83578
Q8VHP7
P82176
P83241
P01094
P01095
P05154
Q9D256
P00995
P20155
Q8BMY7
Q9NQ38
P19823
Q06033
Q14624
P82966
P29622
P01048
P31025
P70202
Q99574
P85047
P22777
Q9UHG2
Q9QXV0
P36955
Q9R0B9
Q9QZC2
Q8BGQ4
P84813
P07225
Q9CQJ7
P20742
Q01881
Q01883
Q01882
O95980
Q9Z0J1
P51606
Q1LZI2
P50454
Q4GWU5
P03973
P13432
Q7TMF5
Q6P4P1
P48595
Q96P63
P29508
P35237
O75635
P50452
P50453
Q30HU9
O75830
O43278
O43291
Q9D232
Q13103
Q5EPH2
Q6PFE7
P10646
P05543
P01033
P30120
P16035
P25785
P30121
P48032
Q9VH14
P84554
P84555
P84556
P07996
Q14508
P38841
Q9UK55
A6ZMN3
A6ZS62
A6ZT46
A1ZBK7
Q6V6U1
Q6V6U2
Q6V6U3
Q6V6U4
Q6V6U5
Q6V6U6
Q6V6U7
Q6V6U8
Q6V6U9
Q6V6V0
Q7JWX3
Q7K8Y3
Q7K8Y5
Q8MM39
Q8MM49
Q8MPN5
Q8MPN6
Q8MPN7
Q8MPN8
Q8T0M5
Q9U1I5
Q9U5W7
Q9S7T8
A2RSP9
A6MDD3
O08692
O08801
O55154
O55155
O88292
O88772
Q14BZ3
Q3TN98
Q3TWP4
Q3U055
Q3UMA2
Q3Y5K4
Q4V8L0
Q5M8S4
Q5PQU1
Q5SRU0
Q5SSJ0
Q61903
Q63581
Q66HL5
Q6GXA8
Q6P5C1
Q6P6M3
Q6PI17
Q6UKZ2
Q6YK32
Q6YKA2
Q7TPE9
Q8BHL1
Q8BMK8
Q8BML2
Q8BMT0
Q8BS96
Q8BSJ3
Q8C3X9
Q8K397
Q8VHQ0
Q91ZP7
Q922R4
Q923L1
Q99PS5
Q99PS6
Q9CWS2
Q9D1B1
Q9D1Q5
Q9D8D6
Q9ESB3
Q9ESU4
Q9JM84
