# Supplementary material for: GOPred: GO Molecular Function Prediction by Combined Classifiers
Source: PLoS One. 2010 Aug 31;5(8):e12382. doi: 10.1371/journal.pone.0012382 (PMC2930845; doi:10.1371/journal.pone.0012382)
Supplement: Dataset S1 — Dataset: Lists of UniProt IDs of proteins used as positive and negative samples for 300 GO terms. (14.59 MB TAR) [file pone.0012382.s002.tar › data/GO:0004867.positive.idlist.txt]

P84782
P20848
P08697
P83168
P05067
O46202
P01011
P84794
P85102
P02760
P01019
P08185
P84795
Q9JLL0
O96790
P83667
P19957
Q9TTE1
P07092
Q64268
Q6XNP7
P01086
P29421
P83284
P83283
P05155
P84881
Q8VHP7
P83241
P05154
Q9D256
Q8BMY7
Q9NQ38
P82966
P29622
Q99574
P22777
Q9QXV0
P36955
Q9QZC2
Q8BGQ4
P84813
Q01881
Q01883
Q01882
Q1LZI2
P50454
Q4GWU5
Q7TMF5
Q6P4P1
P48595
Q96P63
P29508
P35237
O75635
P50452
P50453
Q30HU9
O75830
O43278
O43291
Q9D232
Q6PFE7
P05543
P84554
P84555
P84556
Q9UK55
Q6V6U1
Q6V6U2
Q6V6U3
Q6V6U4
Q6V6U5
Q6V6U6
Q6V6U7
Q6V6U8
Q6V6U9
Q6V6V0
Q7JWX3
Q7K8Y3
Q7K8Y5
Q8MM39
Q8MM49
Q8MPN5
Q8MPN6
Q8MPN7
Q8MPN8
Q8T0M5
Q9U1I5
Q9U5W7
O08801
O88292
O88772
Q3TN98
Q3TWP4
Q5M8S4
Q66HL5
Q6P5C1
Q6P6M3
Q6UKZ2
Q7TPE9
Q8BHL1
Q8BMT0
Q8BS96
Q8C3X9
Q8VHQ0
Q9D1Q5
Q9ESU4
