# Supplementary material for: GOPred: GO Molecular Function Prediction by Combined Classifiers
Source: PLoS One. 2010 Aug 31;5(8):e12382. doi: 10.1371/journal.pone.0012382 (PMC2930845; doi:10.1371/journal.pone.0012382)
Supplement: Dataset S1 — Dataset: Lists of UniProt IDs of proteins used as positive and negative samples for 300 GO terms. (14.59 MB TAR) [file pone.0012382.s002.tar › data/GO:0004879.positive.idlist.txt]

P35869
P30561
P41738
P10275
P19091
Q7T1K4
Q6MGA9
Q9H0E9
P10589
P24468
Q6MGD0
P51843
Q61066
Q6MGB5
P10588
P34021
P11474
O95718
P62509
P03372
Q9YHZ7
P19785
P06211
Q92731
Q9IAK1
Q62986
Q05192
P04150
P06537
P06536
P22449
P31396
Q9W539
Q24142
P08235
P20393
Q14995
P55055
Q60644
Q13133
Q9Z0Y9
Q62685
Q96RI1
Q60641
Q62735
Q14994
Q9Y466
Q9Y5X4
P22736
P43354
Q06219
Q92570
Q9QZB6
O00482
Q9QWM1
Q15406
P43115
O15173
Q07869
P23204
Q03181
P35396
P37231
P37238
P06401
Q00175
Q63449
O75469
Q9R1A7
P10276
P11416
P10826
P22605
P13631
P18911
P22932
P20787
Q6MGB6
P35398
Q92753
P51449
P51450
P62271
Q90415
P19793
P28700
P28702
P49743
Q90416
P48443
Q62227
Q04752
Q13285
P10827
P63058
P63059
P10828
P37242
P18113
P37243
P37244
P37826
P13056
P20153
P11473
P48281
O55166
Q15299
A1Z858
O96680
Q8SXA4
Q9VML1
A0N0C8
A0N0D0
A2VCP5
A2VCP6
Q05DD1
Q06VW2
Q0VDR8
Q3B7V1
Q3HW36
Q3TVH3
Q3TY80
Q3TYI4
Q3U0J7
Q3U126
Q3U2M7
Q3U3R3
Q3U513
Q3U5E7
Q3UG86
Q3UMU4
Q3UQA6
Q3US92
Q3UT58
Q3UUW3
Q3UUZ5
Q3UVE6
Q3UWN0
Q3UZT5
Q3V1T8
Q499N1
Q499T0
Q4FJR2
Q4FJV8
Q4FK21
Q53ZY9
Q542P9
Q542U8
Q546I3
Q59IV8
Q59IV9
Q5BKB3
Q5BLJ8
Q5I035
Q5XI75
Q62149
Q62629
Q62879
Q63620
Q63933
Q6DFX0
Q6GU14
Q6LAN9
Q6LC96
Q6MGB0
Q6MGB1
Q6MGB2
Q6MGB3
Q6MGB4
Q6MGB8
Q6MGB9
Q6MGC2
Q6MGC3
Q6MGC4
Q6MGC5
Q6MGC7
Q6MGC8
Q6MGC9
Q6MGD1
Q6MGD2
Q6TQE4
Q7TSX7
Q7TSY1
Q80Y90
Q8BP65
Q8BW69
Q8BZ29
Q8K1P6
Q91X41
Q91YX2
Q922X0
Q925K8
Q99JC6
Q99MT9
Q99ND3
Q9ES41
Q9ES42
Q9JHC4
Q9JHM2
Q9QWI0
Q9QWJ1
Q9QWT3
Q9QWT4
Q9R1W4
