# Supplementary material for: GOPred: GO Molecular Function Prediction by Combined Classifiers
Source: PLoS One. 2010 Aug 31;5(8):e12382. doi: 10.1371/journal.pone.0012382 (PMC2930845; doi:10.1371/journal.pone.0012382)
Supplement: Dataset S1 — Dataset: Lists of UniProt IDs of proteins used as positive and negative samples for 300 GO terms. (14.59 MB TAR) [file pone.0012382.s002.tar › data/GO:0004888.positive.idlist.txt]

P13760
P13761
P20039
P06340
P13765
P08908
Q64264
P28222
P28334
P28221
Q61224
P28566
P30939
Q02284
P20905
P28285
P28223
P35363
P28286
P41595
Q02152
P34968
P08909
O70212
P46098
Q13639
P97288
P47898
P30966
P31387
P50406
P31388
P34969
P32304
P32305
Q60612
P25099
Q60613
P30543
Q60614
P29276
Q8JG70
Q8JG69
Q61618
P28647
Q09428
Q09429
O60706
Q63563
P48181
Q23022
Q15822
Q91X60
P32297
P04757
P43681
P30532
Q2MKA5
Q15825
P36544
P02708
P17787
Q8BMN3
P30926
Q8R493
P11230
Q04844
P07510
Q18007
P16395
P11229
P12657
P08482
Q09388
P08172
Q9ERZ4
P10980
P20309
Q9ERZ3
P08173
P32211
P08912
Q93149
Q01718
Q64326
P36896
Q61271
Q8NER5
P70539
P37023
Q04771
P37172
P35348
P97718
P43140
P35368
P97717
P15823
P25100
P97714
Q90WY4
P08913
Q01338
Q90WY5
P18089
P30545
Q90WY6
P18825
Q01337
P08588
P34971
P07550
P18762
P10608
P13945
P25962
P30556
P50052
P35374
P29754
P29755
Q9UM73
Q8K592
Q62893
P30533
P20594
Q75W84
O76027
P35414
P07306
P07307
Q9WVK0
P27037
Q13705
P38445
O14514
Q3UHD1
O60241
Q8CGM1
O60242
Q80ZF8
P46663
Q61125
P30411
P32299
O00238
P36898
P32247
O54798
O95971
Q86VB7
O88680
Q16581
O09047
Q8BW93
Q695P6
P21730
P30993
P97520
Q60755
P25117
Q16602
Q9R1W5
Q8ITC7
P13773
P34907
P35352
Q9TX43
P41180
P48442
P51676
O00590
O08707
P32238
P46092
Q9JL21
P32246
P51675
P41597
P51683
P51677
P51678
P51679
P51680
P51681
P51682
O08556
P51684
P32248
P47774
P51685
P56484
P51686
Q9WUT7
Q9NPB9
O00421
O35457
P09693
P08575
P04157
P01730
Q07108
P48960
Q9Z0M6
Q9NYQ7
Q8NC01
Q9P126
Q9UMR7
O15551
O14493
Q9Y271
Q99JA4
Q920A1
Q08708
Q99788
P97468
P21554
P47746
P20272
P34972
P47936
P26992
O88507
P17927
P20023
P19070
P34998
P35347
P35353
Q13324
Q60748
Q9NZV1
Q27367
Q16526
P07333
Q7YW31
Q5WA50
P49238
Q9Z0D9
P25024
P25025
P35343
P49682
O88410
P61073
P70658
O08565
P32302
Q04683
O00574
Q9EQ16
P56485
P43146
Q08345
Q16832
Q9UGM3
Q8NFT8
Q9VWE0
Q24563
Q6RYS9
Q18775
P21728
Q61616
Q8IS44
P14416
P61168
P35462
P30728
P21917
P51436
P21918
Q8BLD9
P25115
Q16570
P32249
Q15125
Q9DDK4
P21453
P48303
Q92633
P61793
P61794
Q99500
Q9Z0U9
Q9HBW0
O95136
P47752
O95977
Q9Z0L1
Q9UBY5
Q91X56
Q61614
P24530
P48302
P21451
P52797
P52798
Q15768
P04412
P00533
Q01279
Q9HBW9
Q923X1
Q14246
Q9UHX3
Q9BY15
Q86SQ3
Q91ZE5
P21709
Q60750
P29317
P29320
P29319
P54764
P54756
Q15375
P54762
Q8CBF3
P29323
P54763
P54753
P54754
P54760
O15197
P19235
Q07303
P70424
P21860
Q15303
Q99JG2
P20934
P20489
P20491
P26151
P08508
O14842
O15552
Q8VCK6
O14843
Q07407
P11362
P16092
Q04589
Q09147
P22607
Q61851
P22455
P36888
Q9VZW5
P21462
P33766
P25090
P25089
Q9VVX3
P18537
P23945
P35378
Q9ULW2
Q8BKG4
Q9UP38
Q9NPG1
Q9ULV1
O60353
O75084
Q9H461
Q61091
O00144
Q9R216
P49019
Q9UBS5
Q9Z0U4
O75899
O88871
P47211
P56479
O43603
O88854
O60755
O88853
O88626
P32239
P56481
P30553
P14867
P62813
P23576
Q24352
P18505
P47870
Q08832
P28472
P63079
O18276
P25123
O14764
P18506
P78334
Q9ES14
P22723
P18508
O00591
Q8QZW7
P24046
P28476
P56476
Q9UN88
P56159
O00451
O35118
Q02643
P32082
Q02644
P10912
P16882
P16310
Q92847
Q99P50
Q95254
O08725
P48546
O94744
Q03445
P43220
O35659
O95838
Q5IXF8
Q91XP5
P47871
Q61606
P30082
P30968
Q01776
P30969
Q9EP66
Q5T601
Q8VEC3
Q8IZF7
Q8IZF6
Q8IZF5
Q8IZF4
Q8IZF3
Q9D2L6
Q8IZF2
Q7TQP3
Q7TMA4
Q86SQ6
Q96PE1
Q8IWK6
Q7TT36
Q96K78
Q8BM96
Q9Z282
Q6QNK2
Q6DWJ6
Q80UC8
P51810
Q7Z7M1
Q99LE2
Q8BL07
Q7TSN6
Q8C419
Q3U3F9
Q8BG55
Q9NS66
Q86W33
Q14439
O15218
P43142
P07359
Q9QZF2
Q923Z0
Q9NQ84
Q8K4Z6
P47775
P35412
P49685
Q13304
Q15760
P46091
Q12361
Q99678
Q8BYC4
Q99679
Q8BX79
Q99680
Q8BZL4
O00155
Q8BZA7
Q9NS67
Q99527
Q8BMP4
O00270
O75388
O88416
Q9UPC5
Q9R1K6
Q9HC97
Q9ES90
O15354
Q9QY42
O43194
Q5U431
P46089
P35413
O15529
Q9Y5Y4
Q9Z2J6
P46093
Q9Y2T5
Q9Y2T6
Q9Y653
Q8K209
Q8C010
Q8IZP9
Q8CJ12
P46095
Q6YNI2
O95800
Q6X632
Q8C131
Q8BZR0
Q9NYM4
P30731
Q8CIM5
P60893
P60894
Q99MT7
Q9EPB7
Q9HCN6
Q9W497
Q7PMG3
Q7PYF4
P42261
P42262
P23819
P19491
P19492
P19493
O43424
P39086
Q60934
Q13002
P39087
P42260
Q13003
Q16099
Q8BMF5
Q16478
Q61626
Q63273
Q13255
P97772
P23385
Q14416
Q14BI2
Q14832
Q9QYS2
Q14833
Q68EF4
P41594
Q3UVX5
P31424
O15303
Q5NCH9
P35349
Q14831
Q68ED2
P35400
O00222
P47743
P70579
P30550
P21729
Q9NDM2
P01909
Q61647
P41809
P13747
P30511
P17693
Q9D0E1
P35367
P70174
P31390
P25021
P97292
Q9Y5N1
P58406
Q9QYN8
Q91ZY2
P04219
Q13651
Q08334
Q61190
Q14626
P42701
Q99665
Q14627
Q13261
Q9Z2B1
Q969J5
Q6UWB1
O70394
P05362
P08069
O73798
Q61730
P14778
P13504
Q02955
P27930
Q9JHX3
O35228
P01589
P14784
P31785
Q8NI17
P26951
P32927
P24394
Q01344
P08887
P40189
P16871
Q01113
Q01638
Q9HB29
P17181
P33896
P48551
O35664
Q9VR07
P15260
P38484
P09208
P06213
P15127
Q9PVZ4
Q9UL03
Q9NP60
Q9ERS6
Q99706
Q969F8
Q91V45
P05532
Q12918
Q13241
Q9NZS2
Q61790
O43813
P97629
P01130
P35951
P48357
P48356
Q62959
P16150
Q08380
Q9BXB1
O75473
Q3UVD5
P42702
O75019
O75022
O75023
Q9JIT0
O94910
O95490
Q8JZZ7
Q9HAR2
Q80TS3
Q9Z173
Q7TQH7
Q9JI18
O75581
Q14114
Q924X6
P30730
Q99KG5
Q15722
O88855
Q9NPC1
Q9JJL9
P29376
P50895
Q8BLC3
Q8BHC0
Q00619
P31397
Q9UEW3
P04201
P41968
P33033
P32245
P33032
P41149
Q99705
Q8JZL2
Q12866
P08581
P16056
Q8K480
P36027
P20645
P11717
Q61830
Q3KNA1
Q7TN49
Q91ZB7
Q8VCJ6
Q99MT8
Q96LB1
Q3UG50
P32334
Q01726
Q01727
P21757
O97148
O43193
P48039
Q61184
P49286
Q13585
O88495
P01873
P01872
O15146
Q61006
O95944
Q8NET5
P25103
P30548
P21452
P30549
P30098
P29371
P47937
P26715
P26717
O54709
Q07444
P28336
O54799
Q91ZU9
Q12879
Q00959
Q13224
Q14957
Q00961
P35439
Q9HB89
O55040
Q9GZQ4
Q8BZ39
P07207
P48145
P48146
O15118
Q9Y5X5
Q924H0
Q8BZP8
P25929
Q04573
P49146
P97295
P50391
Q61041
Q15761
O70342
Q61212
P01303
Q8QFX6
O14786
P97333
Q9QWJ9
O60462
O35375
P30989
O88319
O95665
P70310
P04629
Q63604
O15504
P30954
Q9UKL2
Q9VCZ3
Q4LBB9
Q4LBB6
Q9QY00
P23275
Q0VAX9
Q9JHB2
Q9EQ09
Q63912
Q14982
Q9H1Y3
Q4R1I4
Q9UHM6
Q9QXZ9
P41143
P32300
P41145
P33534
P35372
P42866
P33535
Q9R0C9
P41146
P35377
Q5W9T5
P08099
P04950
P08255
P91657
O01668
P08100
O14718
Q9VYZ1
Q9I816
P34982
P47884
P58170
Q8WTE7
P81909
P81912
O46077
O95371
O95918
Q9NQN1
Q8WTE6
P81915
Q9V3Q2
P47881
P81917
P81918
P81921
P81922
Q9V6H2
Q9W1P8
P82982
Q9VT08
Q9VT90
Q9W3I5
O76099
Q7QCC7
P82986
Q9VHS4
Q9VHQ7
Q9VHE6
Q9VFN2
Q9VAZ3
Q9W2U9
Q99650
O70458
O43613
O43614
P58308
P30559
P97926
P70536
Q93086
O15547
P49650
P35383
P51582
Q9JJS7
Q8BMC0
Q15077
Q9ERK9
Q99677
Q8BFU7
Q9CPV9
Q9D8I2
P70205
P25116
P30558
P26824
P55085
P55086
O00254
O08675
Q920E1
Q96RI0
O88634
Q920E0
Q06710
P70263
Q9W4Y2
P34995
P43116
Q62053
Q62928
P43115
P30557
P35408
P32240
P43088
P43117
P15428
P16234
P09619
Q15198
P43252
Q9JKL1
Q8K458
Q9UIW2
P70206
Q80UG2
O43157
P35396
P49683
Q6VMN6
P16471
Q08501
P05710
Q8IYL9
Q61038
P25105
Q61115
Q9Y6C5
P18502
Q03431
P41593
P25961
P49190
Q13308
Q8BKG3
Q92932
P18433
P23467
P23468
P23469
P10586
P23470
Q12913
Q15262
P28827
Q16849
Q16827
Q15256
Q13332
O14522
Q92729
P23471
Q96P65
Q15109
Q8NFJ5
Q99NF8
P35546
P47804
Q9NSD7
Q8BGE9
Q9Y6N7
Q04912
Q01973
Q9Z139
Q01974
Q9Z138
Q6MFY5
O35427
Q8BFU0
P08865
Q9HBX9
Q91ZZ5
P34925
Q01887
Q6PDS3
Q6AZY7
P47872
Q5FWI2
Q9H2A7
Q8BSU2
Q62217
O02213
Q8C4U3
P97299
Q9Z1N6
Q9WU66
Q9JLZ8
Q9NYZ4
Q13291
P54867
P39928
P91682
Q92673
Q6PHU5
Q15743
Q8BFQ3
P08032
Q20411
Q20618
P59222
Q14162
P30872
P30873
P28646
P30874
P30875
P30680
P32745
P30935
P31391
P49660
P35346
P40073
Q9NY15
Q8WWQ8
P06842
P06783
Q10482
Q99MT6
Q9NYW0
Q9NYV9
Q9JKT7
Q9NYV8
Q9NYV7
Q9JKU0
Q9JKE7
P59537
Q9NYW7
Q9NYW6
Q9NYW5
Q9JKT3
Q9NYW4
Q9NYW3
Q9JKE9
Q9NYW2
Q9NYW1
P21731
P30987
Q5QD12
Q5QD11
Q5QD10
Q923X5
Q5QD09
Q923X6
Q5QD08
Q5QD07
Q5QD06
Q5QD05
Q923Y0
Q96RJ0
Q923Y8
Q9P1P5
Q5QD17
Q9P1P4
Q5QD16
Q923Y7
O14804
Q5QD14
Q96RI8
Q5QD13
Q969N4
Q96RI9
Q5QD04
P02786
Q62351
Q9JKX3
P36897
Q64729
P80204
P37173
P38438
P35590
Q02763
Q9BXR5
P30974
P30975
Q9EPW9
Q9EQU3
Q99MB3
P17152
Q8BK08
Q8K1T0
Q92956
P08138
Q9Z0W1
Q9Y5U5
P19438
P25118
P20333
Q80WY6
Q93038
P43489
P47741
P28908
P40238
Q9JKT4
Q9JKT5
Q9JKT9
O00220
O14798
Q9UBN6
Q9JKE8
Q9JKT8
Q9JKT2
Q9JKU1
Q9JKF0
P34981
P21761
P14373
Q9EPK8
Q7RTX1
Q99PG6
Q9Z0R8
Q8TE23
Q925I4
Q9Z0R7
Q7RTX0
Q925D8
Q923K1
P16473
P47750
P21463
P50586
Q9Z273
Q06418
Q921A3
P30530
O95185
O08747
Q9UKP6
Q8VIH9
Q8R2E6
P37288
Q62463
P30560
Q9EQ43
P47901
Q9WU02
P48974
P30518
O88721
Q00788
P17948
P35969
P35968
P35918
O08775
P35916
P35917
Q91ZT1
P32241
P41587
P41588
P98155
Q8VIC6
Q8VIC7
Q9EQ52
Q9EQ51
Q8VIC9
Q8VBS7
Q9EPB8
Q9EP51
Q9WUF1
Q9EP93
Q9EQ47
Q9EQ46
Q9EQ45
Q9EQ44
P53832
Q12215
P38739
P46094
Q9R0M1
Q9UIA9
A6ZNL3
O43898
O75889
O95098
O95264
O95719
O95976
Q04227
Q14968
Q15426
Q30059
Q6F3F6
Q8TEV7
Q8WZA4
Q95460
Q99463
Q99473
Q9BY85
Q9HB22
Q9NYK7
Q9NZK9
Q9UCV9
Q9UD50
Q9UHP7
A1Z6X1
A1Z6X2
A1Z6X3
A1Z7F4
A1Z7F5
A1Z7F6
A1Z920
A1Z921
A1Z9D7
A1ZAX0
O17470
O45028
O61730
O77059
O96681
Q0E9H9
Q0KIF1
Q23863
Q24017
Q24110
Q24111
Q24229
Q24326
Q24351
Q24418
Q24468
Q24511
Q27933
Q58AT9
Q58SM0
Q58SM1
Q58SM2
Q58SM3
Q58SM4
Q58SM6
Q58SM7
Q5ELR5
Q5ELR7
Q5ELR9
Q5ELS1
Q5ELS3
Q5ELS5
Q5ELS7
Q5ELS8
Q5ELT0
Q5ELT4
Q5ELT8
Q5ELU0
Q5ELU2
Q5ELU4
Q5ELU8
Q5ELV0
Q68AZ6
Q68AZ7
Q68AZ8
Q68AZ9
Q68B00
Q68B02
Q68B03
Q68B04
Q68B06
Q6AWJ8
Q6AWQ4
Q6LEH5
Q6SA99
Q6SAA0
Q6SAA1
Q6SAA2
Q6SAA3
Q6SAA4
Q6SAA5
Q6SAA7
Q6SAA8
Q6SAA9
Q6SAB0
Q6SAB3
Q6SAB4
Q6SAB5
Q6SAB6
Q6SAB8
Q6SAB9
Q6SAC0
Q6SAC1
Q6SAC2
Q6SAC4
Q6SAC6
Q6SAC7
Q6SAC8
Q6SAC9
Q6SAD0
Q6SAD1
Q6SAD3
Q6SAD5
Q6SAD7
Q6SAD8
Q6SAD9
Q6SAE0
Q6SAE1
Q6SAE2
Q6SAE3
Q6SAE4
Q6SAE6
Q6SAE8
Q6SAE9
Q6SAF1
Q6SAF2
Q6SAF4
Q6SAF5
Q6SAF6
Q6SAF7
Q6SAG0
Q6SAG1
Q6SAG2
Q6SAG3
Q6SAG5
Q6SAG6
Q6SAG7
Q6SAG8
Q6SAG9
Q6SAH0
Q6SAH1
Q6SAH2
Q6SAH3
Q6SAH4
Q6SAH5
Q6SAH6
Q6SAH7
Q6SAH8
Q6SAH9
Q6SAI0
Q6SAI2
Q6SAI4
Q6SAI5
Q6SAI6
Q6SAI7
Q6SAI8
Q6SAI9
Q6SAJ0
Q6SAJ1
Q6SAJ2
Q6SAJ3
Q6SAJ5
Q6SAJ6
Q6SAJ7
Q6SAJ8
Q6SAJ9
Q6SAK0
Q6SAK1
Q6SAK2
Q6SAK3
Q6SAK4
Q6SAK5
Q6SAK6
Q6SAK7
Q6SAK8
Q6SAK9
Q6SAL0
Q6SAL2
Q6SAL3
Q6SAL4
Q6SAL5
Q6SAL6
Q6SAL7
Q6SAL8
Q6SAL9
Q6SAM0
Q6SAM1
Q6SAM2
Q6SAM3
Q6SAM5
Q6SAM6
Q6SAM7
Q6SAM9
Q6SAN0
Q6SAN1
Q6SAN2
Q6SAN6
Q6SAN7
Q6SAN8
Q6SAP0
Q6SAP3
Q6SAP4
Q6SAP7
Q6SAQ3
Q6SAQ5
Q6SAQ7
Q6SAQ8
Q6SAQ9
Q6SAR2
Q6SAR4
Q6SAR7
Q6SAR9
Q6SAS0
Q6SAS1
Q6SAS2
Q6SAS3
Q6SAS4
Q6SAS5
Q6SAS6
Q6SAS7
Q6SAS8
Q6SAS9
Q6SAT0
Q6SAT1
Q6SAT2
Q6SAT3
Q6SAT4
Q6SAT5
Q6SAT6
Q6SAT7
Q6SAT8
Q6SAT9
Q6SAU0
Q6SAU1
Q6SAU2
Q6SAU3
Q6SAU4
Q6SAU5
Q6SAU6
Q6SAU7
Q6SAU8
Q6SAU9
Q6SAV0
Q6SAV1
Q6SAV2
Q6SAV3
Q6SAV4
Q6SAV5
Q6SAV6
Q6SAV7
Q6SAV8
Q6SAV9
Q6SAW0
Q6SAW1
Q6SAW2
Q6SAW3
Q6SAW4
Q6SAW5
Q6SAW6
Q6SAW7
Q6SAW8
Q6SAW9
Q6SAX0
Q6SAX1
Q6SAX2
Q6SAX3
Q6SAX4
Q6SAX5
Q6SAX6
Q6SAX7
Q6SAX8
Q6SAY0
Q6SAY1
Q6SAY2
Q6SAY3
Q6SAY4
Q6SAY6
Q6SAY7
Q6SAY8
Q6SAY9
Q6SAZ0
Q6SAZ1
Q6SAZ2
Q6SAZ3
Q6SAZ4
Q6SAZ5
Q6SAZ6
Q6SAZ7
Q6SAZ8
Q6SAZ9
Q6SB00
Q6SB01
Q6SB03
Q6SB04
Q6SB05
Q6SB11
Q6SB14
Q6SB15
Q6SB25
Q6SB26
Q6SB28
Q6SB30
Q6SB48
Q6SB52
Q6SB53
Q6SB62
Q6SB67
Q6SB80
Q6SBA8
Q6SBB1
Q6SBB3
Q6SBB6
Q6SBC0
Q6SBC1
Q6SBC2
Q6SBC3
Q6SBC4
Q6SBD2
Q6SBD4
Q6SBE0
Q6SBE1
Q6SBE5
Q6SBE7
Q6SBE9
Q6SBF1
Q6SBF4
Q6SBF5
Q6SBF7
Q6SBF8
Q6SBG5
Q6SBH9
Q6SBJ6
Q6SBU8
Q6SBV4
Q6SBV5
Q6SBW4
Q6SBX2
Q6SBY5
Q6SBY6
Q6SBZ9
Q6SC05
Q6SC18
Q6SC19
Q6SC32
Q6SC35
Q6SC37
Q6V6S0
Q6V6S1
Q6V6S2
Q6V6S4
Q6WNX7
Q6WNX8
Q70GQ8
Q717R7
Q717T5
Q7JPM7
Q7JPN8
Q7JPT1
Q7JQ36
Q7JQ37
Q7JQ39
Q7JQF1
Q7KFF8
Q7KPZ5
Q7KTI7
Q7KTI8
Q7KTP1
Q7YSQ1
Q7YSR5
Q7YSU6
Q7YTA6
Q7YTE8
Q7YU07
Q7Z1J1
Q7Z1J3
Q86C62
Q86K44
Q86M56
Q86NZ2
Q86P71
Q86PA9
Q86RK9
Q86RL0
Q8I7J8
Q8I7X2
Q8I943
Q8IGA5
Q8IGE8
Q8INY3
Q8IPG1
Q8IPK9
Q8IPN2
Q8IQS9
Q8ITC8
Q8ITC9
Q8ITD0
Q8ITD1
Q8MLW0
Q8MPU3
Q8MQ40
Q8MQ41
Q8MS21
Q8MTX9
Q8MU51
Q8MX81
Q8MYV5
Q8STG6
Q8SZ35
Q8SZG1
Q8SZW1
Q8T3N4
Q8T4L8
Q8T4L9
Q8T4M0
Q8T6S7
Q8T9F6
Q94537
Q94538
Q95P10
Q95RY6
Q95S10
Q95SI0
Q95T01
Q95TG0
Q95U21
Q95V09
Q95ZG2
Q9GQ00
Q9NBA1
Q9NHE9
Q9TYA0
Q9V3H7
Q9V491
Q9VDC4
Q9VDJ6
Q9VEG1
Q9VER6
Q9VFW5
Q9VFW6
Q9VLQ8
Q9VMP3
Q9VMP4
Q9VMT1
Q9VN38
Q9VNM1
Q9VTW7
Q9VVQ1
Q9VW75
Q9W025
Q9W027
Q9W4H3
Q95441
Q9FL28
Q9M3D8
A0JNY0
A0JP35
A0PJL3
A1A597
A1E2I3
A1KXK3
A1KZZ4
A1KZZ7
A1L151
A1L3S1
A1XGX2
A1XGX3
A1XGX4
A1YAC3
A1YAC4
A2RS28
A2RS74
A2RS76
A2RSM5
A2RSY4
A2RSY9
A2RSZ3
A2RT90
A2RTK9
A3F812
A3KG01
A3KMF0
A3KMF1
A4FUQ5
A4FUW2
A4FVD1
A4GE58
A4IF55
A4IF56
A4QMY2
A4ZVL1
A5D6Q5
A5H7G2
A6H6B2
A6H6B4
A6H6N5
A6QR71
O08614
O08766
O08840
O08948
O35171
O35365
O35366
O35545
O35564
O35649
O35758
O35759
O35977
O55018
O55059
O55095
O70424
O70440
O70501
O88537
O88538
O88786
O88820
P70125
P70208
P70556
P70648
P97555
P97842
Q059H2
Q059H6
Q059L0
Q059M1
Q059X1
Q05A37
Q05A83
Q05A85
Q05A91
Q05AD1
Q05BD6
Q05CZ8
Q05D47
Q05KR0
Q05KR1
Q05KR2
Q07797
Q08615
Q0P6A0
Q0PM14
Q0VB04
Q0VB23
Q0VB62
Q0VB90
Q0VBA6
Q0VBD7
Q0VBE5
Q0VBG4
Q0VBG5
Q0VBK3
Q0VBP3
Q0VBQ8
Q0VBS2
Q0VBS4
Q0VBT7
Q0VBU3
Q0VDX1
Q0VEC4
Q0VEH1
Q0VES5
Q0VF10
Q0VGH2
Q0VGH9
Q104P0
Q147V7
Q148P7
Q148R5
Q149J3
Q149S2
Q14A03
Q14A50
Q14A53
Q14AC3
Q14AL5
Q14AX2
Q14AX7
Q14BH6
Q14BI4
Q14C10
Q14CG6
Q14DJ9
Q17R20
Q1HL33
Q1JQR8
Q1LZM1
Q1LZM7
Q1RME2
Q1XD56
Q27VK4
Q2ABS2
Q2HJC5
Q2HZ94
Q2M1G4
Q2M2N7
Q2M2N8
Q2M2Q4
Q2NLC1
Q2TAX1
Q2TB54
Q2TB55
Q2TJJ6
Q2TV20
Q2TV21
Q2V6T2
Q2VJ17
Q2VJ18
Q2VY20
Q32M14
Q32MF7
Q32MH0
Q32MS1
Q32S49
Q32S50
Q32SD3
Q32SD4
Q3B877
Q3KNZ4
Q3KP20
Q3KP94
Q3KP98
Q3KPA7
Q3LG17
Q3SWR9
Q3SWS1
Q3SWS4
Q3SXA2
Q3SXI0
Q3TA82
Q3TAD1
Q3TAI3
Q3TAS1
Q3TBB7
Q3TBY9
Q3TCS4
Q3TCW7
Q3TD85
Q3TDA4
Q3TDD1
Q3THB3
Q3THW2
Q3TJ05
Q3TJC1
Q3TL61
Q3TM50
Q3TMT9
Q3TNP6
Q3TP89
Q3TPN7
Q3TQ31
Q3TQ66
Q3TQB0
Q3TQJ1
Q3TQL1
Q3TQS6
Q3TR59
Q3TRD1
Q3TRK1
Q3TRK8
Q3TRP4
Q3TRQ3
Q3TSU2
Q3TTU1
Q3TU35
Q3TU48
Q3TU81
Q3TUU6
Q3TV27
Q3TVR4
Q3TVS9
Q3TW40
Q3TYG5
Q3TYP1
Q3TYR0
Q3TZ06
Q3TZ77
Q3TZ86
Q3TZA7
Q3TZF1
Q3TZP8
Q3TZP9
Q3U0M4
Q3U185
Q3U1A2
Q3U1H9
Q3U1K3
Q3U1N9
Q3U217
Q3U2L7
Q3U2P2
Q3U379
Q3U3J0
Q3U3K8
Q3U3M1
Q3U3P5
Q3U3U0
Q3U3U3
Q3U3W7
Q3U428
Q3U479
Q3U485
Q3U4C5
Q3U4F1
Q3U4N3
Q3U5G8
Q3U5H1
Q3U5L7
Q3U631
Q3U7X6
Q3U8K4
Q3U8R7
Q3UBS8
Q3UCC3
Q3UCL9
Q3UCS9
Q3UD70
Q3UDL5
Q3UEE1
Q3UEL3
Q3UEX1
Q3UFP7
Q3UFT2
Q3UFX4
Q3UG30
Q3UH93
Q3UI35
Q3UK34
Q3UKS3
Q3ULJ6
Q3UM94
Q3UN46
Q3UN81
Q3UNB1
Q3UNI0
Q3UNT0
Q3UNU8
Q3UNY8
Q3UP14
Q3UP63
Q3UPE1
Q3UPP9
Q3UPQ1
Q3UPR2
Q3UPZ0
Q3UQ08
Q3UQ30
Q3UQ35
Q3UQ39
Q3UQ86
Q3UQJ8
Q3UQP0
Q3UQY7
Q3UQZ6
Q3URA6
Q3URB0
Q3URB5
Q3URE6
Q3URG8
Q3URT2
Q3URW2
Q3US12
Q3US58
Q3USC5
Q3USD4
Q3USH0
Q3USS1
Q3USV2
Q3UTY3
Q3UUD4
Q3UUL9
Q3UUM9
Q3UUP6
Q3UUR3
Q3UV01
Q3UV73
Q3UV88
Q3UVG4
Q3UVK9
Q3UVR2
Q3UVV3
Q3UVV5
Q3UVW2
Q3UVW8
Q3UVZ1
Q3UW60
Q3UWT4
Q3UXV3
Q3UY93
Q3UYA3
Q3UYG0
Q3UYL6
Q3UYN0
Q3UYS4
Q3UZ41
Q3UZN3
Q3UZR6
Q3UZS0
Q3UZT1
Q3V005
Q3V0L2
Q3V0U2
Q3V1K5
Q3V1S8
Q3V1Z1
Q3V2C4
Q3V2S5
Q3V2V5
Q3V2W2
Q3V2X3
Q3V312
Q3V353
Q3V360
Q3V3A3
Q3V3L5
Q3YL73
Q3ZAT0
Q3ZAT4
Q3ZAW0
Q3ZAW3
Q3ZAZ8
Q3ZB17
Q3ZB30
Q3ZB32
Q3ZB46
Q3ZB48
Q3ZB53
Q3ZTP7
Q3ZTP8
Q496T0
Q496W6
Q496W8
Q496X2
Q496X3
Q497D3
Q497R5
Q497X0
Q499E3
Q499H7
Q4F987
Q4FJL1
Q4FJM0
Q4FJS6
Q4FK73
Q4G017
Q4KML5
Q4L0K3
Q4L0K4
Q4LG64
Q4PKD9
Q4U2P0
Q4U2P1
Q4U2P2
Q4U2P3
Q4U2P4
Q4U2P8
Q4U2P9
Q4U2Q6
Q4V8J8
Q4V9R2
Q4V9V8
Q4V9V9
Q4VA18
Q4VA41
Q4VA56
Q4VAE0
Q4VWM5
Q4VWM7
Q4VWX7
Q4VWX8
Q4ZJN4
Q501P6
Q505A2
Q52KE5
Q52KQ0
Q53WV4
Q53X27
Q540P3
Q541U0
Q542A4
Q542D9
Q542Q9
Q542R4
Q542U1
Q543A9
Q543D4
Q543S8
Q543T0
Q543U8
Q543V2
Q543X3
Q544C4
Q544D8
Q544G7
Q544H5
Q544I2
Q544J5
Q544P9
Q544V2
Q546D0
Q546L4
Q546Q8
Q548C6
Q548U5
Q548V8
Q54A00
Q561K3
Q562A9
Q562E4
Q566D4
Q570Z0
Q571A4
Q58A84
Q58DZ7
Q58M10
Q5CC43
Q5CC44
Q5D5I8
Q5D5J5
Q5DTN9
Q5ERJ2
Q5F2D5
Q5FVS4
Q5FW61
Q5GL24
Q5GRG7
Q5M9H3
Q5MPW6
Q5PPG3
Q5PQU0
Q5QD18
Q5QD19
Q5QD20
Q5R1U4
Q5R252
Q5R3Z3
Q5R3Z4
Q5R3Z5
Q5RJL5
Q5SR85
Q5SR86
Q5SSA8
Q5SU94
Q5SUZ1
Q5SVE7
Q5SVE8
Q5SVY5
Q5SWF3
Q5SYH5
Q5SYH8
Q5TLE7
Q5TLE8
Q5U324
Q5U7A4
Q5XPT5
Q5XPY4
Q5Y988
Q60669
Q60733
Q60818
Q60830
Q60I90
Q61563
Q61565
Q61636
Q61652
Q61986
Q62007
Q62030
Q62128
Q62330
Q62332
Q62333
Q62334
Q62335
Q62336
Q62339
Q62340
Q62342
Q62344
Q62345
Q62644
Q62648
Q62683
Q62692
Q62828
Q62842
Q62954
Q62963
Q62964
Q62973
Q62978
Q63000
Q63004
Q63095
Q63096
Q63116
Q63153
Q63154
Q63155
Q63216
Q63230
Q63236
Q63237
Q63238
Q63239
Q63240
Q63241
Q63242
Q63337
Q63710
Q63711
Q63827
Q63953
Q640Q2
Q64334
Q66HT0
Q66JV9
Q684J0
Q684Q3
Q68FL1
Q68FU6
Q68G28
Q68HV1
Q69Z52
Q69ZZ8
Q6AXD8
Q6DKP1
Q6GTF8
Q6GTJ9
Q6I9G6
Q6IR19
Q6IRH4
Q6LAP4
Q6LBJ4
Q6LCP3
Q6LD17
Q6LD18
Q6LD19
Q6LD20
Q6LD21
Q6LD22
Q6LD23
Q6LDZ3
Q6MFW4
Q6MFW5
Q6MFW6
Q6MFW7
Q6MFW8
Q6MFW9
Q6MFX0
Q6MFX1
Q6MFX2
Q6MFX4
Q6MFX5
Q6MFX6
Q6MFX7
Q6MFX8
Q6MFX9
Q6MFY1
Q6MFY2
Q6MFY3
Q6MFY4
Q6NXJ9
Q6NXX1
Q6P1C9
Q6P220
Q6P3C2
Q6P5F1
Q6P6L2
Q6P8H4
Q6PAQ0
Q6PAR3
Q6PAT5
Q6PB68
Q6PDF2
Q6PEP0
Q6PEU8
Q6PW51
Q6PW52
Q6PXP1
Q6Q2A2
Q6Q531
Q6Q532
Q6Q533
Q6QHF0
Q6QHF1
Q6QJB7
Q6QJB8
Q6R318
Q6ST19
Q6ST20
Q6TH87
Q6UY51
Q6VAU8
Q6YC50
Q6ZQ83
Q6ZQ96
Q6ZQM1
Q6ZWR2
Q6ZWR7
Q70X89
Q70X90
Q712P5
Q712P6
Q712U0
Q712U1
Q716A6
Q719L2
Q71S95
Q71UI0
Q71UK0
Q71UR0
Q71V86
Q75NA2
Q75NA3
Q76LI4
Q76N28
Q76N50
Q78DW0
Q78DX4
Q78EE4
Q78EE6
Q78EG8
Q78U67
Q78ZF4
Q790U4
Q792X9
Q7TMT6
Q7TMW9
Q7TN43
Q7TNN3
Q7TNN4
Q7TP53
Q7TPC5
Q7TQ64
Q7TQT8
Q7TQZ0
Q7TRB0
Q7TRB7
Q7TRD6
Q7TRF6
Q7TRK0
Q7TRM9
Q7TRT0
Q7TRT2
Q7TRT3
Q7TRT4
Q7TRT8
Q7TRW9
Q7TRX1
Q7TRX4
Q7TS25
Q7TS33
Q7TS86
Q7TSD7
Q7TSI8
Q7TSX3
Q7TT80
Q7TT86
Q80ST4
Q80T33
Q80T35
Q80T36
Q80T39
Q80T43
Q80T47
Q80T57
Q80T61
Q80UB2
Q80UB5
Q80UC1
Q80UC3
Q80UD1
Q80UJ3
Q80UR8
Q80VM6
Q80WG8
Q80WP0
Q80WU3
Q80WU7
Q80WU8
Q80X28
Q80Y89
Q80ZA8
Q80ZC8
Q80ZF6
Q80ZN2
Q80ZX9
Q810I5
Q811A9
Q811Z8
Q812A6
Q8BG10
Q8BGA4
Q8BGB4
Q8BGS4
Q8BGU7
Q8BH38
Q8BHB8
Q8BHH0
Q8BIE9
Q8BIW2
Q8BJ13
Q8BJB7
Q8BJE1
Q8BJY3
Q8BK41
Q8BKB0
Q8BKE3
Q8BKF2
Q8BKF6
Q8BKZ1
Q8BL09
Q8BL11
Q8BLP9
Q8BLT3
Q8BLT7
Q8BLU3
Q8BM22
Q8BM77
Q8BMH9
Q8BMJ5
Q8BMW6
Q8BMZ2
Q8BN14
Q8BNP9
Q8BNT7
Q8BPN0
Q8BPZ0
Q8BQ97
Q8BQZ0
Q8BR50
Q8BRB1
Q8BRH5
Q8BRQ3
Q8BRT2
Q8BS98
Q8BSP6
Q8BSU1
Q8BTS6
Q8BU69
Q8BUB1
Q8BUD0
Q8BUE5
Q8BUM8
Q8BUW7
Q8BV77
Q8BV78
Q8BVQ2
Q8BVW4
Q8BWD9
Q8BWS4
Q8BWV1
Q8BWZ5
Q8BXB7
Q8BXD1
Q8BXI2
Q8BXS4
Q8BXU8
Q8BXZ4
Q8BY65
Q8BY68
Q8BYG7
Q8BYI1
Q8BYL6
Q8BYR7
Q8BYY1
Q8BZ75
Q8BZ77
Q8BZE1
Q8BZF9
Q8BZI5
Q8BZJ9
Q8BZK1
Q8BZP1
Q8BZV1
Q8BZV8
Q8BZV9
Q8C0E7
Q8C0M6
Q8C0S2
Q8C0U2
Q8C0V4
Q8C1J3
Q8C2H9
Q8C352
Q8C3D0
Q8C3F9
Q8C3U1
Q8C3W2
Q8C4U4
Q8C5N1
Q8C6P3
Q8C6R2
Q8C6U0
Q8C7A7
Q8C7G1
Q8C7N0
Q8C7R5
Q8C825
Q8C833
Q8C872
Q8C8H5
Q8C8K9
Q8C8Q7
Q8C9A0
Q8C9F9
Q8C9K6
Q8CA63
Q8CAB0
Q8CAB4
Q8CAH1
Q8CAH7
Q8CAN5
Q8CAS2
Q8CAU3
Q8CAV5
Q8CB97
Q8CBJ0
Q8CBY7
Q8CC99
Q8CCM3
Q8CD04
Q8CD05
Q8CEG1
Q8CFK8
Q8CFQ7
Q8CFT3
Q8CFZ2
Q8CGI5
Q8CGM3
Q8CGW2
Q8CH44
Q8CH45
Q8CH73
Q8CH74
Q8CH75
Q8CIM9
Q8CJ52
Q8CJC1
Q8CJC7
Q8JZS3
Q8K0A3
Q8K0B5
Q8K0C2
Q8K0N2
Q8K0Q8
Q8K0V0
Q8K0Y6
Q8K116
Q8K1H4
Q8K1Q3
Q8K1V9
Q8K272
Q8K2T3
Q8K367
Q8K3G6
Q8K3M7
Q8K3M8
Q8R002
Q8R0M5
Q8R0Y1
Q8R142
Q8R2D3
Q8R2X1
Q8R3I1
Q8R408
Q8R438
Q8R469
Q8R470
Q8R4B6
Q8R4G7
Q8R4Y1
Q8R528
Q8R561
Q8VBU7
Q8VBV9
Q8VCD0
Q8VCL8
Q8VCT0
Q8VCX7
Q8VD47
Q8VDA3
Q8VER2
Q8VES0
Q8VEW9
Q8VEY9
Q8VF18
Q8VFB7
Q8VFE6
Q8VFF0
Q8VFL0
Q8VFM2
Q8VFM7
Q8VFM9
Q8VFV2
Q8VFY1
Q8VG52
Q8VG92
Q8VG93
Q8VGA9
Q8VGD0
Q8VGD6
Q8VGD8
Q8VGE3
Q8VGG9
Q8VGJ4
Q8VGK5
Q8VGL4
Q8VGL8
Q8VGM1
Q8VGM2
Q8VGN4
Q8VGT5
Q8VGU7
Q8VGX7
Q8VHC2
Q8VHI0
Q8VHM7
Q8VHM8
Q8VHN0
Q8VHR8
Q8VHT0
Q8VHV2
Q8VHV3
Q8VHX3
Q8VI07
Q8VI12
Q8VI69
Q8VI70
Q8VI71
Q8VI99
Q8VIA0
Q8VIF4
Q8VIF5
Q8VIP0
Q91V49
Q91V66
Q91VE4
Q91WV4
Q91WX2
Q91WX4
Q91Y87
Q91Y88
Q91YF0
Q91YK7
Q91YS9
Q91Z23
Q91ZH4
Q91ZJ1
Q91ZM6
Q91ZZ4
Q920B8
Q920D8
Q920L8
Q920P1
Q920P2
Q920Q5
Q921B5
Q923Z5
Q923Z6
Q924C7
Q924D5
Q924D6
Q924D7
Q924M0
Q924N0
Q924Q3
Q924Q6
Q924Q7
Q924Q8
Q924Q9
Q924R1
Q924R3
Q924R4
Q924R8
Q925D7
Q925E9
Q925K6
Q925K7
Q99052
Q99254
Q99JC7
Q99JZ1
Q99K86
Q99KT3
Q99LE4
Q99M68
Q99NU2
Q99NU3
Q99P02
Q99P03
Q99P15
Q99P16
Q99PK1
Q99PS3
Q9CRR2
Q9CS01
Q9CSC8
Q9CTM7
Q9CUP1
Q9CVM1
Q9CVP4
Q9CW58
Q9CYI2
Q9CZF2
Q9D1R7
Q9D1Z0
Q9D282
Q9D359
Q9D3U9
Q9D442
Q9D4F9
Q9D4T4
Q9D586
Q9D5H8
Q9D627
Q9DAV2
Q9DBL0
Q9DC42
Q9DC83
Q9EP98
Q9EPJ7
Q9EPY5
Q9EPY6
Q9EQ22
Q9EQ23
Q9EQ24
Q9EQ34
Q9EQ35
Q9EQ36
Q9EQ37
Q9EQ38
Q9EQ39
Q9EQ40
Q9EQ41
Q9EQ42
Q9EQ90
Q9EQB8
Q9EQE9
Q9EQF0
Q9EQF1
Q9EQG1
Q9EQN9
Q9EQR1
Q9EQT7
Q9EQY5
Q9ERC0
Q9ERJ5
Q9ERP6
Q9ERP7
Q9ERT1
Q9ERT2
Q9ERV6
Q9ERW6
Q9ERW8
Q9ERX0
Q9ERX2
Q9ES92
Q9ESE0
Q9ESJ8
Q9ESJ9
Q9ESK0
Q9ESS5
Q9JHF4
Q9JHJ5
Q9JHT2
Q9JI80
Q9JIA8
Q9JIY1
Q9JIY4
Q9JJ16
Q9JJ67
Q9JK65
Q9JK90
Q9JKA6
Q9JKB2
Q9JKR8
Q9JKR9
Q9JKS0
Q9JKS1
Q9JKS2
Q9JKT6
Q9JL29
Q9JLE9
Q9JLP2
Q9JLR6
Q9JMF0
Q9QUL1
Q9QWP5
Q9QWU7
Q9QWU8
Q9QWU9
Q9QWW3
Q9QWX3
Q9QX37
Q9QX38
Q9QX70
Q9QXK6
Q9QXM3
Q9QXM4
Q9QXM5
Q9QY85
Q9QYY4
Q9QZ17
Q9QZ18
Q9QZ19
Q9QZ20
Q9QZ21
Q9QZ22
Q9QZG4
Q9QZM7
Q9QZQ2
Q9QZQ9
Q9R069
Q9R0D1
Q9R0D2
Q9R0W0
Q9R174
Q9R1A2
Q9R1G8
Q9R1G9
Q9R1H0
Q9R1H1
Q9R1H2
Q9R1H3
Q9R1H4
Q9R1H5
Q9R1H6
Q9R1H7
Q9R1I7
Q9R1L9
Q9R1M0
Q9R1M2
Q9R230
Q9R251
Q9R293
Q9R294
Q9R297
Q9R299
Q9R2A0
Q9R2D0
Q9WTJ1
Q9WTS1
Q9WU99
Q9WUL4
Q9WUY1
Q9WVF5
Q9WVI2
Q9WVI3
Q9Z1T7
Q9Z1T8
Q9Z1T9
Q9Z1U0
Q9Z1U1
Q9Z1U2
Q9Z1U3
Q9Z1U4
Q9Z1U5
Q9Z1U6
Q9Z1U7
Q9Z1U8
Q9Z1U9
Q9Z1V0
Q9Z1V1
Q9Z1V2
Q9Z1V3
Q9Z1V4
Q9Z1V5
Q9Z1V6
Q9Z1V7
Q5MPX4
Q6X0Q6
Q6XCC5
Q6XCC7
Q800I0
Q8AXA7
Q90746
Q90747
Q9PTN7
