# Supplementary material for: GOPred: GO Molecular Function Prediction by Combined Classifiers
Source: PLoS One. 2010 Aug 31;5(8):e12382. doi: 10.1371/journal.pone.0012382 (PMC2930845; doi:10.1371/journal.pone.0012382)
Supplement: Dataset S1 — Dataset: Lists of UniProt IDs of proteins used as positive and negative samples for 300 GO terms. (14.59 MB TAR) [file pone.0012382.s002.tar › data/GO:0004896.positive.idlist.txt]

P26992
O88507
P25024
P25025
P35343
P19235
Q07303
P56159
O00451
P10912
P16882
P16310
Q13651
Q08334
Q61190
P42701
Q99665
Q14627
Q13261
Q9Z2B1
Q969J5
O70394
Q61730
P14778
P13504
Q02955
P27930
Q9JHX3
O35228
P01589
P14784
P31785
Q8NI17
P26951
P32927
P24394
Q01344
P08887
P40189
P16871
Q01113
Q01638
Q9HB29
P17181
P33896
P48551
O35664
P15260
P38484
Q9NP60
Q9ERS6
P42702
Q99650
O70458
P16471
Q08501
P05710
Q9HB22
A3F812
O35545
O35977
O88786
Q05KR0
Q05KR1
Q05KR2
Q0VBK3
Q0VBP3
Q32MH0
Q3TA82
Q3TAI3
Q3TAS1
Q3THW2
Q3TNP6
Q3TRK8
Q3TTU1
Q3TU35
Q3U1K3
Q3U5G8
Q3UBS8
Q3UCC3
Q3UEL3
Q3UFX4
Q3UNY8
Q3UP14
Q3UPQ1
Q3UV73
Q3UVK9
Q3UVR2
Q3UVZ1
Q3UZN3
Q3V2V5
Q3V2X3
Q4VA18
Q53X27
Q544I2
Q548U5
Q561K3
Q58DZ7
Q5FVS4
Q5RJL5
Q61652
Q62692
Q63216
Q63953
Q68FU6
Q6I9G6
Q6LCP3
Q6LD17
Q6LD18
Q6LD19
Q6LD20
Q6LD21
Q6LD22
Q6LD23
Q6PEU8
Q76LI4
Q792X9
Q7TP53
Q80UJ3
Q80UR8
Q80WG8
Q8C2H9
Q8C352
Q8C5N1
Q8C6P3
Q8C6U0
Q8C7G1
Q8C833
Q8C9F9
Q8CH44
Q8CH45
Q8VHC2
Q8VHM7
Q8VHM8
Q8VHN0
Q8VHR8
Q91Y87
Q91Y88
Q920B8
Q923Z5
Q923Z6
Q99JZ1
Q99PS3
Q9CS01
Q9D1R7
Q9D586
