# Supplementary material for: GOPred: GO Molecular Function Prediction by Combined Classifiers
Source: PLoS One. 2010 Aug 31;5(8):e12382. doi: 10.1371/journal.pone.0012382 (PMC2930845; doi:10.1371/journal.pone.0012382)
Supplement: Dataset S1 — Dataset: Lists of UniProt IDs of proteins used as positive and negative samples for 300 GO terms. (14.59 MB TAR) [file pone.0012382.s002.tar › data/GO:0004930.positive.idlist.txt]

P08908
Q64264
P28222
P28334
P28221
Q61224
P28566
P30939
Q02284
P20905
P28285
P28223
P35363
P28286
P41595
Q02152
P34968
P08909
P46098
Q13639
P97288
P47898
P30966
P31387
P50406
P31388
P34969
P32304
P32305
Q60612
P25099
Q60613
P30543
Q60614
P29276
Q8JG70
Q8JG69
Q61618
P28647
Q18007
P16395
P11229
P12657
P08482
Q09388
P08172
Q9ERZ4
P10980
P20309
Q9ERZ3
P08173
P32211
P08912
Q01718
Q64326
P35348
P97718
P43140
P35368
P97717
P15823
P25100
P97714
Q90WY4
P08913
Q01338
Q90WY5
P18089
P30545
Q90WY6
P18825
Q01337
P08588
P34971
P07550
P18762
P10608
P13945
P25962
P30556
P50052
P35374
P29754
P29755
Q75W84
P35414
Q9WVK0
O14514
Q3UHD1
O60241
Q8CGM1
O60242
Q80ZF8
P46663
Q61125
P30411
P32299
P32247
O54798
O88680
Q16581
O09047
Q8BW93
Q695P6
P21730
P30993
Q60755
P25117
Q16602
Q9R1W5
Q8ITC7
P41180
P48442
P51676
O00590
O08707
P32238
P46092
Q9JL21
P32246
P51675
P41597
P51683
P51677
P51678
P51679
P51680
P51681
P51682
O08556
P51684
P32248
P47774
P51685
P56484
P51686
Q9WUT7
Q9NPB9
O00421
O35457
P48960
Q9Z0M6
Q9NYQ7
Q9Y271
Q99JA4
Q920A1
Q99788
P97468
P21554
P47746
P20272
P34972
P47936
P34998
P35347
P35353
Q13324
Q60748
Q16526
Q7YW31
Q5WA50
P49238
Q9Z0D9
P25024
P25025
P35343
P49682
O88410
P61073
P70658
O08565
P32302
Q04683
O00574
Q9EQ16
P56485
Q24563
Q6RYS9
Q18775
P21728
Q61616
Q8IS44
P14416
P61168
P35462
P30728
P21917
P51436
P21918
Q8BLD9
P25115
P32249
Q9DDK4
P21453
P48303
Q92633
P61793
P61794
Q99500
Q9Z0U9
Q9HBW0
O95136
P47752
O95977
Q9Z0L1
Q9UBY5
Q91X56
Q61614
P24530
P48302
P21451
Q9HBW9
Q923X1
Q14246
Q9UHX3
Q9BY15
Q86SQ3
Q91ZE5
Q99JG2
O14842
O15552
Q8VCK6
O14843
Q9VZW5
P21462
P33766
P25090
P25089
P23945
P35378
Q8BKG4
P49019
Q9UBS5
Q9Z0U4
O75899
O88871
P47211
P56479
O43603
O88854
O60755
O88853
O88626
P32239
P56481
P30553
Q02643
P32082
Q02644
Q92847
Q99P50
Q95254
O08725
O94744
O35659
O95838
Q5IXF8
P47871
Q61606
P30082
P30968
Q01776
P30969
Q9EP66
Q5T601
Q8VEC3
Q8IZF7
Q8IZF6
Q8IZF5
Q8IZF4
Q8IZF3
Q9D2L6
Q8IZF2
Q7TQP3
Q7TMA4
Q86SQ6
Q96PE1
Q8IWK6
Q7TT36
Q96K78
Q8BM96
Q9Z282
Q6QNK2
Q6DWJ6
Q80UC8
P51810
Q7Z7M1
Q99LE2
Q8BL07
Q7TSN6
Q8C419
Q3U3F9
Q8BG55
Q9NS66
Q86W33
Q14439
P43142
P07359
Q923Z0
Q9NQ84
Q8K4Z6
P47775
P35412
P49685
Q13304
Q15760
P46091
Q12361
Q99678
Q8BYC4
Q99679
Q8BX79
Q99680
Q8BZL4
O00155
Q8BZA7
Q9NS67
Q99527
Q8BMP4
O00270
O75388
O88416
Q9UPC5
Q9R1K6
Q9HC97
Q9ES90
O15354
Q9QY42
O43194
Q5U431
P46089
P35413
O15529
Q9Y5Y4
Q9Z2J6
P46093
Q9Y2T5
Q9Y2T6
Q9Y653
Q8K209
Q8C010
Q8IZP9
Q8CJ12
P46095
Q6YNI2
O95800
Q6X632
Q8C131
Q8BZR0
Q9NYM4
P30731
Q8CIM5
P60893
P60894
Q99MT7
Q9EPB7
Q9W497
Q7PMG3
Q7PYF4
Q13255
P97772
P23385
Q14416
Q14BI2
Q14832
Q9QYS2
Q14833
Q68EF4
P41594
Q3UVX5
P31424
O15303
Q5NCH9
P35349
Q14831
Q68ED2
P35400
O00222
P47743
P70579
P30550
P21729
Q9NDM2
Q61647
P35367
P70174
P31390
P25021
P97292
Q9Y5N1
P58406
Q9QYN8
Q91ZY2
Q969F8
Q91V45
O43813
P97629
Q62959
Q9BXB1
O75473
Q3UVD5
O94910
O95490
Q8JZZ7
Q9HAR2
Q80TS3
Q9Z173
P30730
Q15722
O88855
Q9NPC1
Q9JJL9
Q8BLC3
Q00619
P31397
P04201
P41968
P33033
P32245
P33032
P41149
Q99705
Q8JZL2
Q3KNA1
Q7TN49
Q91ZB7
Q8VCJ6
Q99MT8
Q96LB1
Q3UG50
Q01726
Q01727
O97148
O43193
P48039
Q61184
P49286
Q13585
O88495
P25103
P30548
P21452
P30549
P30098
P29371
P47937
P28336
O54799
Q9HB89
O55040
Q9GZQ4
Q8BZ39
P48145
P48146
Q9Y5X5
Q924H0
Q8BZP8
P25929
Q04573
P49146
P97295
P50391
Q61041
Q15761
O70342
Q61212
P01303
P30989
O88319
O95665
P70310
P30954
Q9VCZ3
Q4LBB9
Q4LBB6
Q9QY00
P23275
Q0VAX9
Q9JHB2
Q63912
Q14982
Q9H1Y3
Q4R1I4
Q9UHM6
Q9QXZ9
P41143
P32300
P41145
P33534
P35372
P42866
P33535
Q9R0C9
P41146
P35377
Q5W9T5
P08099
P04950
P08255
P91657
O01668
P08100
O14718
Q9VYZ1
Q9I816
P34982
P47884
P58170
Q8WTE7
P81909
P81912
O46077
O95371
O95918
Q9NQN1
Q8WTE6
P81915
Q9V3Q2
P47881
P81917
P81918
P81921
P81922
Q9V6H2
Q9W1P8
P82982
Q9VT08
Q9VT90
Q9W3I5
O76099
Q7QCC7
P82986
Q9VHS4
Q9VHQ7
Q9VHE6
Q9VFN2
Q9VAZ3
Q9W2U9
O43613
O43614
P58308
P30559
P97926
P70536
P49650
P35383
P51582
Q9JJS7
Q8BMC0
Q15077
Q9ERK9
Q99677
Q8BFU7
Q9CPV9
Q9D8I2
P70205
P25116
P30558
P26824
P55085
P55086
O00254
O08675
Q920E1
Q96RI0
O88634
Q920E0
Q06710
P70263
Q9W4Y2
P34995
P43116
Q62053
Q62928
P43115
P30557
P35408
P32240
P43088
P43117
P15428
P09619
Q15198
P43252
Q9JKL1
Q8K458
P35396
P49683
Q6VMN6
Q8IYL9
Q61038
P25105
Q03431
P41593
P25961
P49190
Q96P65
Q8NFJ5
Q99NF8
P47804
Q9NSD7
Q8BGE9
Q6MFY5
O35427
Q9HBX9
Q91ZZ5
P47872
Q5FWI2
O02213
P91682
Q6PHU5
Q15743
Q8BFQ3
P08032
Q20618
P30872
P30873
P28646
P30874
P30875
P30680
P32745
P30935
P31391
P49660
P35346
P06842
P06783
Q10482
Q99MT6
Q9NYW0
Q9NYV9
Q9JKT7
Q9NYV8
Q9NYV7
Q9JKU0
Q9JKE7
P59537
Q9NYW7
Q9NYW6
Q9NYW5
Q9JKT3
Q9NYW4
Q9NYW3
Q9JKE9
Q9NYW2
Q9NYW1
P21731
P30987
Q5QD12
Q5QD11
Q5QD10
Q923X5
Q5QD09
Q923X6
Q5QD08
Q5QD07
Q5QD06
Q5QD05
Q923Y0
Q96RJ0
Q923Y8
Q9P1P5
Q5QD17
Q9P1P4
Q5QD16
Q923Y7
O14804
Q5QD14
Q96RI8
Q5QD13
Q969N4
Q96RI9
Q5QD04
P30974
P30975
Q99MB3
P17152
Q8BK08
Q9JKT4
Q9JKT5
Q9JKT9
Q9JKE8
Q9JKT8
Q9JKT2
Q9JKU1
Q9JKF0
P34981
P21761
Q7RTX1
Q99PG6
Q9Z0R8
Q8TE23
Q925I4
Q9Z0R7
Q7RTX0
Q925D8
Q923K1
P16473
P47750
P21463
P50586
Q9Z273
Q921A3
Q9UKP6
Q8VIH9
Q8R2E6
P37288
Q62463
P30560
Q9EQ43
P47901
Q9WU02
P48974
P30518
O88721
Q00788
P32241
P41587
P41588
Q8VIC6
Q8VIC7
Q9EQ52
Q9EQ51
Q8VIC9
Q8VBS7
Q9EPB8
Q9EP51
Q9WUF1
Q9EP93
Q9EQ47
Q9EQ46
Q9EQ45
Q9EQ44
P46094
Q9R0M1
O43898
O95098
O95264
O95719
Q14968
Q6F3F6
Q8TEV7
Q99463
Q9NYK7
Q9NZK9
Q9UCV9
A1Z7F4
A1Z7F5
A1Z7F6
A1ZAX0
O17470
O61730
O77059
Q24511
Q58AT9
Q68AZ6
Q68AZ7
Q68AZ8
Q68AZ9
Q68B00
Q68B02
Q68B03
Q68B04
Q68B06
Q6AWQ4
Q6WNX7
Q6WNX8
Q70GQ8
Q717R7
Q717T5
Q7JQF1
Q7KFF8
Q7KPZ5
Q7YTE8
Q86C62
Q86P71
Q86PA9
Q86RK9
Q86RL0
Q8I7J8
Q8I943
Q8IPN2
Q8IQS9
Q8ITC8
Q8ITC9
Q8ITD0
Q8ITD1
Q8MPU3
Q8MQ40
Q8MQ41
Q8MTX9
Q8MU51
Q8MX81
Q8MYV5
Q8SZ35
Q95RY6
Q9GQ00
Q9TYA0
Q9VDC4
Q9VDJ6
Q9VEG1
Q9VFW5
Q9VFW6
Q9VN38
Q9VNM1
Q9VTW7
Q9VVQ1
Q9VW75
Q9W025
Q9W027
Q9W4H3
A0JP35
A1E2I3
A1KXK3
A1KZZ4
A1KZZ7
A1L151
A1L3S1
A1XGX2
A1XGX3
A1XGX4
A1YAC3
A1YAC4
A2RS28
A2RS74
A2RS76
A2RSM5
A2RSY4
A2RSY9
A2RSZ3
A2RT90
A4FUQ5
A4FUW2
A4GE58
A4IF55
A4IF56
A4QMY2
A5H7G2
A6H6B2
A6H6B4
A6H6N5
A6QR71
O08766
O08840
O35365
O35366
O55018
O70424
O70440
O70501
O88537
O88538
O88820
P70648
P97555
P97842
Q059H2
Q059H6
Q059L0
Q059M1
Q059X1
Q05A37
Q05A83
Q05A85
Q05A91
Q05AD1
Q05BD6
Q05CZ8
Q05D47
Q0P6A0
Q0VB04
Q0VB23
Q0VB62
Q0VB90
Q0VBA6
Q0VBD7
Q0VBE5
Q0VBG4
Q0VBG5
Q0VBQ8
Q0VBS2
Q0VBS4
Q0VBT7
Q0VBU3
Q0VDX1
Q0VEC4
Q0VEH1
Q0VES5
Q0VF10
Q0VGH2
Q0VGH9
Q104P0
Q147V7
Q148P7
Q149J3
Q149S2
Q14A03
Q14A50
Q14A53
Q14AC3
Q14AL5
Q14AX2
Q14AX7
Q14BH6
Q14BI4
Q14C10
Q14CG6
Q14DJ9
Q1HL33
Q1JQR8
Q1LZM7
Q1RME2
Q27VK4
Q2ABS2
Q2HJC5
Q2M2N7
Q2M2N8
Q2M2Q4
Q2NLC1
Q2TV20
Q2TV21
Q2V6T2
Q2VJ17
Q2VJ18
Q2VY20
Q32MF7
Q32MS1
Q3B877
Q3KNZ4
Q3KP20
Q3KP98
Q3KPA7
Q3SWR9
Q3SWS1
Q3SWS4
Q3SXA2
Q3SXI0
Q3TBY9
Q3TDA4
Q3TMT9
Q3TP89
Q3TQ31
Q3TRD1
Q3TRK1
Q3TU48
Q3TU81
Q3TYP1
Q3TYR0
Q3TZ86
Q3TZA7
Q3U0M4
Q3U185
Q3U1A2
Q3U1H9
Q3U217
Q3U2L7
Q3U2P2
Q3U3J0
Q3U3K8
Q3U3P5
Q3U3U0
Q3U428
Q3U4C5
Q3U4F1
Q3U4N3
Q3U5H1
Q3U5L7
Q3U7X6
Q3UCS9
Q3UEE1
Q3UEX1
Q3UFT2
Q3UG30
Q3UK34
Q3UM94
Q3UN46
Q3UN81
Q3UP63
Q3UPP9
Q3UPR2
Q3UQ30
Q3UQ35
Q3UQ39
Q3UQ86
Q3UQJ8
Q3UQP0
Q3URB0
Q3URB5
Q3URE6
Q3URG8
Q3US12
Q3USC5
Q3USD4
Q3USH0
Q3UUL9
Q3UUP6
Q3UUR3
Q3UV01
Q3UVG4
Q3UVV3
Q3UVV5
Q3UVW8
Q3UW60
Q3UXV3
Q3UY93
Q3UYA3
Q3UYG0
Q3UYL6
Q3UZ41
Q3UZR6
Q3V0L2
Q3V0U2
Q3V1K5
Q3V1S8
Q3V2C4
Q3V2S5
Q3V353
Q3V3A3
Q3V3L5
Q3YL73
Q3ZAT0
Q3ZAT4
Q3ZAW0
Q3ZAW3
Q3ZAZ8
Q3ZB17
Q3ZB30
Q3ZB32
Q3ZB46
Q3ZB48
Q3ZB53
Q3ZTP7
Q3ZTP8
Q496T0
Q496W6
Q496W8
Q496X2
Q496X3
Q497D3
Q497R5
Q499E3
Q499H7
Q4F987
Q4FJS6
Q4FK73
Q4G017
Q4PKD9
Q4U2P0
Q4U2P1
Q4U2P2
Q4U2P3
Q4U2P4
Q4U2P8
Q4U2P9
Q4U2Q6
Q4V9R2
Q4V9V9
Q4VA41
Q4VA56
Q4VWM5
Q4VWM7
Q4VWX7
Q4VWX8
Q52KE5
Q52KQ0
Q53WV4
Q53X27
Q540P3
Q541U0
Q542A4
Q542Q9
Q542R4
Q542U1
Q543A9
Q543D4
Q543S8
Q543T0
Q543U8
Q543V2
Q543X3
Q544C4
Q544D8
Q544G7
Q544H5
Q544J5
Q544P9
Q544V2
Q546D0
Q546L4
Q546Q8
Q548C6
Q548V8
Q54A00
Q562E4
Q58M10
Q5CC43
Q5CC44
Q5DTN9
Q5ERJ2
Q5FW61
Q5GL24
Q5PPG3
Q5QD18
Q5QD19
Q5QD20
Q5SR85
Q5SR86
Q5SSA8
Q5SVY5
Q5SWF3
Q5SYH5
Q5U324
Q5U7A4
Q5XPY4
Q5Y988
Q60733
Q60I90
Q62007
Q62330
Q62332
Q62333
Q62334
Q62335
Q62336
Q62339
Q62340
Q62342
Q62344
Q62345
Q62828
Q62842
Q62963
Q62964
Q62973
Q63004
Q63095
Q63096
Q63230
Q63337
Q66HT0
Q684Q3
Q68FL1
Q68G28
Q69ZZ8
Q6AXD8
Q6GTF8
Q6IRH4
Q6MFW4
Q6MFW5
Q6MFW6
Q6MFW7
Q6MFW8
Q6MFW9
Q6MFX0
Q6MFX1
Q6MFX2
Q6MFX4
Q6MFX5
Q6MFX6
Q6MFX7
Q6MFX8
Q6MFX9
Q6MFY1
Q6MFY2
Q6MFY3
Q6MFY4
Q6NXJ9
Q6NXX1
Q6P3C2
Q6P8H4
Q6PAT5
Q6PB68
Q6PDF2
Q6PXP1
Q6R318
Q6ST19
Q6ST20
Q6TH87
Q6UY51
Q6YC50
Q6ZQ96
Q6ZWR2
Q6ZWR7
Q712P5
Q712P6
Q712U0
Q712U1
Q716A6
Q719L2
Q71S95
Q71UI0
Q71UR0
Q75NA2
Q75NA3
Q76N28
Q76N50
Q78DW0
Q78DX4
Q78U67
Q790U4
Q7TN43
Q7TNN3
Q7TNN4
Q7TQT8
Q7TQZ0
Q7TRB0
Q7TRB7
Q7TRD6
Q7TRF6
Q7TRK0
Q7TRM9
Q7TRT0
Q7TRT2
Q7TRT3
Q7TRT4
Q7TRT8
Q7TRW9
Q7TRX1
Q7TRX4
Q7TS25
Q7TS33
Q7TSX3
Q7TT80
Q7TT86
Q80T33
Q80T35
Q80T36
Q80T39
Q80T43
Q80T47
Q80T57
Q80T61
Q80UB2
Q80UB5
Q80UC1
Q80UC3
Q80UD1
Q80WU7
Q80WU8
Q80ZA8
Q80ZX9
Q811Z8
Q8BGA4
Q8BGS4
Q8BGU7
Q8BH38
Q8BHB8
Q8BHH0
Q8BIW2
Q8BJ13
Q8BJB7
Q8BJE1
Q8BJY3
Q8BK41
Q8BKB0
Q8BKE3
Q8BKF2
Q8BKF6
Q8BKZ1
Q8BL09
Q8BL11
Q8BLP9
Q8BLT3
Q8BLT7
Q8BLU3
Q8BM22
Q8BM77
Q8BMH9
Q8BMJ5
Q8BMW6
Q8BN14
Q8BNT7
Q8BPN0
Q8BQ97
Q8BR50
Q8BRH5
Q8BS98
Q8BSU1
Q8BU69
Q8BUB1
Q8BUD0
Q8BUE5
Q8BUM8
Q8BUW7
Q8BV77
Q8BV78
Q8BVW4
Q8BWD9
Q8BWS4
Q8BWV1
Q8BXB7
Q8BXD1
Q8BXI2
Q8BXS4
Q8BXZ4
Q8BY65
Q8BY68
Q8BYG7
Q8BYI1
Q8BYR7
Q8BZ75
Q8BZ77
Q8BZF9
Q8BZI5
Q8BZJ9
Q8BZK1
Q8BZP1
Q8BZV1
Q8BZV8
Q8BZV9
Q8C0M6
Q8C0S2
Q8C0U2
Q8C0V4
Q8C1J3
Q8C3D0
Q8C3F9
Q8C6R2
Q8CAB0
Q8CAB4
Q8CAH1
Q8CAN5
Q8CAS2
Q8CAU3
Q8CB97
Q8CBJ0
Q8CC99
Q8CCM3
Q8CEG1
Q8CFQ7
Q8CGI5
Q8CGW2
Q8CH73
Q8CH74
Q8CH75
Q8K0A3
Q8K0B5
Q8K0N2
Q8K0V0
Q8K0Y6
Q8K116
Q8K1Q3
Q8K1V9
Q8K3M7
Q8K3M8
Q8R0M5
Q8R2D3
Q8R3I1
Q8R438
Q8R469
Q8R470
Q8R4Y1
Q8R528
Q8R561
Q8VBU7
Q8VBV9
Q8VD47
Q8VER2
Q8VES0
Q8VEW9
Q8VEY9
Q8VF18
Q8VFB7
Q8VFE6
Q8VFF0
Q8VFL0
Q8VFM2
Q8VFM7
Q8VFM9
Q8VFV2
Q8VFY1
Q8VG52
Q8VG92
Q8VG93
Q8VGA9
Q8VGD0
Q8VGD6
Q8VGD8
Q8VGE3
Q8VGG9
Q8VGJ4
Q8VGK5
Q8VGL4
Q8VGL8
Q8VGM1
Q8VGM2
Q8VGN4
Q8VGT5
Q8VGU7
Q8VGX7
Q8VHT0
Q8VHV2
Q8VHV3
Q8VI69
Q8VI70
Q8VI71
Q8VIF4
Q8VIF5
Q8VIP0
Q91V49
Q91V66
Q91VE4
Q91WV4
Q91WX2
Q91WX4
Q91ZH4
Q91ZZ4
Q920D8
Q920P1
Q920P2
Q920Q5
Q924C7
Q924D5
Q924D6
Q924D7
Q924M0
Q924N0
Q925D7
Q925E9
Q925K6
Q925K7
Q99KT3
Q99M68
Q99NU2
Q99NU3
Q99P02
Q99P03
Q99P15
Q99P16
Q9CRR2
Q9CTM7
Q9CUP1
Q9D282
Q9D359
Q9D3U9
Q9D442
Q9D4F9
Q9D4T4
Q9D627
Q9DBL0
Q9DC42
Q9EPJ7
Q9EPY5
Q9EPY6
Q9EQ34
Q9EQ35
Q9EQ36
Q9EQ37
Q9EQ38
Q9EQ39
Q9EQ40
Q9EQ41
Q9EQ42
Q9EQ90
Q9EQB8
Q9EQG1
Q9EQN9
Q9ERC0
Q9ERJ5
Q9ERT1
Q9ERT2
Q9ERW6
Q9ERW8
Q9ERX0
Q9ERX2
Q9ESJ8
Q9ESK0
Q9JHF4
Q9JHJ5
Q9JHT2
Q9JIY1
Q9JIY4
Q9JJ16
Q9JK65
Q9JKA6
Q9JKT6
Q9JLP2
Q9JMF0
Q9QUL1
Q9QWU7
Q9QWU8
Q9QWU9
Q9QWW3
Q9QX37
Q9QY85
Q9QZ17
Q9QZ18
Q9QZ19
Q9QZ20
Q9QZ21
Q9QZ22
Q9QZG4
Q9QZQ2
Q9QZQ9
Q9R0D1
Q9R0D2
Q9R0W0
Q9R1I7
Q9R1L9
Q9R1M0
Q9R1M2
Q9R251
Q9R297
Q9WTJ1
Q9WU99
Q9WUY1
Q9Z1T7
Q9Z1T8
Q9Z1T9
Q9Z1U0
Q9Z1U1
Q9Z1U2
Q9Z1U3
Q9Z1U4
Q9Z1U5
Q9Z1U6
Q9Z1U7
Q9Z1U8
Q9Z1U9
Q9Z1V0
Q9Z1V1
Q9Z1V2
Q9Z1V3
Q9Z1V4
Q9Z1V5
Q9Z1V6
Q9Z1V7
Q6X0Q6
Q6XCC5
Q6XCC7
Q8AXA7
Q9PTN7
