# Supplementary material for: GOPred: GO Molecular Function Prediction by Combined Classifiers
Source: PLoS One. 2010 Aug 31;5(8):e12382. doi: 10.1371/journal.pone.0012382 (PMC2930845; doi:10.1371/journal.pone.0012382)
Supplement: Dataset S1 — Dataset: Lists of UniProt IDs of proteins used as positive and negative samples for 300 GO terms. (14.59 MB TAR) [file pone.0012382.s002.tar › data/GO:0004983.positive.idlist.txt]

Q64264
P28334
O54798
P51676
P51675
P51678
P48302
O88854
P56481
P30731
P21729
P97292
Q91V45
Q61184
O88495
P30548
P30549
P47937
O54799
Q924H0
P25929
Q04573
P49146
P97295
Q61041
Q15761
O70342
Q61212
P32300
P33534
P42866
P35377
Q9JKL1
Q8K458
P30873
P30875
P49660
Q99463
A0JP35
A1KZZ4
A1KZZ7
A1XGX2
A1XGX3
A1XGX4
A1YAC3
A1YAC4
A4FUQ5
A4FUW2
A4GE58
A4IF56
A4QMY2
A5H7G2
O70424
O88537
O88538
Q0VEH1
Q0VES5
Q14A53
Q14AC3
Q14AL5
Q3KP20
Q3SWR9
Q3U0M4
Q3U5L7
Q3UN46
Q3UVW8
Q3V1K5
Q3V1S8
Q3V353
Q3ZAW3
Q3ZB30
Q3ZB32
Q3ZB46
Q3ZB53
Q3ZTP7
Q3ZTP8
Q4FK73
Q4U2P0
Q4U2P1
Q4U2P2
Q4U2P3
Q4U2P4
Q4U2P8
Q4U2P9
Q4U2Q6
Q53WV4
Q542Q9
Q542U1
Q543T0
Q543U8
Q544C4
Q548C6
Q60733
Q6GTF8
Q6NXX1
Q6TH87
Q6UY51
Q6YC50
Q6ZWR7
Q716A6
Q71UR0
Q7TNN3
Q80UC3
Q80WU7
Q811Z8
Q8BGS4
Q8BHB8
Q8BHH0
Q8BJE1
Q8BKB0
Q8BKF6
Q8BLP9
Q8BMH9
Q8BQ97
Q8BVW4
Q8BWV1
Q8BYG7
Q8BYR7
Q8BZF9
Q8BZP1
Q8BZV9
Q8CAN5
Q8CGW2
Q8CH73
Q8CH74
Q8CH75
Q8K1V9
Q8K3M7
Q8VHT0
Q8VI69
Q8VI70
Q8VI71
Q8VIP0
Q91ZZ4
Q924N0
Q925D7
Q99M68
Q9D282
Q9EPJ7
Q9ERC0
Q9ERT1
Q9ERT2
Q9JIY1
Q9QX37
Q9R0D1
Q9R0D2
Q9R1L9
Q9R1M0
