# Supplementary material for: GOPred: GO Molecular Function Prediction by Combined Classifiers
Source: PLoS One. 2010 Aug 31;5(8):e12382. doi: 10.1371/journal.pone.0012382 (PMC2930845; doi:10.1371/journal.pone.0012382)
Supplement: Dataset S1 — Dataset: Lists of UniProt IDs of proteins used as positive and negative samples for 300 GO terms. (14.59 MB TAR) [file pone.0012382.s002.tar › data/GO:0005006.positive.idlist.txt]

P04412
P00533
Q01279
P70424
P21860
Q6LEH5
Q6SA99
Q6SAA0
Q6SAA1
Q6SAA2
Q6SAA3
Q6SAA4
Q6SAA5
Q6SAA7
Q6SAA8
Q6SAA9
Q6SAB0
Q6SAB3
Q6SAB4
Q6SAB5
Q6SAB6
Q6SAB8
Q6SAB9
Q6SAC0
Q6SAC1
Q6SAC2
Q6SAC4
Q6SAC6
Q6SAC7
Q6SAC8
Q6SAC9
Q6SAD0
Q6SAD1
Q6SAD3
Q6SAD5
Q6SAD7
Q6SAD8
Q6SAD9
Q6SAE0
Q6SAE1
Q6SAE2
Q6SAE3
Q6SAE4
Q6SAE6
Q6SAE8
Q6SAE9
Q6SAF1
Q6SAF2
Q6SAF4
Q6SAF5
Q6SAF6
Q6SAF7
Q6SAG0
Q6SAG1
Q6SAG2
Q6SAG3
Q6SAG5
Q6SAG6
Q6SAG7
Q6SAG8
Q6SAG9
Q6SAH0
Q6SAH1
Q6SAH2
Q6SAH3
Q6SAH4
Q6SAH5
Q6SAH6
Q6SAH7
Q6SAH8
Q6SAH9
Q6SAI0
Q6SAI2
Q6SAI4
Q6SAI5
Q6SAI6
Q6SAI7
Q6SAI8
Q6SAI9
Q6SAJ0
Q6SAJ1
Q6SAJ2
Q6SAJ3
Q6SAJ5
Q6SAJ6
Q6SAJ7
Q6SAJ8
Q6SAJ9
Q6SAK0
Q6SAK1
Q6SAK2
Q6SAK3
Q6SAK4
Q6SAK5
Q6SAK6
Q6SAK7
Q6SAK8
Q6SAK9
Q6SAL0
Q6SAL2
Q6SAL3
Q6SAL4
Q6SAL5
Q6SAL6
Q6SAL7
Q6SAL8
Q6SAL9
Q6SAM0
Q6SAM1
Q6SAM2
Q6SAM3
Q6SAM5
Q6SAM6
Q6SAM7
Q6SAM9
Q6SAN0
Q6SAN1
Q6SAN2
Q6SAN6
Q6SAN7
Q6SAN8
Q6SAP0
Q6SAP3
Q6SAP4
Q6SAP7
Q6SAQ3
Q6SAQ5
Q6SAQ7
Q6SAQ8
Q6SAQ9
Q6SAR2
Q6SAR4
Q6SAR7
Q6SAR9
Q6SAS0
Q6SAS1
Q6SAS2
Q6SAS3
Q6SAS4
Q6SAS5
Q6SAS6
Q6SAS7
Q6SAS8
Q6SAS9
Q6SAT0
Q6SAT1
Q6SAT2
Q6SAT3
Q6SAT4
Q6SAT5
Q6SAT6
Q6SAT7
Q6SAT8
Q6SAT9
Q6SAU0
Q6SAU1
Q6SAU2
Q6SAU3
Q6SAU4
Q6SAU5
Q6SAU6
Q6SAU7
Q6SAU8
Q6SAU9
Q6SAV0
Q6SAV1
Q6SAV2
Q6SAV3
Q6SAV4
Q6SAV5
Q6SAV6
Q6SAV7
Q6SAV8
Q6SAV9
Q6SAW0
Q6SAW1
Q6SAW2
Q6SAW3
Q6SAW4
Q6SAW5
Q6SAW6
Q6SAW7
Q6SAW8
Q6SAW9
Q6SAX0
Q6SAX1
Q6SAX2
Q6SAX3
Q6SAX4
Q6SAX5
Q6SAX6
Q6SAX7
Q6SAX8
Q6SAY0
Q6SAY1
Q6SAY2
Q6SAY3
Q6SAY4
Q6SAY6
Q6SAY7
Q6SAY8
Q6SAY9
Q6SAZ0
Q6SAZ1
Q6SAZ2
Q6SAZ3
Q6SAZ4
Q6SAZ5
Q6SAZ6
Q6SAZ7
Q6SAZ8
Q6SAZ9
Q6SB00
Q6SB01
Q6SB03
Q6SB04
Q6SB05
Q6SB11
Q6SB14
Q6SB15
Q6SB25
Q6SB26
Q6SB28
Q6SB30
Q6SB48
Q6SB52
Q6SB53
Q6SB62
Q6SB67
Q6SB80
Q6SBA8
Q6SBB1
Q6SBB3
Q6SBB6
Q6SBC0
Q6SBC1
Q6SBC2
Q6SBC3
Q6SBC4
Q6SBD2
Q6SBD4
Q6SBE0
Q6SBE1
Q6SBE5
Q6SBE7
Q6SBE9
Q6SBF1
Q6SBF4
Q6SBF5
Q6SBF7
Q6SBF8
Q6SBG5
Q6SBH9
Q6SBJ6
Q6SBU8
Q6SBV4
Q6SBV5
Q6SBW4
Q6SBX2
Q6SBY5
Q6SBY6
Q6SBZ9
Q6SC05
Q6SC18
Q6SC19
Q6SC32
Q6SC35
Q6SC37
Q86NZ2
Q8MLW0
Q8SZW1
Q08615
Q3TQS6
Q5SVE7
Q5SVE8
Q62954
Q80Y89
Q8C0E7
Q8R2X1
Q8VHI0
Q99PK1
Q9EP98
Q9EQR1
Q9ERV6
Q9ESE0
Q9JLR6
Q9QX70
Q9WTS1
Q9WVF5
