# Supplementary material for: GOPred: GO Molecular Function Prediction by Combined Classifiers
Source: PLoS One. 2010 Aug 31;5(8):e12382. doi: 10.1371/journal.pone.0012382 (PMC2930845; doi:10.1371/journal.pone.0012382)
Supplement: Dataset S1 — Dataset: Lists of UniProt IDs of proteins used as positive and negative samples for 300 GO terms. (14.59 MB TAR) [file pone.0012382.s002.tar › data/GO:0005057.positive.idlist.txt]

P36896
Q61271
Q8NER5
P70539
P37023
Q04771
P37172
P33304
Q9UM73
Q16671
Q8K592
Q62893
P04627
P14056
P84077
P84078
P27540
P27037
Q13705
P38445
Q99933
O95429
Q01389
Q8WV28
O00238
P36898
P28829
P13236
P15391
P07766
P49615
P46527
Q6UVK1
Q9UER7
O15075
P97465
O70469
Q99KE3
Q91ZM9
P49809
P04626
P40417
Q92636
P12314
P08101
Q8WU20
Q8C180
P16892
Q00805
P19086
Q09892
P32485
Q8IVG9
O95998
P13164
Q60680
O88351
Q14164
Q9UBH0
P18510
P24394
Q01638
P06213
P51617
O43187
P35568
Q62120
Q62137
Q24592
Q8WQG9
P92208
P00756
P00757
P10721
P28708
P14681
P48025
O54957
Q9WVC2
P07948
O43283
Q99759
Q9Y6R4
Q99683
O95382
Q9WTR2
Q9V3Q6
O43318
Q62073
Q95UN8
Q92918
O94737
O42781
P28482
P63085
Q63844
P21708
P31152
Q6P5G0
Q13164
P45983
Q91Y86
P45984
P53779
Q61831
Q15759
P53778
O15264
Q90336
Q9DGE2
O62618
Q9I958
Q16539
P47811
P70618
Q8TD08
Q10407
Q9NYL2
Q9ESL4
O76036
P01139
O54949
Q9XTY6
Q8QGR0
O70176
Q61239
Q63737
P78356
Q9P212
Q17446
Q8MXI4
Q86YN6
Q12310
Q8K443
Q99PG4
Q9QZL0
O14492
Q9JID9
Q9QZS8
P29353
Q91Y57
P12757
O43541
O15105
P41808
O14508
Q9HB58
P27638
P25390
P53599
Q9V5N8
P42224
P52630
P40763
P23561
Q03497
P39745
Q8CF89
Q12788
P36897
Q64729
P80204
P37173
P38438
Q8VIG6
Q6PIZ9
O43914
Q06418
P53767
Q06696
O74304
O14299
A6ZKT2
A6ZV28
A7A115
Q99473
Q9UNX1
O15968
O17589
O44408
Q24229
Q24326
Q24468
Q27933
Q5U110
Q7JPM7
Q7JPN8
Q7JQ36
Q7JQ37
Q7JQ39
Q7KTP1
Q7KV88
Q7KV89
Q7KV90
Q8IGX1
Q8IPK9
Q8MSQ4
Q8SZT4
Q8T3F0
Q95SI0
Q95T01
Q95U21
Q95YH6
Q95YH7
Q9VE37
Q9VMT1
Q9W002
Q9FL28
Q9M3D8
A0AUV3
A2RTW1
A3KBF5
A6P3E4
O08860
O35558
P97423
P97918
Q05DR8
Q1RMY2
Q2KHL6
Q3TBW6
Q3TC39
Q3TPN9
Q3TQI2
Q3TRG2
Q3TTW9
Q3TX09
Q3TXG1
Q3TZE1
Q3TZF1
Q3U141
Q3U208
Q3U2A3
Q3U2E5
Q3U2H3
Q3U3Z9
Q3U485
Q3U5J3
Q3UDK0
Q3UF82
Q3UML5
Q3UPF7
Q3USS1
Q3USX8
Q3UUR4
Q3UWF9
Q3UXR0
Q3UYH8
Q3V3Q2
Q499N9
Q4FJL1
Q4V8J8
Q52L98
Q541Z2
Q543B5
Q544A0
Q544K2
Q546H1
Q56A33
Q5D0E0
Q5EBX5
Q5M9H3
Q5U421
Q62284
Q66JX2
Q6LDU8
Q6NXY7
Q6P1E0
Q6P3E5
Q6P9W2
Q6PCM6
Q6PG00
Q6PJ50
Q7TQD0
Q7TSJ7
Q80UR6
Q80V56
Q8BJT8
Q8BN25
Q8BPL6
Q8BQA9
Q8BUD3
Q8BV72
Q8C2E5
Q8C2Y4
Q8C7A7
Q8CAD1
Q8CBT3
Q8CGE9
Q8CIN8
Q8K2Y2
Q8K326
Q8R4G7
Q91XS3
Q922X7
Q923A8
Q99KT4
Q9CV62
Q9CVP4
Q9CVU2
Q9D5H8
Q9D677
Q9EQ32
Q9ERP2
Q9JJ08
