# Supplementary material for: GOPred: GO Molecular Function Prediction by Combined Classifiers
Source: PLoS One. 2010 Aug 31;5(8):e12382. doi: 10.1371/journal.pone.0012382 (PMC2930845; doi:10.1371/journal.pone.0012382)
Supplement: Dataset S1 — Dataset: Lists of UniProt IDs of proteins used as positive and negative samples for 300 GO terms. (14.59 MB TAR) [file pone.0012382.s002.tar › data/GO:0005083.positive.idlist.txt]

Q04412
P40529
P00352
Q96Q42
Q9Y2Y0
Q9NP61
Q92888
Q60875
Q9NR81
O15085
Q12128
P39960
P32873
P36149
Q03630
Q9Y6D6
O14613
P33314
P25300
O77086
P11433
P04821
O75689
Q96P48
Q8R5G7
Q15438
Q99418
P63035
O43739
Q9UIA0
Q70Z35
Q99M87
Q8BZN6
A2AF47
Q92608
Q8C3J5
Q8N1I0
Q8BIK4
Q9UJM3
Q9Y4F1
O94887
Q9QZN3
P48423
P33277
P34288
P35197
P39958
P31150
P50396
P50398
P50395
Q61598
P50399
P52565
Q99PT1
Q12434
P52566
Q99819
P47102
P39993
Q09763
Q09733
O59679
P38785
Q06648
P38682
Q9P107
Q12967
Q13972
P28818
Q8BH60
Q8IV61
Q08484
P53258
P48566
Q12344
P48365
P43570
O95373
P18963
P19158
P70188
O00522
Q6S5J6
P35688
P97820
Q8WXG6
Q80U28
Q64096
Q12317
Q13459
Q63358
P21359
Q9UJF2
Q9UR17
Q9R0G8
O60890
Q66T02
Q8TCU6
Q9QXG2
Q9QZD5
P32864
P43487
P20936
Q15283
O95294
Q15042
P69735
Q15311
Q62172
O95199
P18754
P28745
P39083
Q06407
O74335
P38339
P43556
Q9Y7U6
Q9UTR5
Q9Y7U5
Q3UYI5
Q9VIW3
P46060
Q07960
P98171
Q13017
O43182
O54834
Q6Y5D8
Q61085
Q86UR5
P41391
P11745
P53046
P51862
Q9Y4G8
Q92565
P23250
Q9Y2L1
P17121
P52870
P52871
P40995
P14771
P11075
Q07889
Q62245
Q02384
Q9UGK8
Q91Z69
Q06836
Q80YF9
P01830
Q13009
P83510
Q04183
Q03660
P38334
Q03784
Q03337
Q06412
Q9R0C8
P27870
Q07468
P38959
O00401
P42768
P34225
A6ZKN8
A6ZLJ3
A6ZLK0
A6ZLY8
A6ZNX4
A6ZNY1
A6ZQW8
A6ZR43
A6ZR94
A6ZSI5
A6ZSW7
A6ZTM0
A6ZV82
A6ZXJ2
A6ZYJ8
A7A028
Q9USU1
O15463
O15483
Q15751
Q5VXI4
Q86WP1
Q8TDA3
Q8TDF6
Q9UL65
A1ZAN6
A1ZAN7
O01397
O01398
O01399
O17758
O44113
O44381
O61528
P90531
Q23867
Q24349
Q6BEW2
Q7JNG4
Q7JNG6
Q7KPP4
Q7KVD1
Q7KY09
Q7YZA0
Q8IH76
Q8IMS2
Q8IQ95
Q8IQ96
Q8IQ97
Q8IRI4
Q8IRI5
Q8MVR0
Q8SSQ0
Q8T987
Q8T9E3
Q95Q51
Q95U43
Q9TW28
Q9U7D8
Q9VBJ2
Q9VLB7
Q9W0L0
O08525
O08526
O88469
Q003U3
Q0VF88
Q2M4G6
Q2PFD7
Q2PHE9
Q3T9E0
Q3TAF1
Q3TAF7
Q3TAR2
Q3TBI4
Q3TDN6
Q3TGN4
Q3TIY6
Q3TJ16
Q3TJA9
Q3TMS1
Q3TPC4
Q3TTA1
Q3TXC4
Q3TYZ4
Q3U048
Q3U4K7
Q3U670
Q3U8U1
Q3U9E2
Q3UAG9
Q3UAH3
Q3UAV5
Q3UC72
Q3UHQ9
Q3UPA3
Q3UQS4
Q3UR39
Q3USK4
Q3UTY9
Q3UUX9
Q3UYH1
Q3UZA5
Q3V0U7
Q4W1H3
Q4W1H4
Q5BK95
Q5DTT9
Q5DU33
Q5DY47
Q5FWK3
Q5RKT4
Q5SRI3
Q5SRI4
Q5U463
Q60I26
Q68FM7
Q69ZX7
Q6A0A3
Q6GTS3
Q6IMY0
Q6IRG6
Q6KAQ8
Q6NZH9
Q6PDM6
Q6PF84
Q6PH98
Q6TLK4
Q6ZQ68
Q7TN11
Q7TQK9
Q80TN6
Q80U26
Q80UZ7
Q80WU2
Q8BLX9
Q8BP70
Q8BQW4
Q8BRV2
Q8BWA0
Q8C0E9
Q8C0K7
Q8C3X5
Q8C474
Q8C575
Q8C5A0
Q8C7Z1
Q8C8B2
Q8C9G9
Q8C9L7
Q8CBI2
Q8CCF5
Q8CEA6
Q8CHE1
Q8JZY7
Q8K468
Q8R025
Q8R076
Q8R0G0
Q8R222
Q8VDU4
Q91Z04
Q921R9
Q923D8
Q99J46
Q9CQH4
Q9CRX5
Q9CS14
Q9CTN7
Q9CWZ0
Q9CZ18
Q9D4K3
Q9ESG7
Q9JKM6
Q9JLS6
Q9QYS6
Q9QYS7
Q9R1D0
Q9R1K8
Q9WVD6
Q9WVE6
