# Supplementary material for: GOPred: GO Molecular Function Prediction by Combined Classifiers
Source: PLoS One. 2010 Aug 31;5(8):e12382. doi: 10.1371/journal.pone.0012382 (PMC2930845; doi:10.1371/journal.pone.0012382)
Supplement: Dataset S1 — Dataset: Lists of UniProt IDs of proteins used as positive and negative samples for 300 GO terms. (14.59 MB TAR) [file pone.0012382.s002.tar › data/GO:0005085.positive.idlist.txt]

Q96Q42
Q96NW4
Q92888
Q92974
Q60875
Q9NR81
O55043
Q7Z628
Q9Z206
Q3UTH8
O15085
Q96PE2
Q8BWA8
Q9QZK2
P36149
Q03630
Q9Y6D6
Q9Y6D5
P25300
O77086
P38273
P11433
P04821
Q15438
Q99418
P63034
P63035
O43739
Q9UIA0
Q70Z35
P31107
Q8BZN6
A2AF47
Q92608
Q8BIK4
P32601
Q14232
Q64270
P14741
P49770
Q62818
P32502
Q9UI10
Q63186
P12754
Q13144
P47823
Q64350
P32501
Q9NR50
P70541
P09032
Q9Y4F1
O94887
Q9QZN3
P98174
P47102
P39993
Q09763
Q09733
O59679
Q13972
O60229
P97924
P70188
Q8WXG6
Q80U28
Q64096
P48563
P47224
P12660
Q66T02
Q9P212
Q8TCU6
P39825
P15258
O95199
P18754
Q8VE37
P28745
Q9Y7U6
Q9UTR5
Q9Y7U5
Q61193
Q3UYI5
P16664
P40395
Q80ZG1
P53046
P51862
Q9Y4G8
O95398
Q8VCC8
Q8WZA2
Q9EQZ6
Q92565
Q8TEU7
P52870
P52871
P40995
P14771
P11655
P17065
P11075
Q9QZS8
Q07889
Q62245
Q02384
Q9UGK8
Q06836
Q13009
Q60610
Q12893
Q04183
Q03660
O75962
P38334
Q03784
Q03337
Q06412
Q60992
Q9R0C8
P27870
P54100
Q07468
P38959
P54787
P34225
A6ZKN8
A6ZLJ3
A6ZLY8
A6ZQW8
A6ZR43
A6ZS99
A6ZTM0
A6ZWR0
A6ZYJ8
A6ZZZ0
A7A028
Q9USU1
O60274
O95267
Q15751
Q8TDA3
Q8TDF6
Q9UHV5
Q9UKW0
Q9UL65
A1ZAN6
A1ZAN7
O44113
O44381
O46090
O61528
O76187
Q23867
Q6BEW2
Q7JNG4
Q7JNG6
Q7KPP4
Q7KVD1
Q7KY09
Q7YZA0
Q8IH76
Q8IQ95
Q8IQ96
Q8IQ97
Q8IRI4
Q8IRI5
Q8MVR0
Q8SSQ0
Q8T987
Q8T9E3
Q95Q51
Q9GQ87
Q9GQC2
Q9TW28
Q9U7D8
Q9W0L0
Q9W541
A1L338
A2ASH7
A4FUT6
O08525
O08526
O09004
O88469
P70392
Q003U3
Q05D49
Q2L4X0
Q2M4G6
Q2PFD7
Q2PHE9
Q3T9E0
Q3TAF7
Q3TBI4
Q3TDN6
Q3TES7
Q3TJ16
Q3TNQ1
Q3TQ81
Q3TRA4
Q3TRL5
Q3TSK1
Q3TSM6
Q3TTA1
Q3TXC4
Q3TYF3
Q3TYN3
Q3TYZ4
Q3TZ33
Q3U048
Q3U3I4
Q3U4K7
Q3U670
Q3U6D2
Q3U8U1
Q3U9E2
Q3UAG9
Q3UAH3
Q3UAV5
Q3UGX8
Q3UHC1
Q3UHH6
Q3UHQ9
Q3UQC2
Q3URH0
Q3USK4
Q3USZ7
Q3UVX2
Q3UYH1
Q3UZA5
Q3V0H9
Q3V0U7
Q3V301
Q3V363
Q3V401
Q3V4B4
Q52NK0
Q571A8
Q5BK91
Q5DU33
Q5HZZ0
Q60I26
Q68FM7
Q69ZX7
Q6AXF2
Q6GQS4
Q6GTS3
Q6IRG6
Q6KAQ8
Q6KAT2
Q6NXJ2
Q6NZH9
Q6P1D6
Q6PCQ2
Q6PD97
Q6PDM6
Q6PF84
Q6PFB2
Q6ZPF3
Q6ZPL3
Q6ZQD2
Q7TMR4
Q7TN11
Q7TNJ5
Q7TPZ6
Q7TQK9
Q7TSI6
Q80TN6
Q80U26
Q80UZ7
Q80VK6
Q80WC0
Q80YA6
Q811P7
Q8BKV7
Q8BLE2
Q8BLX9
Q8BP70
Q8BQP6
Q8BRV2
Q8BSC8
Q8BTM9
Q8BVR9
Q8BZ37
Q8BZU2
Q8C067
Q8C0E9
Q8C0K7
Q8C0T8
Q8C134
Q8C1A1
Q8C474
Q8C5V7
Q8C7Z1
Q8CCF5
Q8CEA6
Q8CHE1
Q8JZY7
Q8K110
Q8K468
Q8R076
Q8R1Q4
Q8R222
Q8R3X5
Q8VDH5
Q8VDU4
Q91WM8
Q91ZC8
Q91ZZ2
Q920A2
Q921R9
Q922V5
Q923I5
Q99J46
Q99KH2
Q99N72
Q9CRX5
Q9CS95
Q9CWR0
Q9CWZ0
Q9D274
Q9D2Y7
Q9D420
Q9D4K3
Q9D506
Q9D5E3
Q9ERD6
Q9ESG7
Q9JIB0
Q9JKM6
Q9JLS6
Q9JLY2
Q9QUG9
Q9QX51
Q9QYS6
Q9QYS7
Q9R1D0
Q9R1K8
Q9WVD6
Q9WVE6
Q9WVS3
Q9Z1S3
