# Supplementary material for: GOPred: GO Molecular Function Prediction by Combined Classifiers
Source: PLoS One. 2010 Aug 31;5(8):e12382. doi: 10.1371/journal.pone.0012382 (PMC2930845; doi:10.1371/journal.pone.0012382)
Supplement: Dataset S1 — Dataset: Lists of UniProt IDs of proteins used as positive and negative samples for 300 GO terms. (14.59 MB TAR) [file pone.0012382.s002.tar › data/GO:0005088.positive.idlist.txt]

Q96Q42
Q92888
Q60875
Q9NR81
O15085
P36149
Q03630
P25300
O77086
P11433
P04821
Q70Z35
Q8BZN6
A2AF47
Q92608
Q8BIK4
Q9Y4F1
O94887
Q09763
Q09733
O59679
Q13972
P70188
Q8WXG6
Q80U28
Q64096
Q66T02
Q8TCU6
O95199
P18754
P28745
Q9Y7U6
Q9UTR5
Q9Y7U5
Q3UYI5
P53046
P51862
Q9Y4G8
Q92565
P40995
P14771
Q07889
Q62245
Q02384
Q9UGK8
Q13009
Q04183
Q03660
P38334
Q03784
Q03337
Q06412
Q9R0C8
P27870
Q07468
P38959
A6ZLJ3
A6ZLY8
A6ZTM0
A6ZYJ8
A7A028
Q8TDA3
Q8TDF6
Q9UL65
A1ZAN6
A1ZAN7
O44113
O44381
O61528
Q23867
Q6BEW2
Q7JNG4
Q7JNG6
Q7KPP4
Q7KVD1
Q7KY09
Q7YZA0
Q8IH76
Q8IQ95
Q8IQ96
Q8IQ97
Q8IRI4
Q8IRI5
Q8MVR0
Q8SSQ0
Q8T987
Q8T9E3
Q95Q51
Q9TW28
Q9U7D8
Q9W0L0
O08525
O08526
O88469
Q003U3
Q2M4G6
Q2PHE9
Q3T9E0
Q3TAF7
Q3TBI4
Q3TDN6
Q3TJ16
Q3TXC4
Q3TYZ4
Q3U048
Q3U4K7
Q3U670
Q3U8U1
Q3U9E2
Q3UAG9
Q3UAH3
Q3UAV5
Q3UHQ9
Q3USK4
Q3UYH1
Q3UZA5
Q3V0U7
Q5DU33
Q60I26
Q68FM7
Q69ZX7
Q6GTS3
Q6KAQ8
Q6NZH9
Q6PDM6
Q6PF84
Q7TN11
Q7TQK9
Q80U26
Q8BLX9
Q8BRV2
Q8C0K7
Q8C474
Q8C7Z1
Q8CCF5
Q8CHE1
Q8K468
Q8R076
Q8R222
Q8VDU4
Q9CRX5
Q9CWZ0
Q9ESG7
Q9JKM6
Q9JLS6
Q9QYS6
Q9QYS7
Q9R1D0
Q9R1K8
Q9WVD6
Q9WVE6
