# Supplementary material for: GOPred: GO Molecular Function Prediction by Combined Classifiers
Source: PLoS One. 2010 Aug 31;5(8):e12382. doi: 10.1371/journal.pone.0012382 (PMC2930845; doi:10.1371/journal.pone.0012382)
Supplement: Dataset S1 — Dataset: Lists of UniProt IDs of proteins used as positive and negative samples for 300 GO terms. (14.59 MB TAR) [file pone.0012382.s002.tar › data/GO:0005096.positive.idlist.txt]

Q12979
Q04412
P40529
P00352
Q62848
Q9NP61
Q12128
P11274
Q6PAJ1
P39960
P32873
P47113
Q9Y6D6
Q12982
O14613
P26448
P33314
P36618
O75689
Q96P48
Q8R5G7
P30337
P52757
Q70Z35
Q14185
Q8C3J5
Q8N1I0
O74423
Q9UJM3
P48423
P33277
P34288
P35197
Q61598
Q99PT1
Q99J23
Q9Z0G0
P38682
Q9P107
P28818
Q6IR34
Q8VDU0
Q3U1Z5
Q91YM2
Q8IV61
Q08484
P53258
P48566
Q12344
P32806
P48365
P43570
Q9UUM7
P38431
P46940
P18963
P19158
P35688
Q12317
Q13459
Q63358
P21359
Q04690
Q9UJF2
O60890
Q8TCU6
O35551
Q91WG2
Q9QXG2
Q9QZD5
P20936
Q15283
Q14644
O95294
O43374
Q15042
P69735
Q9Y3P9
Q9H2M9
Q15311
Q62172
P40809
P39083
Q06407
O74335
Q09697
Q9H0H5
P38339
P43556
Q9VIW3
P46060
P47736
O94810
Q9Z2H1
O14924
O43566
P97492
O08773
O15492
P97428
Q9QZB0
Q99PG4
Q08116
Q9JL25
O76081
Q9QZB1
P41220
O08849
Q99188
P49796
Q9DC04
P49798
O08899
O15539
O08850
P49758
Q9Z2H2
O54829
Q8BXT1
O75916
O54828
Q07960
P98171
Q13017
O43182
O54834
Q96QB1
Q6Y5D8
Q80ZG1
P41391
P11745
Q9Y4G8
P17121
P15303
O35412
Q96FS4
Q07889
Q91Z69
P11972
Q80YF9
P01830
Q09778
P49815
Q9UKW4
A6ZLK0
A6ZMB5
A6ZNX4
A6ZNY1
A6ZSI5
A6ZV82
A6ZWT3
A6ZX55
Q9USU1
O15463
Q5VXI4
Q86WP1
Q8IZM6
Q9P035
O01397
O01398
O01399
P90531
Q8IMS2
Q95U43
Q9VBJ2
A1L351
A1L352
A2RRK7
O35443
Q08AT5
Q0VF88
Q0VGT5
Q14A97
Q3S4A4
Q3S4A5
Q3TAR2
Q3TAS0
Q3TGN4
Q3TIY6
Q3TL91
Q3TMS1
Q3TPC4
Q3TR27
Q3TSM6
Q3TSU7
Q3TT56
Q3TTW9
Q3TW44
Q3TYD2
Q3TZ33
Q3TZJ2
Q3U1T7
Q3U477
Q3U5G0
Q3U983
Q3UC72
Q3UDE7
Q3UMK8
Q3UML5
Q3UNZ1
Q3UPA3
Q3UPG3
Q3UQJ6
Q3UQS4
Q3UR39
Q3UTM5
Q3UUH4
Q3UUR0
Q3UUX9
Q3UVZ8
Q3UXS5
Q3UY38
Q45FE1
Q45FE2
Q45FE4
Q45FE5
Q4W1H3
Q4W1H4
Q505F2
Q542U0
Q544K2
Q5BKB9
Q5D078
Q5DY47
Q5FWK3
Q5JCS7
Q5QNU3
Q5QNU4
Q5RKT4
Q5SRB0
Q5SRB2
Q5SRB3
Q5SRB5
Q5SRB6
Q5SRB7
Q5SRC0
Q5SRI3
Q5SRI4
Q5SSL0
Q5SSL4
Q5SYH9
Q5SYI2
Q5SYJ8
Q5U612
Q61223
Q6A0A3
Q6AXF2
Q6IRJ8
Q6NXJ2
Q6P208
Q6PCY1
Q6PDH3
Q6TLK4
Q6ZPF3
Q6ZPW0
Q7TNU9
Q80UP7
Q80XD3
Q8BPL6
Q8BQG3
Q8BQW4
Q8BR34
Q8BRK0
Q8BWA0
Q8C3X5
Q8C5A0
Q8C5F3
Q8C5J7
Q8C8B2
Q8C9L7
Q8CBI2
Q8CCE8
Q8CCL8
Q8CGE9
Q8K2R4
Q8R0E6
Q8R0G0
Q91Z04
Q923D8
Q99JV0
Q9CS14
Q9CTN7
Q9CTZ3
Q9CZ18
Q9D389
Q9D677
Q9JLY2
Q9WV94
Q9WVS3
