# Supplementary material for: GOPred: GO Molecular Function Prediction by Combined Classifiers
Source: PLoS One. 2010 Aug 31;5(8):e12382. doi: 10.1371/journal.pone.0012382 (PMC2930845; doi:10.1371/journal.pone.0012382)
Supplement: Dataset S1 — Dataset: Lists of UniProt IDs of proteins used as positive and negative samples for 300 GO terms. (14.59 MB TAR) [file pone.0012382.s002.tar › data/GO:0005099.positive.idlist.txt]

P00352
Q12128
P39960
P32873
O14613
P33314
Q96P48
Q8R5G7
Q70Z35
Q8C3J5
Q8N1I0
Q9UJM3
P48423
P33277
P34288
Q61598
Q9P107
P28818
Q8IV61
Q08484
P53258
P48566
Q12344
P48365
P43570
P18963
P19158
P35688
Q12317
Q13459
Q63358
P21359
Q9UJF2
O60890
Q8TCU6
Q9QXG2
Q9QZD5
P20936
Q15283
O95294
Q15042
P69735
Q15311
Q62172
P39083
Q06407
O74335
P38339
P43556
Q9VIW3
P46060
Q07960
P98171
Q13017
O43182
O54834
Q6Y5D8
P41391
P11745
Q9Y4G8
P17121
Q07889
Q91Z69
Q80YF9
P01830
A6ZLK0
A6ZNX4
A6ZNY1
A6ZSI5
A6ZV82
Q9USU1
O15463
Q5VXI4
Q86WP1
O01397
O01398
O01399
P90531
Q8IMS2
Q95U43
Q9VBJ2
Q0VF88
Q3TAR2
Q3TGN4
Q3TIY6
Q3TMS1
Q3TPC4
Q3UC72
Q3UPA3
Q3UQS4
Q3UR39
Q3UUX9
Q4W1H3
Q4W1H4
Q5DY47
Q5FWK3
Q5RKT4
Q5SRI3
Q5SRI4
Q6A0A3
Q6TLK4
Q8BQW4
Q8BWA0
Q8C3X5
Q8C5A0
Q8C8B2
Q8C9L7
Q8CBI2
Q8R0G0
Q91Z04
Q923D8
Q9CS14
Q9CTN7
Q9CZ18
