# Supplementary material for: GOPred: GO Molecular Function Prediction by Combined Classifiers
Source: PLoS One. 2010 Aug 31;5(8):e12382. doi: 10.1371/journal.pone.0012382 (PMC2930845; doi:10.1371/journal.pone.0012382)
Supplement: Dataset S1 — Dataset: Lists of UniProt IDs of proteins used as positive and negative samples for 300 GO terms. (14.59 MB TAR) [file pone.0012382.s002.tar › data/GO:0005102.positive.idlist.txt]

Q04917
P61981
P06238
P30543
P07108
Q9GZZ6
P12814
P35609
Q08043
O43707
O75078
O75077
Q99965
Q13443
Q60994
P61312
P35318
P25962
P06280
O00253
P56473
P55009
Q99996
P61855
Q9Z213
P42559
P21786
Q24049
P30533
P16860
Q61839
P10152
P03950
O95841
Q640P2
Q9UKU9
Q9Y5C1
Q9R182
Q15389
O08538
O15123
O35608
Q9WVH6
P01019
P11859
P04083
Q9ULZ1
Q13790
Q9BQE5
P15514
Q61324
P56211
P50428
Q5T4W7
Q9Z0L2
Q9NZ08
P42127
Q9ES19
Q76LX8
Q9UNA0
Q9UP79
Q61335
Q6MG48
P23560
P23363
Q9WTZ9
Q15582
P55957
P12643
P21274
P55107
P12645
Q8BHE5
P49002
P12644
Q06826
Q04906
P23359
P34821
P55105
P84213
P84212
P84211
Q8JZX9
P22815
Q03001
Q6MGA9
Q9NXR7
Q8K3W0
P35070
Q6MG97
Q9VD83
O95971
Q9UKL3
Q9BY67
Q8R5M8
P01263
P06881
Q99JA0
P01256
P10092
Q99MP3
P01258
P70160
P01257
P56388
Q8WRC7
Q01301
P06307
P09240
P51671
Q99616
Q16663
O15467
Q92583
P55774
Q99731
P22362
P10146
P78556
O89093
O00585
O00626
P55773
O00175
Q9JKC0
O15444
O35903
Q9Y258
Q9Y4X3
Q9Z1X0
Q9NRJ3
P13500
P10148
P14844
P10147
P10855
P13236
P13501
P80098
P80075
P41597
Q13740
Q8VE98
P29965
P32970
P21854
P49615
P01233
Q9UBR5
Q9Y240
Q9UBD9
Q9QZM3
P26441
P01024
Q01955
P01031
Q07092
P01189
P01193
O00230
Q26377
P11496
O16844
Q60748
P06850
Q8R4S8
O95727
Q149L7
Q9CPT4
P09603
P04141
P01587
P09919
O95196
Q16619
P83714
P29268
Q9R1E9
Q6MGD0
Q9NRR1
P98081
Q9UER7
Q5XIX0
Q8TDD1
P05422
P05421
Q9BUN8
Q62904
Q6MGB5
O60879
Q9VLK4
O94907
P31007
P31016
O00548
Q61483
P97677
Q9NR61
Q9JI71
P10041
Q13316
Q8JZM4
P31689
Q92608
Q9QZK7
Q08012
P09040
Q86Y01
Q23985
P51142
Q07892
O94769
Q92838
O43854
P05305
P22387
P22388
P14138
P21451
P20827
O43921
P52803
P98172
P52795
P52796
P52799
Q15768
Q8IUX8
P01133
P07522
Q6P6T4
P14625
O43768
P03375
Q6UW88
Q924X1
P54763
P04626
O14944
Q61521
Q13158
O35242
Q9UBX5
P06734
O15520
O35565
Q92914
P61328
Q92913
Q92915
Q8R5L7
O43320
Q9ESL8
O60258
P63075
O76093
O89101
P05230
P61148
Q9ESL9
Q9EPC2
P15655
P48802
P11487
P08620
P10767
P21781
P31371
Q9WTJ4
P30416
P49771
Q91WJ0
P01225
P10683
Q14393
Q63772
P01350
P54311
Q27913
O95166
Q99988
P43026
O14793
O08689
O60383
P39905
P48540
Q07731
P56159
O60609
Q8JFY4
Q9UBU3
Q9EQX0
Q9QYH7
O08725
Q00805
O14908
P09681
Q9CR36
P01215
Q92990
P01275
Q63803
P63095
Q792G6
P37042
P01148
O43555
P16051
Q925Q5
Q99P91
P62993
P42287
P28799
P09341
P07492
Q9D3N8
Q92896
P12336
Q99075
Q06186
Q02936
P17096
Q9Z214
Q9GQV7
Q8IVG9
O95998
P10997
P13598
P32942
Q14773
O75144
Q9JHJ8
Q8MM24
Q9V3D4
Q8MLZ7
Q9W303
Q8T0R7
P01570
P05015
P01571
P01568
P01562
P01572
P01563
P05014
P01569
P01567
P32881
P01575
P01579
P01580
Q9P0W0
P05000
P01343
P16501
P05019
P05017
P08025
Q90WW4
P01344
P09535
P01346
Q90WX8
Q8R2H1
P18893
P20809
P54349
P29459
P43431
P46282
P29460
P43432
P35225
P48346
O54824
Q9UHF5
Q9P0M4
Q96PD4
Q16552
Q9XSR0
Q14116
O19073
P97636
Q9UHD0
Q63621
P01583
P01584
P10749
Q63264
Q9UBH0
Q9NZH6
Q9NZH7
P18510
P25086
Q9NYY1
Q9JKV9
Q9HBE4
Q9ES17
Q925S4
Q9H293
O35228
Q8IU54
P60568
P04351
P08700
P01586
P04823
P05112
P07750
P20096
P05113
P04401
Q08125
P40190
P05231
P08505
P13232
P10168
P79255
P10145
P05111
P08476
Q04998
P09529
P55103
P01326
Q9VT51
P51460
Q14641
P01308
Q62406
Q8R4K2
Q9XTN2
P35568
P11688
P09055
O54890
O70309
Q9Z0T9
Q9QXX0
Q9Y219
Q9QYE5
P97607
O60674
Q62689
Q15652
Q6Y4S4
P01042
P43405
P18627
Q61790
P08928
Q61001
O43813
Q61033
Q61029
Q96RT1
Q7KRY7
P06239
P41160
Q64280
P57785
P09056
P17777
Q9JI18
P01229
P25911
Q8WXG6
Q09180
P11226
Q12904
Q93074
Q9UHV7
O60244
Q9Y2X0
Q9NVC6
Q15648
Q925J9
O75448
Q96HR3
Q9NPJ6
Q63648
P34165
P34166
P01149
P32435
P21956
P14174
Q62000
P19875
P19876
P30348
Q9VVF7
P03971
P49000
Q96T76
P26038
Q10459
P12872
Q9QYH1
O43312
Q99102
Q63661
Q99836
P43490
P19877
P13596
P16333
Q61026
Q14686
Q9Y618
Q8CFD9
Q00604
Q9VVI3
P03406
P61849
Q9CQ45
Q9R1A3
P01179
P01185
P01186
Q9D3P9
O14745
P08949
P35438
Q5H8A2
P48645
P12760
O15130
Q9VET0
Q91V88
P01303
P57774
Q62685
P43322
O14511
P48552
Q8CBD1
Q99748
Q96L73
O88491
P20783
P20181
P34130
Q80VU4
Q9W0T1
P53370
P16554
P37198
Q8QGR0
Q61200
Q61199
Q91VX5
Q15646
P13725
P53347
P84814
Q9UJX0
P10923
P83859
P83683
P27986
Q63787
Q9Z0Y2
P18509
O70176
P01298
P10601
Q9Z0P4
P25116
P55085
Q9VJS7
Q9UHG2
Q8NBP7
Q80W65
O96690
P28576
Q05028
Q9JJ40
P01210
Q62083
Q9EP80
Q9HB75
Q9BZ71
P02776
Q9Z126
P49763
P20918
O43157
O60486
Q13519
P35396
Q9JHK0
Q9QUN5
P34207
O35256
Q9JII2
O35257
O54830
O54831
Q9CRB5
Q9DAY2
Q9DAS4
Q9CQ58
Q86YN6
P01236
P06879
P01237
P01240
P85005
Q9HC23
Q8R413
O94906
P81277
P62195
P62196
P28064
O60542
O70300
Q61115
P12272
P22858
P01270
P04089
P63089
P83382
Q9I8P2
P10082
Q9EPS2
O35551
Q91WG2
O08602
O08603
O08604
Q9JI58
Q9CZQ6
P20936
Q9H902
P04808
P01347
P00797
P08424
O95153
Q6MGB6
P62271
P59025
Q5QGT7
P49743
P02735
P21583
P20826
P05060
P13521
Q8WVN6
P54631
P42830
P80162
Q07325
P02778
P48973
O14625
Q9JHH5
O43927
O95715
Q9WVL7
Q8BSU2
Q1AGV7
Q1AGV6
O08992
P48061
P40224
Q24322
Q62181
Q92854
O09126
P18168
P29353
Q62226
Q63673
O54926
P01286
P16043
P09916
Q80TR4
O94813
Q9R1B9
Q9WVB4
P24014
P13432
Q6STE5
P61278
P60041
Q9VIQ0
Q13573
O15524
O14508
O35717
O54928
P01242
P01246
P01241
P06880
P30626
Q9NZD8
P36334
Q01083
Q924S8
Q924S7
Q6P6N5
P48607
Q13501
Q9BX66
Q62417
P52823
O55183
O76061
Q9UJZ1
Q9Z1Z2
Q9Y0H4
P19339
P21579
P54577
P36372
P68371
P07437
P13385
Q80Z71
P01135
P04202
P17246
P61812
P27090
P10600
Q07258
O43294
P00734
P04216
Q60610
Q27237
O15164
Q64127
P25785
P30121
Q91W27
Q9UHF0
Q13445
Q9Y275
P50591
O43508
O75888
O43557
O95150
Q9UNG2
P01375
P06804
P16599
P01374
P09225
Q06332
Q06643
P23510
P43488
P48023
P32971
P41273
P40225
O15533
O00300
Q9Y2W1
Q8R2H7
P20396
Q62361
Q15650
Q15654
Q14669
Q8IRW8
Q24155
P01222
P04652
Q9JIE6
P84215
P19971
P55089
Q96RP3
Q99ML8
Q924A4
O95399
P30560
Q60992
Q9R0C8
P29534
P67965
O73682
P15692
P16612
P97953
O43915
P97946
Q94918
P83627
P01282
O55166
P04275
P70701
P48614
P48615
P49893
P04426
O70283
P21552
P27467
P17553
P22724
P41221
P22725
P22726
P22727
P24383
P28047
Q9WUD6
O35468
P09615
P78423
O55145
P47992
Q9UBD3
P20931
O88466
Q15649
A6ZRT9
A6ZU91
A6ZZ51
O60466
O75441
Q13169
Q8NF19
Q8TDF8
Q96N16
Q9NZI9
Q9UL22
A1Z0H7
A1Z8P0
O96525
O96995
P91672
Q20741
Q24218
Q24265
Q24327
Q24467
Q4PLW2
Q5U0V5
Q6AWJ9
Q6Q7I9
Q6Q7J0
Q6SE36
Q6V6V8
Q6V6V9
Q7KVH7
Q8IG88
Q8IGD3
Q8IGV5
Q8IHF6
Q8IMI5
Q8IMP7
Q8IMP8
Q8IMP9
Q8IMQ0
Q8IMQ1
Q8IPF3
Q8IPW2
Q8IQR3
Q8MQN5
Q8MRW2
Q8MSJ2
Q8MUJ1
Q8MY88
Q8MYZ9
Q8MZC7
Q8ST77
Q9BLX1
Q9GRE6
Q9GS19
Q9TZC4
Q9U474
Q9U4J0
Q9V4E1
Q9VDT9
Q9VLD9
Q9VLV9
Q9VPR4
Q9VPR8
Q9VPU1
Q9VWP6
Q9VWW4
Q9W103
Q9W3S7
O18977
A0A5C8
A0JLM4
A1L392
A1L3Q1
A2AEC6
A2AKK1
A2RS74
A2RSI7
A2RSS9
A2RSW3
A2RTD1
A2VDH1
A3KG01
A3QQZ3
A3RL32
A5GXX4
A5J0L5
A6H6F0
A6H6K5
A6H6P7
A6MDC5
A6P3E3
O35126
O35258
O35333
O35473
O35803
O35804
O54718
O54832
O54837
O54857
O55168
O70360
O77968
O88211
O88610
O88661
O88683
O88911
O88948
P70200
P70291
P70292
P70293
P70294
P97483
P97567
P97606
P97688
P97835
P97899
P97949
Q059W0
Q059Y4
Q0PGS4
Q0PMN1
Q0PMN2
Q0VB69
Q0VBJ1
Q0VBJ8
Q0VBM3
Q0VDS2
Q0VDW2
Q0VDY5
Q0VE17
Q0VEB7
Q0VF19
Q0VGH1
Q0VGU4
Q0X0E6
Q149J9
Q149Z8
Q14AA1
Q14AD9
Q1AFZ2
Q1AFZ3
Q1AHQ6
Q1AHQ7
Q1RME7
Q2M4J6
Q2TBA6
Q2YDV7
Q30A01
Q330P3
Q3KP70
Q3MI26
Q3S2T6
Q3SXK2
Q3T1H3
Q3T9F4
Q3T9H7
Q3TAD1
Q3TAV1
Q3TBB0
Q3TC09
Q3TD94
Q3TDL2
Q3TDU5
Q3TDZ7
Q3TER4
Q3TI17
Q3TIW5
Q3TJ02
Q3TLF2
Q3TLP1
Q3TM01
Q3TM06
Q3TM26
Q3TND2
Q3TNH0
Q3TQ59
Q3TQ81
Q3TQN5
Q3TR27
Q3TRA4
Q3TRX4
Q3TSL7
Q3TSM0
Q3TSM9
Q3TSS2
Q3TSV5
Q3TT66
Q3TVN6
Q3TWC7
Q3TWH6
Q3TXG7
Q3TXQ1
Q3TYB4
Q3TZ05
Q3TZ31
Q3TZB2
Q3TZC6
Q3TZJ2
Q3U0A4
Q3U0Q5
Q3U1H5
Q3U1K3
Q3U1V5
Q3U1Y5
Q3U1Z6
Q3U2W6
Q3U3R9
Q3U486
Q3U4I6
Q3U4J3
Q3U593
Q3U5L6
Q3U5S8
Q3U6F9
Q3U7B3
Q3U7M6
Q3U879
Q3U8J8
Q3U8S9
Q3U955
Q3U983
Q3U9U5
Q3UBR1
Q3UCI5
Q3UD70
Q3UE75
Q3UEF5
Q3UEW5
Q3UFJ9
Q3UHH6
Q3UHN1
Q3UJB6
Q3UMK8
Q3UNK5
Q3UP63
Q3UQ15
Q3UQP0
Q3UQQ6
Q3UR33
Q3UR96
Q3URC6
Q3URY7
Q3USB7
Q3USX5
Q3UT18
Q3UTH4
Q3UTR7
Q3UTY8
Q3UU47
Q3UVX2
Q3UW05
Q3UW96
Q3UXI1
Q3UXL8
Q3UXZ1
Q3UY31
Q3UY39
Q3UYH8
Q3UYI4
Q3UYW0
Q3UYZ1
Q3UZ81
Q3UZI5
Q3UZP7
Q3UZY3
Q3V0H4
Q3V0P7
Q3V144
Q3V1A4
Q3V1A7
Q3V1I4
Q3V1T9
Q3V2F3
Q3V334
Q3ZAS9
Q3ZAX5
Q3ZB23
Q45QL8
Q496X5
Q497W8
Q499T0
Q4F987
Q4FJL5
Q4FJM4
Q4G046
Q4QQK2
Q4QRC0
Q4V8K9
Q4VJB9
Q4VJC0
Q52KG2
Q52NV1
Q52NV2
Q52NV3
Q52R82
Q53WS9
Q53WT7
Q53YU8
Q540C1
Q540E2
Q540G0
Q541S7
Q541T2
Q542S2
Q543C5
Q544C8
Q544E0
Q544K5
Q544L3
Q544L9
Q544U0
Q544X5
Q545V6
Q546X1
Q547B5
Q547V2
Q548Q7
Q549G3
Q54AI7
Q58AV0
Q58M10
Q5BKB0
Q5D178
Q5D1M8
Q5DTL5
Q5DTR5
Q5EEX1
Q5ERJ2
Q5F2D5
Q5FVF5
Q5FX35
Q5GL24
Q5I035
Q5I0L5
Q5IK08
Q5J6B1
Q5KSY1
Q5KT56
Q5QNU3
Q5QNU4
Q5QNW0
Q5RJS0
Q5RK13
Q5SPX6
Q5SQB2
Q5SQB3
Q5SQP3
Q5SQV7
Q5SR17
Q5SR18
Q5SRF8
Q5SRF9
Q5SS56
Q5ST06
Q5SUD8
Q5SUE2
Q5SV00
Q5SV01
Q5SVU3
Q5SW62
Q5SWJ6
Q5SX77
Q5SX78
Q5SXJ8
Q5Y391
Q60993
Q61126
Q61368
Q61716
Q61854
Q62128
Q62349
Q62723
Q63235
Q63260
Q63261
Q63265
Q63293
Q63335
Q63521
Q63522
Q63658
Q63672
Q63740
Q63ZV1
Q642U4
Q64FZ6
Q66HK2
Q66VC1
Q68FZ1
Q6A021
Q6A0F0
Q6AYU9
Q6AZ53
Q6DR98
Q6DR99
Q6GTM9
Q6GTX4
Q6GXA8
Q6IN11
Q6IRF7
Q6IRL1
Q6JHU9
Q6LCS9
Q6LDG8
Q6LDL9
Q6LDR4
Q6LDU6
Q6LE97
Q6LE99
Q6LEA0
Q6LEA1
Q6LEA2
Q6LEA3
Q6LEA4
Q6LEI5
Q6MG32
Q6MG33
Q6MG34
Q6MG38
Q6MG45
Q6MG46
Q6MG94
Q6MG95
Q6MG96
Q6MG98
Q6MGA0
Q6MGA1
Q6MGA2
Q6MGA3
Q6MGA6
Q6MGA7
Q6MGB0
Q6MGB1
Q6MGB2
Q6MGB3
Q6MGB4
Q6MGB8
Q6MGB9
Q6MGC2
Q6MGC3
Q6MGC4
Q6MGC5
Q6MGC7
Q6MGC8
Q6MGC9
Q6MGD1
Q6MGD2
Q6NWV7
Q6NXW7
Q6NZE6
Q6NZR1
Q6P1D6
Q6P5F1
Q6P5N9
Q6P6T8
Q6P7B6
Q6P7C3
Q6P7R1
Q6P8R3
Q6PD31
Q6PDY6
Q6PE70
Q6PI17
Q6PKE3
Q6QHD5
Q6RIC4
Q6TCI0
Q6TDG3
Q6TDH0
Q6V8J7
Q6Y1S1
Q6ZQ39
Q6ZQA1
Q6ZQE7
Q6ZQM1
Q6ZWS1
Q70HX0
Q70Q42
Q712T9
Q71UE3
Q71UP6
Q71V74
Q71V84
Q71VI0
Q76F75
Q76F77
Q76LI3
Q78ED8
Q78EG9
Q78WP6
Q78Y73
Q792H3
Q794I6
Q7TMS1
Q7TPG9
Q7TPH0
Q7TPH5
Q7TPU7
Q7TQ89
Q7TQA2
Q7TSD1
Q7TSI6
Q7TSK1
Q7TSN9
Q7TSP5
Q7TSP6
Q7TSP7
Q80TL6
Q80TM9
Q80VE1
Q80VE8
Q80VZ0
Q80WZ2
Q80YP5
Q80YV8
Q80ZM9
Q810G0
Q810G4
Q810G7
Q810H5
Q810X0
Q811Q5
Q811R0
Q811R1
Q811S3
Q811S6
Q811T4
Q812B9
Q812C1
Q812C2
Q861P9
Q861Q0
Q861Q1
Q861Q3
Q861Q4
Q8BFR3
Q8BHA4
Q8BJC1
Q8BJT8
Q8BK24
Q8BLT2
Q8BM17
Q8BMF9
Q8BMT3
Q8BMV1
Q8BN74
Q8BNM2
Q8BP89
Q8BPJ0
Q8BQD1
Q8BQT1
Q8BR10
Q8BRB9
Q8BRC7
Q8BRV2
Q8BRW2
Q8BSJ3
Q8BTD1
Q8BTU0
Q8BUD1
Q8BVA0
Q8BVU1
Q8BWK8
Q8BX76
Q8BY44
Q8BYA3
Q8C235
Q8C2K6
Q8C2U4
Q8C354
Q8C471
Q8C4X9
Q8C6F6
Q8C718
Q8C7M6
Q8C938
Q8C961
Q8C9K1
Q8C9S3
Q8CAG7
Q8CAR0
Q8CB16
Q8CBH0
Q8CBM5
Q8CBS1
Q8CCF5
Q8CCG3
Q8CD73
Q8CE59
Q8CF63
Q8CFH0
Q8CHL2
Q8CI19
Q8CIZ4
Q8CJ52
Q8HWA3
Q8K091
Q8K2N1
Q8K3I6
Q8K4C5
Q8K4J7
Q8K4N5
Q8K4N7
Q8K4N8
Q8K4S6
Q8K4U2
Q8K4X5
Q8K5A8
Q8K5A9
Q8R041
Q8R076
Q8R154
Q8R2H0
Q8R392
Q8R3Y7
Q8R4B6
Q8R4X0
Q8VCN0
Q8VCV6
Q8VHC9
Q8VHH8
Q8VI19
Q8VI20
Q8VIL6
Q91V08
Q91V21
Q91V29
Q91V65
Q91VW1
Q91WF5
Q91XT0
Q91XT1
Q91XW6
Q91Y49
Q91Y50
Q91Y66
Q91Y68
Q91Y89
Q91ZE2
Q91ZH5
Q91ZN8
Q923B2
Q924B1
Q924X4
Q925A1
Q925A2
Q925A3
Q95574
Q99J34
Q99JC6
Q99JM4
Q99LF7
Q99LG6
Q99M97
Q99N14
Q99NV7
Q99PV4
Q9CPQ0
Q9CPQ2
Q9CST2
Q9CSX6
Q9CTH5
Q9CUV1
Q9CYE5
Q9CYL2
Q9CYL8
Q9CZW3
Q9D205
Q9D250
Q9D288
Q9D2L4
Q9D8U4
Q9DBU9
Q9DBY3
Q9DC66
Q9DCL5
Q9EPW8
Q9EQI5
Q9ESA1
Q9ESA2
Q9ESA3
Q9ESA5
Q9ESA6
Q9ESA7
Q9ESA8
Q9ESA9
Q9ESB0
Q9ESB1
Q9ESH3
Q9JHE0
Q9JHM2
Q9JHV8
Q9JI95
Q9JIE2
Q9JJQ1
Q9JKQ8
Q9JLG1
Q9JLS6
Q9JLX8
Q9JMC0
Q9QUS8
Q9QUT1
Q9QWQ1
Q9QX36
Q9QXN6
Q9QY71
Q9QYW4
Q9QYY6
Q9QZA8
Q9QZD1
Q9QZG0
Q9QZP6
Q9QZU1
Q9R043
Q9R179
Q9R1I7
Q9R1M2
Q9R1T0
Q9R231
Q9R251
Q9R258
Q9R2C0
Q9R2C3
Q9R2C9
Q9TQA6
Q9WUM6
Q9WUZ6
Q9WV29
Q9WVF9
Q9Z0G5
Q9Z0L6
Q9Z0X3
Q9Z0Y6
Q9Z0Y7
Q9Z164
O93509
Q6JT77
Q6WQ24
Q7T3I6
Q91157
Q9YGP0
