# Supplementary material for: GOPred: GO Molecular Function Prediction by Combined Classifiers
Source: PLoS One. 2010 Aug 31;5(8):e12382. doi: 10.1371/journal.pone.0012382 (PMC2930845; doi:10.1371/journal.pone.0012382)
Supplement: Dataset S1 — Dataset: Lists of UniProt IDs of proteins used as positive and negative samples for 300 GO terms. (14.59 MB TAR) [file pone.0012382.s002.tar › data/GO:0005125.positive.idlist.txt]

P55009
O08538
O35608
Q9WVH6
Q9NZ08
Q6MG48
P23363
P21274
Q8BHE5
P12644
P23359
P34821
P55105
Q9NXR7
Q8K3W0
P51671
Q99616
Q16663
O15467
Q92583
P55774
Q99731
P22362
P10146
P78556
O89093
O00585
O00626
P55773
O00175
Q9JKC0
O15444
O35903
Q9Y258
Q9Y4X3
Q9Z1X0
Q9NRJ3
P13500
P14844
P10147
P10855
P13236
P13501
P80098
P80075
P29965
P49615
Q9UBR5
Q9QZM3
P26441
P01031
Q8R4S8
P09603
P04141
P01587
P09919
Q16619
P83714
Q62904
P04626
O15520
O35565
O89101
Q9ESL9
Q9EPC2
P48802
Q99988
O08725
Q92990
P09341
P01570
P05015
P01571
P01568
P01562
P01572
P01563
P05014
P01569
P01567
P32881
P01575
P01579
P01580
Q9P0W0
P05000
Q8R2H1
P18893
P54349
P29459
P43431
P46282
P29460
P43432
P35225
P48346
O54824
Q9UHF5
Q9P0M4
Q96PD4
Q16552
Q9XSR0
Q14116
O19073
P97636
Q9UHD0
Q63621
P01583
P01584
P10749
Q63264
Q9UBH0
Q9NZH6
Q9NZH7
P18510
P25086
Q9NYY1
Q9JKV9
Q9HBE4
Q9ES17
Q925S4
Q9H293
O35228
Q8IU54
P60568
P04351
P08700
P01586
P04823
P05112
P07750
P20096
P05113
P04401
Q08125
P40190
P05231
P08505
P13232
P10168
P79255
P10145
P05111
P08476
P09529
Q62406
Q8R4K2
Q62689
Q96RT1
P09056
P17777
P25911
Q12904
P14174
P19875
P19876
P30348
Q99102
Q63661
P43490
P19877
P13596
Q8CFD9
P43322
P20181
Q80VU4
P13725
P53347
P27986
Q05028
P02776
Q9Z126
P34207
P01236
P01237
P01240
P21583
P20826
P13521
Q8WVN6
P42830
P80162
Q07325
P02778
P48973
O14625
Q9JHH5
O43927
O95715
Q9WVL7
Q8BSU2
O08992
P48061
P40224
O15304
O54926
O35717
P01246
P01241
P06880
Q924S8
Q924S7
Q6P6N5
P48607
P54577
P61812
P01375
P06804
P16599
P09225
Q06332
P43488
O00300
Q15654
Q9JIE6
P19971
P67965
P15692
P16612
P97953
O43915
P97946
P78423
O55145
P47992
Q9UBD3
Q13169
Q8NF19
A1Z0H7
A1Z8P0
O96525
P91672
Q6Q7I9
Q6Q7J0
Q6V6V8
Q6V6V9
Q8IG88
Q8IGD3
Q8IMP7
Q8IMP8
Q8IMP9
Q8IMQ0
Q8IMQ1
Q8MRW2
Q8MUJ1
Q8MY88
Q8MZC7
Q9VDT9
Q9VWW4
A1L392
A2RTD1
A3QQZ3
A3RL32
A5J0L5
A6H6F0
O35803
O35804
O54857
O88211
O88911
P70291
P70292
P70293
P70294
P97688
Q059W0
Q0PGS4
Q0PMN1
Q0PMN2
Q0VB69
Q0VBJ1
Q0VBJ8
Q0VDW2
Q0VE17
Q0X0E6
Q149J9
Q14AD9
Q1AHQ6
Q1AHQ7
Q2M4J6
Q3S2T6
Q3SXK2
Q3T1H3
Q3TAD1
Q3TC09
Q3TD94
Q3TI17
Q3TM06
Q3TVN6
Q3TZB2
Q3U0A4
Q3U0Q5
Q3U1H5
Q3U1K3
Q3U1V5
Q3U1Y5
Q3U1Z6
Q3U2W6
Q3U486
Q3U4I6
Q3U4J3
Q3U593
Q3U6F9
Q3U879
Q3U8J8
Q3UD70
Q3UQ15
Q3URY7
Q3USX5
Q3UT18
Q3UZ81
Q3V0P7
Q3V144
Q3V1A4
Q3V1I4
Q3V2F3
Q3ZAX5
Q497W8
Q4FJL5
Q4V8K9
Q52NV1
Q52NV2
Q52NV3
Q52R82
Q540G0
Q541S7
Q542S2
Q544C8
Q546X1
Q548Q7
Q549G3
Q54AI7
Q58AV0
Q58M10
Q5BKB0
Q5DTR5
Q5F2D5
Q5FVF5
Q5I0L5
Q5KT56
Q5QNW0
Q5SPX6
Q5SQB2
Q5SQB3
Q5SQP3
Q5SR17
Q5SR18
Q5SRF8
Q5SRF9
Q5SUE2
Q5SV00
Q5SV01
Q5SX77
Q5SX78
Q61716
Q61854
Q62349
Q63293
Q63658
Q63672
Q63740
Q642U4
Q64FZ6
Q66HK2
Q6A0F0
Q6AZ53
Q6DR98
Q6DR99
Q6IRF7
Q6LDL9
Q6MG32
Q6MG33
Q6MG34
Q6MG38
Q6MG45
Q6MG46
Q6NWV7
Q6P5N9
Q6P7R1
Q6P8R3
Q6RIC4
Q6TDG3
Q6TDH0
Q6ZQM1
Q76F75
Q76F77
Q76LI3
Q78ED8
Q78EG9
Q7TQ89
Q80VZ0
Q80YV8
Q810G0
Q810G4
Q810G7
Q810X0
Q812B9
Q861P9
Q861Q0
Q861Q1
Q861Q3
Q861Q4
Q8BHA4
Q8BK24
Q8BNM2
Q8BQT1
Q8BR10
Q8BX76
Q8C2K6
Q8C2U4
Q8C938
Q8C9K1
Q8C9S3
Q8CCG3
Q8CD73
Q8CI19
Q8CIZ4
Q8K2N1
Q8K3I6
Q8K4C5
Q8K4N5
Q8K4N7
Q8K4N8
Q8K5A8
Q8K5A9
Q8R2H0
Q8R392
Q8VHC9
Q8VHH8
Q91V21
Q91Y49
Q91Y50
Q91Y66
Q91Y68
Q91Y89
Q91ZE2
Q91ZH5
Q99J34
Q99JM4
Q99NV7
Q99PV4
Q9CST2
Q9D250
Q9EQI5
Q9ESA1
Q9ESA2
Q9ESA3
Q9ESA5
Q9ESA6
Q9ESA7
Q9ESA8
Q9ESA9
Q9ESB0
Q9ESB1
Q9JHV8
Q9QUS8
Q9QUT1
Q9QXN6
Q9QY71
Q9QYY6
Q9QZD1
Q9QZP6
Q9QZU1
Q9R043
Q9R1T0
Q9R2C3
Q9R2C9
Q9WUZ6
Q9Z0G5
Q7T3I6
