# Supplementary material for: GOPred: GO Molecular Function Prediction by Combined Classifiers
Source: PLoS One. 2010 Aug 31;5(8):e12382. doi: 10.1371/journal.pone.0012382 (PMC2930845; doi:10.1371/journal.pone.0012382)
Supplement: Dataset S1 — Dataset: Lists of UniProt IDs of proteins used as positive and negative samples for 300 GO terms. (14.59 MB TAR) [file pone.0012382.s002.tar › data/GO:0005178.positive.idlist.txt]

P12814
P35609
Q08043
O43707
O75078
O75077
Q99965
Q13443
Q9Y5C1
Q9R182
Q76LX8
Q9UNA0
Q9UP79
Q15582
Q03001
Q01955
Q07092
P29268
Q13316
O94769
O43854
Q8IUX8
Q9UBX5
P06734
Q99P91
P13598
P32942
Q14773
P11688
P09055
O54890
O70309
Q9Z0T9
P43405
Q61001
Q96RT1
Q63648
P21956
Q91V88
P10923
Q80Z71
P04216
P25785
P30121
P29534
P04275
Q8TDF8
Q9TZC4
O18977
P97483
Q2YDV7
Q3TAV1
Q3TBB0
Q3TDU5
Q3TIW5
Q3TLP1
Q3TND2
Q3TWC7
Q3TWH6
Q3TXG7
Q3TYB4
Q3TZ05
Q3TZC6
Q3U3R9
Q3U7M6
Q3U8S9
Q3UBR1
Q3UE75
Q3UEF5
Q3UZY3
Q547B5
Q60993
Q61126
Q62723
Q6GXA8
Q6PE70
Q6PI17
Q6PKE3
Q6QHD5
Q6ZQA1
Q70HX0
Q712T9
Q71V84
Q80TM9
Q80VE8
Q80YP5
Q8BSJ3
Q8BTU0
Q8BUD1
Q8BVA0
Q8BVU1
Q8BY44
Q8C354
Q8C4X9
Q8CBH0
Q8CF63
Q8CHL2
Q8R3Y7
Q91V29
Q91XW6
Q99LG6
Q9D2L4
Q9EPW8
Q9QWQ1
Q9WUM6
