# Supplementary material for: GOPred: GO Molecular Function Prediction by Combined Classifiers
Source: PLoS One. 2010 Aug 31;5(8):e12382. doi: 10.1371/journal.pone.0012382 (PMC2930845; doi:10.1371/journal.pone.0012382)
Supplement: Dataset S1 — Dataset: Lists of UniProt IDs of proteins used as positive and negative samples for 300 GO terms. (14.59 MB TAR) [file pone.0012382.s002.tar › data/GO:0005179.positive.idlist.txt]

Q60994
P61312
O00253
P56473
P61855
P42559
P21786
Q24049
P16860
Q61839
P50428
P84213
P84212
P84211
Q9VD83
P01256
P10092
Q99MP3
P01257
P56388
Q8WRC7
P06307
P09240
O15444
P01233
P01189
P01193
O00230
Q26377
P11496
Q60748
P06850
Q9VLK4
P09040
Q07892
P05305
P01225
P01350
Q8JFY4
Q9UBU3
Q9EQX0
Q9QYH7
P09681
P01215
P37042
P01148
O43555
Q925Q5
P07492
Q9D3N8
Q9GQV7
P01343
P05019
P08025
P05111
P08476
P09529
P01326
Q61033
Q61029
Q7KRY7
P03971
P61849
P01179
P01185
P01186
Q9D3P9
P08949
Q9VET0
P01303
P83859
P83683
P18509
O70176
P01298
O96690
P01210
P20918
Q13519
Q9JHK0
Q9QUN5
O35256
Q9JII2
O35257
O54830
O54831
Q9CRB5
Q9DAY2
Q9DAS4
Q9CQ58
P06879
P01237
P81277
P12272
P22858
P01270
P83382
P10082
Q9EPS2
P04808
P01347
P05060
P09916
P13432
P61278
P60041
Q9VIQ0
P01242
P01241
P52823
O55183
O76061
P20396
Q62361
P01222
P04652
P84215
P55089
Q924A4
O95399
P83627
P01282
Q24467
Q8IPF3
Q9U4J0
Q9VLV9
Q9VPR8
Q9W103
A2RSS9
A2RSW3
O35258
O35333
O54832
P97567
P97899
Q0VBM3
Q0VDY5
Q0VGU4
Q3TNH0
Q3TSM0
Q3TT66
Q3TXQ1
Q3U7B3
Q3U955
Q3UCI5
Q3UEW5
Q3UFJ9
Q3UQP0
Q3UQQ6
Q3UR33
Q3URC6
Q3UU47
Q3UW96
Q3UY31
Q3UYH8
Q3UYI4
Q3UYW0
Q3UYZ1
Q3V1T9
Q3V334
Q53WS9
Q540C1
Q544K5
Q545V6
Q58AV0
Q5EEX1
Q5ERJ2
Q5GL24
Q5J6B1
Q5RK13
Q5SW62
Q5SXJ8
Q5Y391
Q63260
Q63261
Q63293
Q66VC1
Q6GTX4
Q6LDU6
Q6LEI5
Q6NZE6
Q6P7R1
Q6TCI0
Q70Q42
Q71UE3
Q78WP6
Q78Y73
Q7TQA2
Q7TSD1
Q7TSN9
Q811S6
Q811T4
Q8BJT8
Q8BMT3
Q8BRW2
Q8CFH0
Q8K4J7
Q8K4U2
Q8R041
Q924X4
Q99LF7
Q99M97
Q9CPQ0
Q9CPQ2
Q9CYL2
Q9CYL8
Q9D288
Q9DC66
Q9DCL5
Q9Z0L6
Q6WQ24
