# Supplementary material for: GOPred: GO Molecular Function Prediction by Combined Classifiers
Source: PLoS One. 2010 Aug 31;5(8):e12382. doi: 10.1371/journal.pone.0012382 (PMC2930845; doi:10.1371/journal.pone.0012382)
Supplement: Dataset S1 — Dataset: Lists of UniProt IDs of proteins used as positive and negative samples for 300 GO terms. (14.59 MB TAR) [file pone.0012382.s002.tar › data/GO:0005198.positive.idlist.txt]

P11171
Q9CQ60
O94805
Q9Y615
Q9Y614
P02577
P07827
P60709
P68032
P68033
P63260
P63268
P35609
Q08043
P05095
P68133
Q9D9J3
Q9D9L5
Q8R5C5
P61164
Q9QYC0
Q9QYB8
Q9UEY8
Q9QYB5
Q05955
O00468
Q16352
O55189
Q62840
P63277
P63278
P16157
P04083
O15143
P24057
P02521
Q7SIE0
P24058
P33110
Q04549
P38696
P61161
P32381
Q99JY9
P47117
Q12406
Q8R2S9
Q05123
P38328
O15144
P53731
O15145
Q9JM76
Q05933
P59998
P33204
O15511
Q9CPW4
P40518
Q8BXF8
P35734
Q12797
P81449
Q12233
Q12365
Q9NZS9
Q12934
Q13515
Q96G01
P40013
Q03001
P34616
P33724
Q03135
Q16204
Q9JJV4
O13547
Q9Y5K6
P25342
P32458
P32468
O74435
P06704
P32457
P07184
P07182
P36222
P17891
Q9ET38
P22137
P53865
P05539
P17140
P08572
Q9QZS0
P53420
Q9QZR9
O88207
Q3U962
Q07643
O35206
Q0VF58
P49747
P31146
P02525
Q9JJV1
P62696
O35486
Q9CYA0
Q61597
Q8CJ40
P24622
P23927
P23928
P27779
P27780
P14484
P28319
P43497
Q14093
P01040
Q12248
P36162
P53267
O75935
P18169
P18170
P18171
P17661
P31001
P15924
P31007
P11532
Q9NZW4
P53168
Q9H329
P15502
Q99K41
P16452
Q92817
P23142
P98095
O95967
P35555
P35556
Q03898
P04937
O61491
O61492
P28006
Q61169
P13020
P14136
P03995
P47819
P40066
Q9JLS0
O00291
P32478
Q10475
P25626
P25642
Q17R60
Q24008
P07476
Q13387
P36224
Q9ET80
P13645
P02533
P19012
Q9Z2K1
Q04695
P08727
P35527
Q15323
O76014
O76015
P35908
P04264
P12035
P13647
P04259
Q02932
P23352
Q7M6Z4
P28742
Q9UH77
P17260
P78386
Q15334
O00515
P25391
P19137
P24043
Q16363
P07942
P11047
Q9Y6N6
Q21049
P56563
P48679
P20700
P23490
P18165
P21145
P27816
Q14244
P21941
O15232
P43243
P02688
Q01846
Q99278
P32570
Q8BH27
Q9NQ76
Q99257
Q13361
Q9QZJ6
P08493
P43638
P51180
Q02045
P24844
Q96A32
P10916
Q9D2P8
Q63327
P26038
Q08550
Q12411
O95297
O75012
Q9CWP6
Q08695
Q08696
O01395
P53128
P98088
Q61006
Q13203
P35749
P13533
P12883
P13535
P08590
P14649
Q8CI43
P60660
Q60605
P60662
Q64119
P02567
P02566
Q99972
P52179
Q62234
P54296
Q9UBF9
Q00872
Q14324
Q5XKE0
Q14896
O70468
P60201
P60202
P60203
P05661
P27929
Q9BTX1
P32500
P40460
O76041
P20929
O09118
Q9JI33
P07196
P07197
P34077
P33419
Q9CRB2
P14907
Q8R4G0
Q02629
Q02630
P35729
P36161
P49687
P40064
P40477
P38181
P52593
P47054
P32336
P32380
P33895
Q14980
P20676
P32499
P49686
Q02199
Q03790
P48837
Q05166
P39705
P40368
P52891
P46673
P70581
Q9Z0L3
Q5BJF6
A3KGV1
Q9UBM4
O70209
Q9U6L5
O60437
P16112
Q15124
Q8BZF8
Q03178
Q03180
Q6P0K8
Q15149
P30427
Q9WV52
Q14651
P39685
Q9ES81
Q10218
Q868Z9
P51888
Q9JK53
P11976
P83932
Q61550
P14291
Q99109
Q6ZWV3
P41805
P0C0W9
Q3E757
P62913
Q9CXW4
P17079
P40429
Q12690
P40212
P26373
P36105
P38754
P50914
Q9CR57
P05748
P54780
P61313
P26784
P26785
Q02543
P62717
Q07020
P07279
P84098
P84099
P05735
P53030
P0C2I0
Q02753
Q12672
P46778
P05749
P56628
Q9D7S7
P35268
P62750
P62830
P04451
P04449
P24000
P83731
P04456
P61254
P46776
P0C2H6
P0C2H7
P61353
P46779
P02406
P47914
Q9AMK8
P62888
P14120
P62899
P62911
P38061
P87262
P40525
P49207
P42766
P39741
P49166
P51402
P61927
P63173
Q9JJI8
P49167
P62891
P62892
P04650
Q92901
P39023
P14126
P18101
P62945
P49631
P02405
P10664
P49626
P51998
P36578
P46777
P26321
Q02878
P62424
Q12213
P18124
P17076
P29453
P62917
P62918
P32969
P05388
P05317
P05386
P05318
P05387
P05319
P10622
P02400
Q99N96
Q04599
P12687
P36516
P36517
P32904
P36519
P22353
Q9VF89
P31334
Q3MHY7
P36520
P36521
P52815
Q02204
Q9D1I6
Q9CPR5
P36523
Q99N93
P38064
P36528
P53875
Q9CQL4
P22354
Q8BU88
P53881
Q16540
Q12487
P36525
P23369
P36526
P36527
P14063
P25348
P20084
Q06678
P36531
P36532
P35996
P36533
P36534
Q8IXM3
P32387
P19956
P32388
P53724
P0C2B6
Q9CPY1
Q06090
P0C2B7
P0C2B8
P02381
P32611
P40858
P70335
Q12377
Q06103
Q04062
O88796
Q80UU2
P32905
P46654
Q08745
P46784
P46783
P63325
P62280
P62281
P26781
P25398
P48589
P62277
P05756
P06367
P39516
P62263
P62244
P62841
P62845
Q01855
P62249
P40213
P02407
P14127
P08708
P62269
P35271
P07280
P07281
P39019
P17074
P60866
P60867
P38701
P0C0V8
Q3E754
P63220
P0C0W1
Q3E7Y3
P62266
P62267
P32827
P62847
P26782
Q3E792
P0C0T4
P62851
P39938
P39939
P62854
P62979
P35997
P38711
Q6ZWY3
P42677
Q6ZWU9
Q3E7X9
P0C0X0
P62857
P62858
P62859
P62273
P15880
P25443
P62861
Q12087
P61247
P33442
P23248
P23396
P62908
P62701
P22090
P05753
P46782
P26783
P62753
P62754
P02365
P26786
P48164
P62081
P62082
P62241
O13516
P05755
P46781
Q6ZWN5
P40033
Q03430
P10662
P10663
P32902
P33759
P28778
Q3T040
P47150
Q03799
Q9D7N3
P38120
Q03201
O15235
P12686
O60783
Q02608
Q03246
P42847
P53733
P38175
P36056
Q01163
Q2M2T7
Q03976
P40496
P47141
P53305
P21771
P19955
P53292
Q02950
Q9CQF8
P17558
Q04491
P48415
P38968
Q01589
P53011
O43236
Q99719
Q16181
P53165
Q07657
O60187
P06701
P11978
Q9GPJ1
P53814
P53148
Q9NPE6
Q03954
Q04477
P40014
P36131
P36094
P38863
P53540
P45819
P35321
P22528
Q62267
Q04921
P35326
Q9CQK8
P35325
O70554
P22532
O70555
P22531
O70556
Q96RM1
O70557
Q9BYE4
O70558
O70559
O70560
O70562
P41901
Q9UBC9
P35177
P02549
Q13813
Q01082
O15020
Q9QWN8
Q9H254
Q9NRL3
P38198
P46675
Q05471
P10636
P68369
P05213
P68373
P09733
P09734
P68368
Q99867
P99024
Q922F4
P02557
Q9R1K7
Q9UJT0
Q9D6T1
P23258
P83887
Q9NRH3
P53378
O08523
O08524
O15273
Q8BZ33
P48307
P27654
P10863
Q9I7U4
Q8WZ42
P50752
P09493
P58771
P07951
P58774
P67936
Q9Z220
Q9Z1T2
P11344
P07147
P29812
P61864
O70481
Q18685
Q9Z2R6
O15195
P08670
P20152
P19826
O60504
Q5KU39
Q8C0M0
Q8R5M2
O35468
P39723
P53159
Q99222
Q05777
Q12303
A6ZKL0
A6ZKL6
A6ZKS1
A6ZKX6
A6ZKZ2
A6ZL67
A6ZLC2
A6ZLD1
A6ZLH3
A6ZLJ0
A6ZLJ2
A6ZLM0
A6ZLU1
A6ZLY0
A6ZM02
A6ZM36
A6ZM37
A6ZM38
A6ZM53
A6ZM86
A6ZMG9
A6ZMH4
A6ZMI1
A6ZMK1
A6ZMK2
A6ZML6
A6ZMP9
A6ZMT7
A6ZMU2
A6ZN84
A6ZN90
A6ZN91
A6ZNG9
A6ZNH0
A6ZNR5
A6ZNU6
A6ZNX6
A6ZP02
A6ZP12
A6ZP22
A6ZP27
A6ZP95
A6ZPC8
A6ZPJ7
A6ZPT6
A6ZPT7
A6ZQ34
A6ZQ50
A6ZQ57
A6ZQ70
A6ZQ79
A6ZQA2
A6ZQE5
A6ZQE6
A6ZQE7
A6ZQJ4
A6ZQP7
A6ZQW4
A6ZQW6
A6ZR01
A6ZR09
A6ZR28
A6ZR63
A6ZR85
A6ZRG1
A6ZRQ2
A6ZRS2
A6ZRY5
A6ZS71
A6ZSB0
A6ZSB2
A6ZSH7
A6ZSN7
A6ZSQ1
A6ZSR4
A6ZSS5
A6ZT15
A6ZTL2
A6ZTM7
A6ZTP4
A6ZTZ9
A6ZU48
A6ZU57
A6ZU59
A6ZU78
A6ZU87
A6ZUC8
A6ZUD1
A6ZUH5
A6ZUM5
A6ZUM6
A6ZUN0
A6ZUW3
A6ZUW4
A6ZV15
A6ZV58
A6ZV67
A6ZVC8
A6ZVI4
A6ZVL1
A6ZVL7
A6ZW56
A6ZW80
A6ZWC1
A6ZWH0
A6ZWH1
A6ZWN3
A6ZWR3
A6ZWY0
A6ZWY2
A6ZWY8
A6ZX42
A6ZXD1
A6ZXJ1
A6ZXJ9
A6ZXN2
A6ZXP6
A6ZXP7
A6ZXU2
A6ZXX7
A6ZXY0
A6ZY08
A6ZY29
A6ZYH3
A6ZYJ0
A6ZYS4
A6ZYS5
A6ZYT6
A6ZYU7
A6ZYY3
A6ZZ04
A6ZZ38
A6ZZ53
A6ZZ83
A6ZZ89
A6ZZF7
A6ZZG7
A6ZZI4
A6ZZM0
A6ZZM1
A6ZZV2
A6ZZX1
A6ZZZ9
A7A017
A7A042
A7A044
A7A0T5
A7A0V3
A7A0W7
A7A0Y0
A7A123
A7A175
A7A196
A7A1A0
A7A1E5
A7A1K8
A7A1L5
A7A1P4
A7A1P7
A7A1V9
A7A1W1
A7A202
A7A205
A7A289
O74473
O60592
O95678
Q15515
Q9NRR3
Q9NZL8
Q9UKK5
O96967
P91015
P91016
Q22667
Q23875
Q23876
Q23877
Q23878
Q23880
Q23882
Q27320
Q4PLW2
Q7JYK1
Q93833
Q9NAX4
Q9VKE2
Q9VUS8
Q9XZP7
A0MTM0
A1A4B3
A1L366
A1L367
A2VCT4
A3RLD4
A3RLD5
A4IF59
O08614
O55124
O55225
O70510
O70511
O70605
O88521
O88783
O89052
O89059
O89068
P70165
P70482
P70565
P97624
Q059I1
Q05AE9
Q05C56
Q05CE3
Q05CK2
Q05DT0
Q0VB08
Q0VBA4
Q0VDS4
Q0VEC0
Q0VEF3
Q0VEM1
Q0VG59
Q0VGR4
Q0VGT6
Q14AZ3
Q14BI5
Q14BL3
Q14C48
Q1HL20
Q1PG84
Q1RME0
Q1XD56
Q2M4I1
Q2QF27
Q2QF30
Q2TBA6
Q32S49
Q32S50
Q32SD3
Q32SD4
Q3KNH6
Q3SYP5
Q3T1J5
Q3TAJ5
Q3TBE0
Q3TDA3
Q3TF37
Q3TF81
Q3TFD9
Q3TG35
Q3TG92
Q3TGE1
Q3TGI9
Q3TGJ9
Q3TGQ4
Q3TGW0
Q3TH37
Q3TH80
Q3THC7
Q3THJ0
Q3THJ6
Q3TIZ0
Q3TK56
Q3TKM9
Q3TKQ2
Q3TL53
Q3TLJ3
Q3TMP0
Q3TN25
Q3TNM7
Q3TP61
Q3TQ90
Q3TQH6
Q3TR59
Q3TS64
Q3TS83
Q3TSB7
Q3TV46
Q3TWJ4
Q3TWV0
Q3TZL3
Q3U0U1
Q3U1C4
Q3U254
Q3U6S1
Q3U8B9
Q3U9P0
Q3U9Q8
Q3U9U3
Q3UA72
Q3UAX1
Q3UC02
Q3UC32
Q3UCL7
Q3UCW8
Q3UD36
Q3UD81
Q3UDT9
Q3UE22
Q3UFG2
Q3UFK6
Q3UFK9
Q3UFQ7
Q3UFR6
Q3UFS3
Q3UGH0
Q3UHK8
Q3UIJ3
Q3UIK0
Q3UJ36
Q3UJS0
Q3UJX6
Q3UK56
Q3UL54
Q3ULB9
Q3ULF7
Q3UMM1
Q3UMV5
Q3UNE8
Q3UNK1
Q3UNX6
Q3UPY3
Q3UQ45
Q3UQJ2
Q3UQS9
Q3USG5
Q3UT48
Q3UTE4
Q3UTQ2
Q3UU50
Q3UUG8
Q3UUU0
Q3UV80
Q3UW83
Q3UX10
Q3UYI6
Q3UYM8
Q3UYS4
Q3V1K9
Q3V1R9
Q3V2C6
Q3V2S4
Q3ZAW8
Q497E1
Q497E4
Q497M7
Q497X0
Q4FZE6
Q4KL71
Q4KL81
Q505A8
Q52KP0
Q52L78
Q52L87
Q540J7
Q543S0
Q545Y3
Q546L9
Q546T8
Q54AB6
Q564G1
Q569M6
Q569M7
Q569M8
Q569Z0
Q574D7
Q574D8
Q574D9
Q574E0
Q574E1
Q574E2
Q5BLK1
Q5BLK2
Q5FWJ3
Q5I0T8
Q5M8P3
Q5M9K7
Q5MAQ9
Q5PR09
Q5SQV6
Q5SSV4
Q5SW83
Q5SWF8
Q5SYM3
Q5SYM4
Q5SYM5
Q5U470
Q5XFW1
Q5XJX8
Q5YLW3
Q61248
Q61273
Q61274
Q61275
Q61344
Q61436
Q61445
Q61636
Q61852
Q61986
Q62079
Q62319
Q62750
Q63044
Q63136
Q63137
Q63138
Q63392
Q63436
Q63437
Q63440
Q63441
Q63642
Q63ZW6
Q640N8
Q64502
Q64ID7
Q6GQV6
Q6IFX4
Q6LC76
Q6NXI2
Q6NZE9
Q6P3Z7
Q6P6L2
Q6P6L5
Q6P6M0
Q6P6U3
Q6PAC0
Q6PAC1
Q6PCW7
Q6PES1
Q6PFB1
Q6PGA8
Q6PGH6
Q6PJ18
Q6S395
Q6S396
Q6S398
Q6S399
Q6S3A0
Q6S3A1
Q6S3A3
Q6S3A4
Q6S3A5
Q6ZPQ4
Q6ZQJ6
Q6ZWV7
Q6ZYE7
Q78EF6
Q78IX0
Q78ZD3
Q792M9
Q7TT25
Q80T91
Q80UL1
Q80V57
Q80X24
Q80XK8
Q80XZ2
Q80ZM2
Q80ZV2
Q810A8
Q810I5
Q810R5
Q812E1
Q8BFZ3
Q8BID4
Q8BIH3
Q8BJH2
Q8BJT2
Q8BK81
Q8BKK7
Q8BM29
Q8BM32
Q8BNA3
Q8BNB5
Q8BNF0
Q8BNS7
Q8BP43
Q8BPN6
Q8BQQ4
Q8BSF9
Q8BSH3
Q8BSX1
Q8BT09
Q8BTW4
Q8BUC9
Q8BUH3
Q8BUJ0
Q8BUJ6
Q8BUX4
Q8BUX9
Q8BVU7
Q8BVY0
Q8BWM2
Q8BX36
Q8BX64
Q8BXM6
Q8BZ92
Q8C0Y2
Q8C139
Q8C1P1
Q8C1Q6
Q8C4L7
Q8C718
Q8C7H9
Q8C7R5
Q8CAZ9
Q8CBG6
Q8CDD3
Q8CFE8
Q8CH89
Q8CIU0
Q8JZT6
Q8K232
Q8K235
Q8K238
Q8K2L1
Q8K2W0
Q8K3G6
Q8R112
Q8R1B2
Q8R3D4
Q8R4N1
Q8R4N2
Q8R4N3
Q8VBT8
Q8VBX2
Q8VBY8
Q8VC94
Q8VDA0
Q8VDY1
Q8VHJ9
Q8VHY3
Q8VIE5
Q91VH3
Q91XK0
Q91YF0
Q91YJ4
Q91ZE6
Q920F4
Q920S4
Q920Z7
Q920Z8
Q920Z9
Q921A0
Q921A1
Q922F9
Q96EC0
Q99053
Q99JR3
Q99K97
Q99L18
Q99NK7
Q9CQ09
Q9CQD0
Q9CSF9
Q9CSN9
Q9CSU4
Q9CTK5
Q9CTL3
Q9CTQ0
Q9CU73
Q9CUL8
Q9CUN8
Q9CV48
Q9CVW5
Q9CW75
Q9CWI9
Q9CWK0
Q9CXK3
Q9CXW7
Q9CZI5
Q9CZP6
Q9D0A2
Q9D0P9
Q9D1R6
Q9D1Z0
Q9D3F3
Q9D3Z9
Q9D5U4
Q9D5V1
Q9D6N4
Q9D8M4
Q9DB79
Q9EQD6
Q9EQD7
Q9EQM0
Q9ER89
Q9ERF8
Q9ESQ1
Q9ESQ2
Q9JJY2
Q9JKK4
Q9JLE2
Q9JLI2
Q9JMA3
Q9QXC6
Q9QYY4
Q9QZ83
Q9QZV4
Q9WU22
Q9WUZ3
Q9WVE4
Q9Z1H2
Q9Z237
