# Supplementary material for: GOPred: GO Molecular Function Prediction by Combined Classifiers
Source: PLoS One. 2010 Aug 31;5(8):e12382. doi: 10.1371/journal.pone.0012382 (PMC2930845; doi:10.1371/journal.pone.0012382)
Supplement: Dataset S1 — Dataset: Lists of UniProt IDs of proteins used as positive and negative samples for 300 GO terms. (14.59 MB TAR) [file pone.0012382.s002.tar › data/GO:0005200.positive.idlist.txt]

P11171
O94805
Q9Y615
Q9Y614
P02577
P07827
P60709
P63260
P05095
P68133
Q9D9J3
Q9D9L5
Q8R5C5
P61164
Q9UEY8
O00468
Q16352
P16157
O15143
Q04549
P38696
P61161
P32381
Q99JY9
P47117
Q8R2S9
P38328
O15144
O15145
Q9JM76
Q05933
P59998
O15511
Q9CPW4
Q8BXF8
P35734
Q12365
Q12934
Q13515
Q96G01
P40013
Q03001
Q16204
Q9Y5K6
P25342
P32458
P32468
P06704
P32457
P53865
Q14093
Q12248
P36162
P53267
P17661
P31001
P15924
P11532
P53168
Q9H329
P16452
Q03898
P14136
P47819
O00291
P36224
P02533
P19012
Q9Z2K1
Q04695
P08727
P35527
Q15323
P35908
P04264
P13647
P04259
P28742
P23490
P18165
Q01846
P43638
P26038
Q62234
Q5XKE0
O70468
P32500
P40460
P07196
P07197
P33419
P32336
P32380
P33895
A3KGV1
O60437
P30427
Q14651
Q07657
P53148
Q03954
Q04477
P40014
P36131
P36094
P38863
P53540
Q62267
Q04921
Q9CQK8
P41901
P02549
Q13813
Q01082
O15020
Q9QWN8
Q9H254
P38198
P46675
P10636
P05213
P09733
P09734
P99024
P02557
Q9R1K7
Q9UJT0
Q9D6T1
P23258
P83887
P53378
P50752
P58771
P58774
O15195
P08670
P19826
O60504
P39723
P53159
Q99222
A6ZLH3
A6ZLU1
A6ZLY0
A6ZMH4
A6ZNX6
A6ZP95
A6ZQ34
A6ZQW4
A6ZQW6
A6ZT15
A6ZU87
A6ZUC8
A6ZXU2
A6ZXY0
A6ZYH3
A6ZZZ9
A7A042
A7A1A0
A7A1P7
A7A202
O60592
Q23875
Q23876
Q23877
Q23878
Q23880
Q23882
O55124
O70510
O70511
O88521
Q0VEC0
Q14BI5
Q14BL3
Q2QF27
Q2QF30
Q3KNH6
Q3SYP5
Q3T1J5
Q3TDA3
Q3TF37
Q3TGE1
Q3TGW0
Q3TH80
Q3TK56
Q3TKM9
Q3TQ90
Q3TSB7
Q3TWJ4
Q3TZL3
Q3UA72
Q3UC32
Q3UD81
Q3UDT9
Q3UFG2
Q3UGH0
Q3UIK0
Q3ULF7
Q3UQS9
Q3UT48
Q3V1K9
Q3V2C6
Q3ZAW8
Q4KL71
Q4KL81
Q545Y3
Q546T8
Q54AB6
Q564G1
Q574D7
Q574D8
Q574D9
Q574E0
Q574E1
Q574E2
Q5SW83
Q5SWF8
Q61344
Q62319
Q6P3Z7
Q6P6L5
Q6PAC0
Q6PJ18
Q6S395
Q6S396
Q6S398
Q6S399
Q6S3A0
Q6S3A1
Q6S3A3
Q6S3A4
Q6S3A5
Q6ZYE7
Q792M9
Q80ZV2
Q812E1
Q8BFZ3
Q8BID4
Q8BIH3
Q8BM32
Q8BP43
Q8BSH3
Q8BUC9
Q8BUJ0
Q8BUJ6
Q8BUX4
Q8C139
Q8CDD3
Q8CH89
Q8R112
Q8R1B2
Q8R4N1
Q8R4N2
Q8R4N3
Q8VBX2
Q8VDA0
Q8VIE5
Q91VH3
Q91ZE6
Q9CTL3
Q9CV48
Q9CVW5
Q9D1R6
Q9D5U4
Q9D5V1
Q9D6N4
Q9EQD6
Q9EQD7
Q9EQM0
Q9ERF8
Q9JJY2
Q9QZ83
