# Supplementary material for: GOPred: GO Molecular Function Prediction by Combined Classifiers
Source: PLoS One. 2010 Aug 31;5(8):e12382. doi: 10.1371/journal.pone.0012382 (PMC2930845; doi:10.1371/journal.pone.0012382)
Supplement: Dataset S1 — Dataset: Lists of UniProt IDs of proteins used as positive and negative samples for 300 GO terms. (14.59 MB TAR) [file pone.0012382.s002.tar › data/GO:0005201.positive.idlist.txt]

O55189
Q62840
P63277
P63278
P36222
P05539
P17140
P08572
Q9QZS0
P53420
Q9QZR9
O88207
Q3U962
Q07643
P49747
Q9NZW4
P15502
Q99K41
P23142
P98095
O95967
P35555
P35556
P04937
Q17R60
P23352
P25391
P19137
Q16363
P07942
P11047
P21941
O15232
Q9NQ76
Q13361
Q9QZJ6
P08493
P98088
Q9UBM4
P16112
Q868Z9
P51888
Q9JK53
P11976
O08523
O08524
P48307
Q8R5M2
O35468
Q9UKK5
A1A4B3
O70605
O88783
P70165
P97624
Q14C48
Q1HL20
Q2TBA6
Q3TNM7
Q3TP61
Q3U254
Q3USG5
Q3UTQ2
Q3UUU0
Q3UV80
Q543S0
Q5M8P3
Q5MAQ9
Q5SQV6
Q61248
Q61436
Q62750
Q63044
Q63392
Q63642
Q63ZW6
Q6LC76
Q6NZE9
Q6PCW7
Q6PFB1
Q78ZD3
Q80V57
Q8BNA3
Q8BNS7
Q8BSX1
Q8C718
Q8C7H9
Q8CAZ9
Q8K2L1
Q8K2W0
Q8VBY8
Q8VHY3
Q920S4
Q920Z7
Q920Z8
Q920Z9
Q921A0
Q921A1
Q99K97
Q9CTK5
Q9CU73
Q9ESQ1
Q9ESQ2
Q9JKK4
Q9JLI2
