# Supplementary material for: GOPred: GO Molecular Function Prediction by Combined Classifiers
Source: PLoS One. 2010 Aug 31;5(8):e12382. doi: 10.1371/journal.pone.0012382 (PMC2930845; doi:10.1371/journal.pone.0012382)
Supplement: Dataset S1 — Dataset: Lists of UniProt IDs of proteins used as positive and negative samples for 300 GO terms. (14.59 MB TAR) [file pone.0012382.s002.tar › data/GO:0005215.positive.idlist.txt]

Q9NRA8
P08195
P46098
P35563
Q9NS82
P63115
Q15758
P51912
Q92337
Q8K442
O95477
P41234
Q99758
P78363
O35600
Q8IZY2
O94911
Q8K449
O75027
Q9NUT2
Q9NP78
Q9QYJ4
O95342
O70127
Q09428
Q09429
O60706
Q63563
P28288
O14678
Q8NE71
Q9UG63
Q99LE6
P45844
Q9UNQ0
Q99PE7
P58428
Q8JZQ5
Q99LJ2
O00400
P31787
Q708S8
Q708S7
Q708S6
Q708S4
Q16515
Q925H0
P78348
Q6NXK8
Q9UHC3
Q6X1Y6
O35240
Q96FT7
Q23022
Q15822
Q91X60
P12389
P32297
Q8R4G9
P43681
O70174
Q2MKA5
P20420
Q15825
Q9R0W9
P36544
P49582
Q05941
Q98880
P02708
P04756
P17787
Q9ERK7
P12390
Q05901
Q8BMN3
P30926
Q8R493
P11230
P09690
Q07001
P02716
Q04844
P20782
P07510
P04760
Q920H4
P32463
P48182
Q93149
Q06598
P12235
P48962
Q05962
P04710
P05141
P51881
P18239
Q3V132
Q26365
Q09188
Q12482
P25376
P38090
P43548
P17516
Q9WTQ5
P38971
Q08269
P43553
Q9C0V1
Q9US00
Q9P7F3
P84715
Q9HCJ1
Q9JHZ2
Q06497
Q64133
Q10567
O43747
P91926
P63009
Q96CW1
Q13367
O14617
Q9Y6B7
O00189
Q9Y587
Q00623
P04639
P06727
P04114
P55056
P05090
P08226
P02650
Q13790
O14791
O95236
O95445
P29972
Q02013
P29975
P41181
P56402
P34080
Q8R2N1
P55087
P55088
P47863
P55064
Q9WTY4
P47864
Q13520
Q8C4A0
O14520
O54794
O94778
P56404
O43315
Q9JJJ3
P53943
P53386
P84078
Q8BSL7
P61750
P84084
P62331
Q9D0J4
Q99PE9
P38731
P38724
Q9D864
O43681
P50296
Q9Y2G3
Q9Z1W8
P05023
Q8VDN2
P06685
P50993
P06686
P13637
Q13733
Q64541
P05026
P14415
P13638
P54709
Q9UN42
Q64578
P16615
O55143
P11507
Q93084
P18596
P20020
Q16720
P23634
P98194
Q80XR2
Q64566
P56383
P56384
O43520
P54678
O59868
P13586
P38929
P22189
P39524
Q12675
P32660
P39986
Q12674
Q8R0S1
O14286
P40416
P13587
Q01896
P13607
P54710
O00244
Q12349
P81450
P81451
P20648
P09626
P51164
P56382
P21306
P00854
Q04656
Q64430
P35670
Q64446
Q64535
P30902
P00856
P61829
P24487
P07251
Q24046
Q24048
P00830
P05630
Q12165
P05626
Q91VR2
P38077
Q06405
Q9DB20
P09457
P13090
Q9UP79
P38360
P38995
P38636
Q12067
Q9D9K3
P47082
P36062
P50944
P40074
P50080
P04920
P48751
P02730
Q61334
P38084
P41815
P82251
Q9N1R6
Q6H1V1
P53744
P14772
Q8VIM4
P33532
Q6MG97
P54289
P54290
Q6PHS9
P91645
P97445
P54282
Q00975
O55017
Q05152
Q02294
Q13936
Q01815
P22002
Q01668
Q99246
P27732
Q15878
Q61290
Q07652
O60840
Q9JIS7
O43497
O95180
O88427
Q9P0X4
Q13698
Q02789
Q9MZL7
Q02641
Q8R3Z5
Q08289
Q8CC27
Q8VGC3
P54284
P54285
Q8R0S4
Q12864
Q9R100
P04817
P47818
Q06432
O70578
Q9Y698
O88602
Q9JJV5
Q9UBN1
Q9JJV4
Q9UF02
P62956
P50077
Q03366
Q10357
P40202
O14618
P25656
O14735
P13569
Q9D5Y0
Q64359
Q9Y6N3
Q9WU61
P51800
Q06393
P51801
P35523
Q64347
P35524
P51788
P35525
P51790
P51792
P51793
P51795
P51798
Q9Y5I7
O00299
O15247
O95833
Q9D7P7
Q9Y696
P35526
Q8BXK9
Q8BHB9
O75746
Q9UJS0
Q9QXX4
P29974
Q62927
Q62398
Q16281
Q9JJZ8
Q9JJZ9
O65718
Q69Z26
Q9JMB8
Q8VCG4
Q9Z160
Q14746
P40094
Q9QZE5
O15431
O15432
P61924
P32798
Q12887
Q9Y6N1
Q01519
P32799
Q7KZN9
Q12287
Q8N8Q8
O94587
P53239
P00401
P00410
P00420
P00423
P13073
Q96KJ9
P04037
P20674
P00424
P10606
P00425
Q9CPQ1
P00427
P24311
O14548
P10174
P10176
P80433
P04039
P07255
Q9Y2B5
P63040
Q8R1B5
Q99829
O75131
Q8BT60
O95741
Q9UBL6
Q12289
Q9U6B8
Q96D31
O13671
Q06705
Q9ER65
Q8WWI5
Q6X893
Q8IWA5
O60931
P57757
P30823
P49573
P52569
P18581
P38865
P70423
Q06686
O43246
Q8BLQ7
Q9USV7
Q91ZR5
A2ARP9
Q80W99
Q8BVN3
O60494
Q93034
P56391
P11951
P24310
Q9WUS4
Q8BQU6
O57474
P17302
P23242
P08050
P48165
Q00977
Q921C1
Q60720
Q9CQX2
P00167
P05501
P00163
Q04895
P15365
P51659
Q06143
Q9UBX3
Q9QZD8
Q27257
P53388
Q9TW65
Q9HC21
Q7TNF0
P70169
Q9Y048
P33413
Q9JMC8
Q10901
P43003
P56564
P43004
P43006
P31596
P43005
P51906
P48664
O35921
O00341
Q8JZR4
Q15125
P92939
Q9Z0U9
Q08299
P49222
Q60750
Q9CQM2
Q8R1L4
O08580
P17261
P53918
Q7TS73
Q8BWU3
P38225
Q04691
Q01362
P17064
P25621
P38993
P40988
Q92496
Q08967
P39719
P38124
Q9Y5Y0
P40464
Q05860
P50285
Q9VSL7
P35846
Q05685
P23900
Q16595
P97376
P38310
P40088
P38196
P31381
P32907
P05316
Q14802
P59648
Q9D2R4
O43826
P13181
P19145
Q5U4C1
Q9D964
P62812
P62813
P31644
Q24352
P63137
P63079
O18276
P18508
P60521
Q8QZW7
Q9UN88
P37020
P47856
Q9Z2Z9
Q8R0H9
Q9H936
Q9P3U6
O74969
Q92339
O59932
P78831
P25346
P23415
Q64018
P07727
P23416
Q91XP5
P24524
P48167
P48168
Q9NZD2
Q94900
Q91XE0
P87041
P48813
P40107
O14653
P23818
P23819
Q9Z2W9
Q60934
P39087
Q8BMF5
Q61626
Q68ED2
Q8VHD6
P11166
P17809
P11168
P14246
P12336
P11169
P32037
Q07647
P14672
P14142
P22732
Q9WV38
Q9NY64
Q9JIF3
P02008
P83623
P83624
P83625
P02100
O88704
Q9UL51
O88703
O88705
Q9Y3Q4
O70507
P83174
P83176
P83177
P83173
P83175
P83178
P83180
P83172
P42858
P02790
P70187
P06775
Q02592
P19807
P53389
P55200
Q8WZJ9
P43581
P54862
P39924
P42833
P54854
P47185
P53631
P32465
P23585
P32466
P32467
P38695
P39003
P39004
P40886
P40885
P48794
Q22560
Q02821
P91276
P52293
O94374
Q19969
O35343
O35345
P70168
O13864
Q06142
O14089
Q8BKC5
O74476
P32337
O60100
P40069
Q10297
P53067
Q8BPT6
Q9VVT2
Q9WTL4
O23492
O01634
Q8K2V6
Q8VI75
O95373
Q96P70
Q91YE6
P78508
Q14654
Q61743
P70673
Q14500
Q9UNX9
Q8JZN3
Q99712
O88932
P48048
O88335
P35560
P63252
Q64273
P48549
P63250
P48050
P48544
P48545
P48051
P48542
Q15842
P97794
Q63664
P48543
Q14643
Q14571
Q9Z329
Q14573
P70227
P30605
P30606
P36035
Q09796
O94545
P12367
Q16322
P63143
P62482
Q8BGV7
Q8CDD8
Q9NS61
Q12791
Q08460
Q62976
Q16558
Q8CAE3
Q9Y691
Q9NPA1
Q86W47
Q9JIN6
Q09470
P16389
P63141
P22001
P15384
P22459
P22460
P17658
Q61923
Q17ST2
P17970
Q02280
P17971
P08510
P17972
Q03717
P15387
Q92953
P48547
Q14003
Q03721
Q8R1C0
Q03719
Q9Z0V2
Q9UK17
Q62897
P15382
Q9Y6J6
Q9D808
P63161
Q9WTW2
Q9H3M0
Q9UJ96
Q8R523
O95259
Q60603
Q12809
O35219
O08962
Q9ULD8
Q9UQ05
Q9ER47
P59111
O00180
O08581
P97438
O14649
Q9NYG8
O95279
Q9Y257
Q9Y2U2
Q9Z2T1
P57789
Q9JIS4
Q9H427
Q96T54
Q92952
Q9H2S1
P70604
O15554
O89109
P51787
Q9Z0N7
O43526
O43525
P56696
Q9JK97
Q9NR82
Q9JK45
Q96KK3
Q9BQ31
Q6ZPR4
Q8CEZ0
Q8BFX3
Q9D7X1
Q8VC57
Q8BNL5
Q8BJK1
P40309
O95235
O95198
Q99MZ8
Q01650
Q9Z127
Q7YQK4
Q9UHI5
Q9QXW9
Q9N1Q4
O75387
Q8BSM7
Q8CGA3
Q924P3
P42838
P38702
O43000
Q02783
Q07954
Q04833
Q9VCI3
Q9VXY7
P53237
P32487
Q02978
P53048
P21145
P78966
Q8BL03
Q07376
P36032
Q08268
Q08777
Q07820
Q8K595
Q8R4F0
P42834
P33310
Q9LJX0
P08183
P43245
P21439
O80725
P24612
P97368
P40260
P41948
P53390
Q287T7
Q920G8
Q9DC37
Q8C0T7
P41821
P30301
P51180
Q8VHK5
Q12372
O88676
P53985
O60669
Q63344
O95907
O15427
O15374
O15375
O15403
P36021
Q00325
P23641
P47186
P24668
P33527
O35379
Q92887
O15438
O88563
O15440
O95255
Q01926
P10566
P23500
Q03455
P40990
O08601
P28665
P28666
P50276
P04939
P38734
P84997
P32418
P70414
Q01728
Q99271
Q04121
P36606
Q99PD7
Q8CGQ8
Q9U6A0
Q9NPG2
Q9ER97
O74869
Q6Z2T3
Q9SV84
P83434
Q91ZU9
P46970
Q00959
Q00961
P35438
Q9GZQ4
Q13423
Q9NY12
Q9Y5S8
Q96PH1
O15118
Q12200
Q14916
Q62795
Q06495
O95436
Q9DBP0
Q8N130
Q80SU6
O00624
Q5SZA1
O00476
P49279
P49281
P49282
O54902
Q12908
P70172
Q62633
Q5PT53
Q14973
P26435
Q03614
P61970
P61971
P57740
Q8WUM0
P49790
O75694
Q12769
Q9Z0W3
P35658
P70582
Q99567
P52948
P70581
Q99JX7
P32332
Q8TCC7
O88909
Q9NSA0
Q9U539
Q9WTN6
Q03028
Q99297
Q9S3R8
Q9S3R9
P91679
P40897
Q21219
Q06593
Q96BI1
Q78KK3
Q9Y226
Q9Y267
Q9Y619
Q12375
Q8BGA9
P39952
P51575
P47824
Q9UBL9
P49653
P56373
Q3UR32
Q99571
Q9JJX6
Q93086
O15547
O54803
Q99572
Q9Z1M0
Q9UNF0
Q9W0Y6
Q05B81
Q96NT5
Q6PEM8
Q9Z0X4
Q62011
Q02785
P53860
P53844
P33302
P32767
Q9XIE2
Q10177
O35417
Q5T2W1
P38759
P38921
Q9D0K1
P25297
P25360
P38361
P40035
Q5SMQ9
Q00169
Q9UKF7
O00562
Q9BZ71
Q13563
O35245
Q09917
Q9Z0T6
O00168
Q04941
O15162
P54679
P05030
P19657
P36619
Q8BHK0
Q12412
P32722
Q9UKL6
Q9D0W5
Q9DAD6
Q9R1P4
P28064
P22057
P32901
P15380
P41909
P34230
Q9W0T5
Q04671
Q62052
Q9CPX8
P37299
P31930
P07256
P07257
P07919
P00127
P00128
P08525
Q8R1I1
P22289
P62821
Q9D1G1
P63011
Q9CZT8
P62823
P56371
P61294
P61028
Q9R0M6
P62965
O60894
P62492
Q8BHD0
Q8BHC1
P43125
Q60870
Q9CYN9
P38206
Q12300
Q02094
Q8BUX5
Q9UBD6
Q9QXP0
P38127
P40160
Q96UQ7
Q8BG92
Q6URK4
Q08417
Q8BIJ7
Q8VCZ8
Q91ZZ5
Q24498
P21817
Q92736
Q15413
Q13621
P55016
P55011
P55017
P59158
Q9UP95
Q91V14
Q9UHW9
Q9Y666
Q5RK27
Q8VI23
Q9JHI4
Q13183
Q9ES88
Q91Y63
Q9UKG4
Q67BT3
O76054
P46059
Q9JIP7
Q16348
Q9ES07
Q8BPX9
Q9NRA2
Q8BN82
P41440
Q62866
O60779
Q8WUM9
Q61609
O75751
Q9H015
Q9Z306
O76082
Q9UHI7
Q9UGH3
Q9EPR4
Q922G0
Q8BGF9
Q8CFJ7
P58735
P45380
P50443
P40879
Q9WVC8
Q924C9
O43511
Q9R155
Q60714
Q6P1M0
Q91VE0
O00337
O43868
O88627
Q99808
Q9JIM1
Q14542
Q61672
Q99P65
Q80WK7
P78382
P78381
Q9R0M8
Q9Y2D2
P78383
Q9VEI3
Q8TB61
Q9VVD9
Q969S0
Q8K4D3
Q924A5
Q8CH36
Q99624
Q9DCP2
Q9JHZ9
Q8R1S9
Q9NY26
Q9NP94
Q78IQ7
Q9D856
Q8C145
Q6P5F6
Q8BWY7
Q9I9R3
Q9NP59
Q9JHI9
Q8BYR8
Q8K4S3
Q5DTL9
Q9Y6R1
O88343
Q9JI66
Q8BTY2
P31651
P31649
Q9UN76
Q9JMA9
Q8BJI1
O88576
Q9D687
Q9NP91
O88575
Q08986
Q60749
P43007
O35874
Q96IW7
O95487
P13866
Q8C3K6
P31639
Q923I7
P53792
P53794
Q92911
Q99PN0
Q63008
Q9Y289
O70247
Q9GZV3
Q8BGY9
Q9JMD7
Q8UWF0
P32915
P60467
P60468
P35179
P31648
P23975
Q01959
Q61327
P31645
Q9Y345
Q761V0
P31641
O35316
P48029
Q8VBW1
P48067
P28571
P28572
P52870
P52871
Q07699
Q99250
P04775
O60939
P54900
Q8BHK2
P35499
P15390
Q8IWT1
Q14524
P15389
Q01118
Q15858
Q62205
Q6QIY3
Q9UI33
Q9R053
Q61180
P37089
P51168
Q9WU38
P37090
P51172
P51170
Q9WU39
Q8WTV0
P97943
P02775
Q9D1M0
Q10137
P24280
Q8BU14
P21825
Q8VHE0
P14906
P33754
P39742
O17528
P33303
Q9D0B0
Q8IWL2
Q9JHY2
Q925N1
P33335
P33085
Q13796
P39980
P19634
Q61165
P26431
Q9UBY0
P48764
P26433
Q14940
Q92581
Q96T83
Q8BLV3
Q07837
Q95V25
Q03720
Q9CU62
Q920F6
P38925
P38778
Q12078
P10870
O76689
O09044
Q9ERB0
P32568
Q93646
Q8BHY8
Q91WE1
Q6P8X1
Q9QXZ6
P46721
P70502
Q9EP96
Q9Y6L6
Q9NPD5
Q92959
Q9EPT5
Q8BXB6
Q99N01
Q8R0G7
Q93890
P38353
P41930
P97826
P12866
Q9UHE8
Q8NFT2
Q8BWB6
P83094
P39932
O74395
O94607
Q92341
P37296
Q8BVI5
Q8VDS8
P61266
Q8K1E0
Q9JKK1
O80605
Q9FG00
P38359
Q12325
O17185
Q15526
P09925
O14091
Q02563
Q8BG39
Q8BFT9
Q04175
P17600
Q8BGN8
O09117
Q920N7
Q9EQT6
Q8C6N3
Q9R0N8
Q9R0N9
Q99N80
P97357
P36370
Q03519
P36372
P38967
Q13428
Q92526
Q149S1
Q62351
Q05998
P87108
P32830
P53299
Q07914
P42949
P39515
Q08749
Q9CQ85
Q12328
Q7T2P6
O35093
P32897
Q01852
P47045
P62077
P57744
O74700
Q99JR5
P48613
Q3TB48
Q5SRX1
Q9ET30
Q7TN60
Q8BH01
Q3V009
Q78IS1
Q8R1V4
Q99KF1
P48553
P53322
P13412
P40310
Q15388
Q62760
P35180
P49334
P23644
P80967
P33448
P07213
Q9D173
P53507
P53099
Q07824
P53283
Q06451
Q12256
P36029
O15533
P12346
P47946
P12685
Q10065
P28584
Q9Z120
Q7Z020
O75762
Q8BLA8
P48995
Q9R244
Q13507
Q9JMI9
Q9UBN4
O35119
Q9UL62
Q61143
P48994
O94759
Q9HCF6
Q7TN37
Q8CIR4
Q923J1
Q8R4D5
Q8NER1
Q704Y3
O35433
Q9Y5S1
Q9WTR1
Q8K424
Q9HBA0
Q9EPK8
Q9NQA5
P69744
Q9H1D0
Q91WD2
P19334
Q99598
Q9QZE7
P02767
Q8BWP5
Q18120
P53007
P38152
P12242
P55916
P56501
Q9CR68
Q09154
P08067
P32837
Q8VDF2
Q09274
P34711
Q9ZPR7
Q96S37
Q8CFZ5
Q95YI5
Q9Z1Z0
Q13336
Q8VHL0
Q15849
P79457
P51863
P32366
O15342
Q9CQD8
Q3E7B6
Q16572
O35304
P38085
Q15904
P31406
P17255
P21281
P62814
P16140
P21283
Q9Z1G3
Q99L60
P31412
P32610
P50518
Q9D593
P22203
Q16864
Q9D1K2
P39111
Q9CR51
Q9WTT4
Q8BMC1
P48836
P41807
P25515
P32842
P27449
P63082
P50515
Q99437
Q91V37
P23968
Q04301
P38358
P25594
Q99385
P21796
Q9Z2L0
P04840
P45880
P40478
Q9Y277
O13880
P53241
O35633
Q6RG02
P54219
Q05940
Q8BRU6
P32563
Q13488
Q920R6
P32913
P40335
P34110
Q92331
Q9JHB4
Q9UPY5
P51811
Q9TVM2
Q6P5F9
P30822
Q924C1
Q96QU8
Q8L6Z8
Q10185
P38125
P38227
P32386
P39109
P25613
Q12359
P40004
P39953
O13779
P43549
P53257
Q9P5N0
P38750
P38776
P38988
Q04013
P38825
P40556
P40544
P40475
P40474
P40441
P40440
P47008
P39535
P34240
P34239
Q12235
Q9Z1K8
P32331
P38087
P53838
P42839
P27514
P53049
Q12324
O23810
Q7Z3T8
O13918
Q62720
Q62941
Q99726
O14863
O55174
Q8BGG0
P20107
P32804
Q12436
A6ZKK5
A6ZKR7
A6ZKS8
A6ZKW7
A6ZKY3
A6ZL38
A6ZL71
A6ZLB4
A6ZLM1
A6ZLM9
A6ZLN1
A6ZLN3
A6ZLU8
A6ZLY3
A6ZMB6
A6ZMD8
A6ZMV4
A6ZMV7
A6ZMX1
A6ZN17
A6ZNA6
A6ZND3
A6ZNQ0
A6ZNT1
A6ZNX9
A6ZP05
A6ZP64
A6ZPA7
A6ZPG3
A6ZPS1
A6ZPW7
A6ZPZ9
A6ZQ35
A6ZQ51
A6ZQ91
A6ZQC1
A6ZQC2
A6ZQG6
A6ZQI5
A6ZQI7
A6ZQM2
A6ZQQ0
A6ZQR8
A6ZQS1
A6ZQS8
A6ZQU1
A6ZQW8
A6ZR04
A6ZR43
A6ZRB1
A6ZRH9
A6ZRI4
A6ZRN3
A6ZRP8
A6ZRV2
A6ZRW3
A6ZS10
A6ZS26
A6ZS73
A6ZS77
A6ZS91
A6ZSC9
A6ZSD0
A6ZSE6
A6ZSF8
A6ZSI7
A6ZSQ3
A6ZSR6
A6ZST2
A6ZSU6
A6ZSV5
A6ZSV7
A6ZSV9
A6ZT03
A6ZT04
A6ZTG5
A6ZTH7
A6ZTJ1
A6ZTP8
A6ZTS0
A6ZTW6
A6ZTZ7
A6ZU01
A6ZU02
A6ZUA2
A6ZUD4
A6ZUF1
A6ZUJ3
A6ZUJ4
A6ZUM9
A6ZUT7
A6ZV10
A6ZV26
A6ZV40
A6ZV42
A6ZV47
A6ZV64
A6ZVG6
A6ZVP5
A6ZVR2
A6ZVY5
A6ZW21
A6ZWH2
A6ZWR4
A6ZWU7
A6ZX04
A6ZX11
A6ZX15
A6ZX65
A6ZX66
A6ZXB6
A6ZXW2
A6ZY13
A6ZY52
A6ZYP6
A6ZYU5
A6ZYX6
A6ZYY5
A6ZZB6
A6ZZD3
A6ZZF1
A6ZZJ9
A6ZZN6
A7A0K0
A7A0P7
A7A0R3
A7A0U0
A7A0U4
A7A1A7
A7A1M7
A7A1Q4
A7A1Q5
A7A1S0
A7A1W6
A7A273
A7LCN6
A7LCN9
A7LCP4
Q9P7V2
O15244
O15395
O43636
O75560
O75591
O95151
O95264
O95742
Q08357
Q12848
Q14728
Q8IUG8
Q8TAD4
Q8TDG3
Q92536
Q96D96
Q99415
Q9NQR5
Q9NS88
Q9NS89
Q9NZQ8
Q9P2U7
Q9UCD6
Q9UD80
Q9UJS3
Q9UMW6
Q9UNF7
Q9UPF3
Q9Y2C5
Q9Y694
Q9Y6N2
O17386
O17469
O17737
O17950
O18367
O45215
O76865
O77062
O77282
Q09432
Q09937
Q19447
Q20642
Q21070
Q24413
Q58AT9
Q5BIC0
Q6LA78
Q6LA80
Q6T363
Q6T364
Q7JPE9
Q7JPF0
Q7KTN8
Q7KUL6
Q7KUS6
Q7KUZ0
Q7KUZ1
Q8IFY7
Q8MPU3
Q8MQK6
Q8MQM5
Q8MRR4
Q8SYL2
Q8T0S9
Q95Q96
Q95Q97
Q95S08
Q95SS6
Q95T71
Q9GPF2
Q9GQ00
Q9TYA3
Q9U9K1
Q9U9Q7
Q9VDG5
Q9VHS6
Q9VKP2
Q9VM31
Q9VM32
Q9VMR4
Q9VNP7
Q9VPS6
Q9VYT4
Q9W3X9
Q9W4W6
Q9XTG4
Q9Y1A7
Q95JG8
Q9TU26
O64503
O80565
O80632
P93016
Q42400
Q94AG6
Q9C594
Q9CA93
Q9CAT6
Q9FGS5
Q9FKS8
Q9LZ20
Q9M024
Q9M0Y3
Q9SB67
Q9SHU7
Q9SIA5
Q9SJE9
Q9SKZ5
Q9ZUA5
Q71X11
Q720Z7
Q83DF9
Q9KMT9
Q9KMU0
Q9KMU1
Q9KMU2
Q9KTV8
A0JLM6
A0JNY0
A0PJT9
A1A4B2
A1KR23
A1L0S4
A1L2Z0
A1L359
A1L3C4
A1L3P4
A2A259
A2AFQ5
A2RRJ4
A2RRJ5
A2RS45
A2RS47
A2RSK7
A2RTC5
A2RTD4
A2RTW8
A2VCP3
A2VDE9
A2VDF4
A2VDF5
A2VDF7
A3FIN4
A3KMF0
A3KMF1
A3KML5
A3KPC9
A4FUR0
A4PBQ7
A4PBQ8
A5D6P3
A6H6R5
A7L9Z8
O08852
O08855
O08966
O09014
O09042
O35157
O35208
O35236
O35483
O35527
O35781
O35788
O35852
O35882
O35956
O54712
O54821
O54822
O54823
O54848
O54849
O54850
O54869
O54911
O54982
O54985
O54994
O55150
O55157
O70122
O70181
O70368
O70369
O70476
O70479
O70486
O70508
O70577
O70592
O70611
O88288
O88296
O88297
O88331
O88405
O88420
O88421
O88518
O88548
O88660
O88773
O88860
O88946
O88966
O89081
O89089
P70272
P70276
P70280
P70311
P70455
P70456
P70471
P70472
P70485
P70607
P70608
P70633
P97345
P97558
P97559
P97560
P97561
P97627
P97689
P97706
P97811
P97944
P97949
Q01340
Q05A24
Q05AC3
Q05BE2
Q05BQ0
Q05BS7
Q05C53
Q05CZ4
Q05D10
Q05D37
Q05DA2
Q05DG8
Q05DJ3
Q05DM6
Q05DP0
Q08EL1
Q0IJ80
Q0MTC2
Q0N2S5
Q0P666
Q0PCR4
Q0PCR5
Q0PCR6
Q0PD14
Q0PD15
Q0PD45
Q0PD48
Q0PD49
Q0PD53
Q0PD62
Q0PD63
Q0PD66
Q0PD67
Q0VB45
Q0VB90
Q0VBB8
Q0VBI9
Q0VBK4
Q0VBP9
Q0VF52
Q0VF54
Q0VF55
Q0VGN4
Q0VGS8
Q148B2
Q148R5
Q148W1
Q148W2
Q148W9
Q149D8
Q149D9
Q149I1
Q149L9
Q149R5
Q14AA6
Q14AG7
Q14B55
Q14B57
Q14B80
Q14BA3
Q14BC2
Q14BF9
Q14BL8
Q14BM0
Q14BR4
Q14BU3
Q14BV5
Q14CH2
Q14DJ1
Q14DK0
Q17R20
Q1LZJ5
Q1LZM1
Q1LZM8
Q1RLL2
Q1WWK8
Q1XID4
Q27PY9
Q27YN9
Q2HIZ9
Q2HJ05
Q2TAX1
Q2TBF8
Q2TK25
Q2TK26
Q2TK27
Q2VPB3
Q2YS33
Q2YS34
Q2YS35
Q2YS36
Q2YS37
Q2YS38
Q2YS39
Q32MF3
Q32MR6
Q32MR7
Q32MR8
Q32MT9
Q38IC9
Q38ID0
Q38ID1
Q38RA6
Q3B7L2
Q3KN89
Q3KNE1
Q3KNZ8
Q3KP15
Q3KP16
Q3KP77
Q3KP78
Q3KP94
Q3MI15
Q3MI50
Q3MI51
Q3T9E7
Q3T9M7
Q3T9U3
Q3T9X0
Q3T9Y7
Q3TAG9
Q3TAN0
Q3TAV7
Q3TAY6
Q3TB03
Q3TB27
Q3TB99
Q3TBP1
Q3TBV4
Q3TBZ8
Q3TC56
Q3TC99
Q3TCZ2
Q3TD17
Q3TD48
Q3TDN0
Q3TDQ9
Q3TDU7
Q3TE12
Q3TED0
Q3TEX3
Q3TF25
Q3TFE8
Q3TFU8
Q3TG21
Q3TG43
Q3TH64
Q3TH85
Q3THG0
Q3TIT8
Q3TJ33
Q3TJA5
Q3TLE8
Q3TLG4
Q3TLK5
Q3TLU5
Q3TLW5
Q3TM63
Q3TMC4
Q3TMH5
Q3TMR1
Q3TMR3
Q3TMR9
Q3TMU1
Q3TN17
Q3TN26
Q3TN44
Q3TN68
Q3TN88
Q3TNE6
Q3TNJ1
Q3TNM1
Q3TNN4
Q3TNX2
Q3TP13
Q3TP51
Q3TP52
Q3TPD9
Q3TPK5
Q3TPL8
Q3TPV0
Q3TPX9
Q3TQ28
Q3TQ45
Q3TQ53
Q3TQ68
Q3TQD3
Q3TQF3
Q3TQJ3
Q3TQK2
Q3TR14
Q3TR36
Q3TR38
Q3TR79
Q3TRP4
Q3TRQ3
Q3TRW5
Q3TRX5
Q3TRY2
Q3TS44
Q3TSL8
Q3TSM6
Q3TSQ6
Q3TT04
Q3TT91
Q3TTA5
Q3TTD2
Q3TTV2
Q3TTV4
Q3TU26
Q3TU75
Q3TU83
Q3TUU6
Q3TVF2
Q3TVX7
Q3TVY6
Q3TWM1
Q3TX10
Q3TX45
Q3TX70
Q3TXF0
Q3TXF9
Q3TXK6
Q3TXM9
Q3TXU4
Q3TY74
Q3TYG5
Q3TYI5
Q3TYJ1
Q3TYQ1
Q3TYT5
Q3TYU2
Q3TYV0
Q3TYY6
Q3TZ31
Q3TZ33
Q3TZ61
Q3TZH9
Q3TZK0
Q3TZM0
Q3TZN9
Q3TZR9
Q3U0B0
Q3U0D7
Q3U0J1
Q3U0R7
Q3U118
Q3U1S3
Q3U1T6
Q3U1Y7
Q3U263
Q3U2B7
Q3U2C1
Q3U2J2
Q3U2N3
Q3U2S8
Q3U2X5
Q3U2X8
Q3U306
Q3U3A6
Q3U3J6
Q3U3R5
Q3U3X8
Q3U4T9
Q3U542
Q3U652
Q3U6C5
Q3U7E0
Q3U7L1
Q3U7N8
Q3U800
Q3U889
Q3U8H8
Q3U9D7
Q3U9N9
Q3U9P2
Q3UA21
Q3UAM0
Q3UAN9
Q3UB35
Q3UB66
Q3UBL1
Q3UBS0
Q3UC76
Q3UCH8
Q3UCX4
Q3UD06
Q3UDC9
Q3UDF0
Q3UDM1
Q3UE85
Q3UEE7
Q3UEF3
Q3UEL7
Q3UEY4
Q3UF03
Q3UF21
Q3UF49
Q3UF73
Q3UF86
Q3UFR4
Q3UFV5
Q3UG45
Q3UGH8
Q3UGQ5
Q3UH23
Q3UH91
Q3UHA5
Q3UHC9
Q3UHN4
Q3UHQ2
Q3UHW8
Q3UI74
Q3UIE6
Q3UIP1
Q3UJ16
Q3UJ53
Q3UJA0
Q3UJS6
Q3UJV6
Q3UJY1
Q3UK48
Q3UK60
Q3UKB9
Q3UKD9
Q3UKQ5
Q3ULF2
Q3ULK1
Q3ULQ0
Q3ULZ7
Q3UM72
Q3UM93
Q3UMW4
Q3UN00
Q3UN73
Q3UNA4
Q3UNC8
Q3UNE8
Q3UNU3
Q3UNX2
Q3UNX7
Q3UP33
Q3UP55
Q3UPC0
Q3UPG8
Q3UPH6
Q3UPI8
Q3UPV6
Q3UQ02
Q3UQ23
Q3UQC8
Q3UQD4
Q3UQE1
Q3UQE8
Q3UQG9
Q3UQJ3
Q3UQK1
Q3UQM7
Q3UQQ0
Q3UQR1
Q3UQV9
Q3UR07
Q3UR13
Q3UR35
Q3URA6
Q3URD4
Q3US35
Q3US59
Q3USG4
Q3USQ9
Q3USR6
Q3USU5
Q3USV2
Q3USY0
Q3UTA4
Q3UTE7
Q3UTH1
Q3UTP8
Q3UTR0
Q3UTV4
Q3UUD0
Q3UUJ6
Q3UUL8
Q3UV12
Q3UV95
Q3UVI9
Q3UVW5
Q3UW12
Q3UWD6
Q3UWE2
Q3UWK4
Q3UWK7
Q3UWL5
Q3UWW0
Q3UX23
Q3UXG3
Q3UY08
Q3UY13
Q3UY14
Q3UY17
Q3UYD3
Q3UYJ4
Q3UYK6
Q3UYN0
Q3UYN6
Q3UZG1
Q3UZR5
Q3UZS0
Q3UZT1
Q3UZW2
Q3V050
Q3V054
Q3V0X4
Q3V161
Q3V1A2
Q3V1A9
Q3V1G1
Q3V1K7
Q3V2G1
Q3V2K2
Q3V318
Q3V394
Q3V3C2
Q3V3G0
Q3V3M3
Q3V4C1
Q3V4C3
Q3V4C7
Q3V5G8
Q3ZAS0
Q3ZAT1
Q3ZB20
Q496R6
Q496S6
Q497G1
Q497M5
Q497U9
Q499J1
Q499J3
Q49S98
Q4FJP8
Q4FJR7
Q4FJX1
Q4FJX7
Q4FJZ2
Q4FK40
Q4FK77
Q4FZD9
Q4G0B8
Q4KKY5
Q4KL26
Q4LG64
Q4QR92
Q4V8N6
Q4VA99
Q4VBE7
Q4VQI2
Q4W8V2
Q52L97
Q53YJ9
Q53YK0
Q53Z04
Q53Z09
Q53ZP5
Q53ZW9
Q542A1
Q542D9
Q542M2
Q542T7
Q543E4
Q543U3
Q544D7
Q544I7
Q544N3
Q545A2
Q545F5
Q545H9
Q546K5
Q546L7
Q54A87
Q562A9
Q566E3
Q571B0
Q571I1
Q571N1
Q58EV2
Q5BKP8
Q5D068
Q5D1J0
Q5DTI2
Q5DTM0
Q5DTQ7
Q5DTR3
Q5DU13
Q5DU19
Q5DU58
Q5DUA3
Q5DUA4
Q5DUA5
Q5DX24
Q5ERC7
Q5F0M4
Q5F227
Q5F228
Q5F292
Q5FWX9
Q5M931
Q5M9H4
Q5NBV0
Q5NBV7
Q5NBY0
Q5NBY1
Q5NCJ9
Q5NCL2
Q5NCT8
Q5NCT9
Q5NCU0
Q5NCW7
Q5ND23
Q5ND24
Q5ND25
Q5PQV1
Q5PQV3
Q5PQW5
Q5PQX4
Q5PSQ6
Q5PT52
Q5QGS3
Q5QGS4
Q5QGS7
Q5QGS8
Q5QGU0
Q5RJG2
Q5RKK1
Q5RLM2
Q5S8D1
Q5SQK1
Q5SRU6
Q5SRU7
Q5SRU8
Q5SRV5
Q5SRX2
Q5SRX3
Q5SRX8
Q5SRX9
Q5SS41
Q5SS46
Q5SSK5
Q5SSP3
Q5SUF5
Q5SUF6
Q5SUF7
Q5SUF8
Q5SUF9
Q5SUG0
Q5SUG1
Q5SUG2
Q5SUG3
Q5SUG4
Q5SUG5
Q5SUY9
Q5SVU0
Q5SVW9
Q5SW86
Q5SW87
Q5SW88
Q5SWV1
Q5SXG9
Q5SXH0
Q5SYK0
Q5SZ92
Q5SZ93
Q5U2U4
Q5U341
Q5U408
Q5U4C5
Q5U5X3
Q5U647
Q5UD31
Q5UD32
Q5UMH9
Q5XIW0
Q5XPT5
Q5XUN6
Q5ZPR7
Q60834
Q60835
Q61057
Q61185
Q61348
Q61607
Q61650
Q61779
Q61943
Q62173
Q62174
Q62196
Q62197
Q62204
Q62206
Q62235
Q62242
Q62435
Q62436
Q62437
Q62438
Q62439
Q62467
Q62494
Q62614
Q62644
Q62683
Q62861
Q62971
Q62999
Q63080
Q63089
Q63227
Q63235
Q63252
Q63314
Q63322
Q63323
Q63360
Q63380
Q63508
Q63509
Q63521
Q63522
Q63541
Q640N8
Q641L3
Q641N9
Q64576
Q64600
Q64608
Q66HN9
Q66HS9
Q66JS0
Q66L40
Q684J3
Q68EG0
Q68FL0
Q68FZ1
Q68V26
Q68V27
Q68V28
Q69Z52
Q69ZL4
Q69ZP1
Q69ZQ3
Q69ZW9
Q6A004
Q6A0B0
Q6A4K9
Q6AXF2
Q6AYU6
Q6AYW1
Q6AYX1
Q6AZ41
Q6AZ46
Q6AZ66
Q6AZ69
Q6AZ76
Q6AZ86
Q6B4I7
Q6DD95
Q6DFW5
Q6DKY7
Q6DUJ5
Q6EWG3
Q6EWG4
Q6EWG5
Q6EZ51
Q6GTI3
Q6GTI5
Q6GTX3
Q6I9B6
Q6IN37
Q6IR19
Q6IR25
Q6IR43
Q6IRJ1
Q6IRK4
Q6IU01
Q6J3R1
Q6KAP5
Q6KAU5
Q6LCL2
Q6LD28
Q6LE48
Q6LE97
Q6LE99
Q6LEA0
Q6LEA1
Q6LEA2
Q6LEA3
Q6LEA4
Q6MG94
Q6MG95
Q6MG96
Q6MG98
Q6MGA0
Q6MGA1
Q6MGA2
Q6MGA3
Q6MGA6
Q6MGA7
Q6NSV8
Q6NV56
Q6NVE0
Q6NXJ2
Q6NXM8
Q6NXZ2
Q6NXZ8
Q6NZC1
Q6NZE1
Q6P071
Q6P1F4
Q6P1F7
Q6P1H9
Q6P1Z8
Q6P250
Q6P506
Q6P565
Q6P5I4
Q6P5P0
Q6P6I3
Q6P6P9
Q6P6T0
Q6P6V5
Q6P8N4
Q6P8R9
Q6P912
Q6P9M2
Q6P9Y4
Q6PAH0
Q6PAL4
Q6PAQ0
Q6PCX2
Q6PD32
Q6PDC2
Q6PDD2
Q6PDI6
Q6PE92
Q6PFC8
Q6PFR1
Q6PFV8
Q6PGE4
Q6PUA8
Q6PW44
Q6PW50
Q6PW52
Q6Q2I3
Q6Q2I4
Q6Q472
Q6Q473
Q6Q6S2
Q6QF89
Q6QQR9
Q6SA09
Q6SR89
Q6T9D4
Q6UQ17
Q6VEU5
Q6VV64
Q6WG34
Q6XRG2
Q6XS92
Q6XS93
Q6ZPF0
Q6ZPF3
Q6ZPS7
Q6ZPX4
Q6ZPY3
Q6ZPZ4
Q6ZQ17
Q6ZQH5
Q6ZQM9
Q6ZWQ7
Q70X89
Q70X90
Q71QJ6
Q71RJ2
Q71UZ2
Q71V43
Q71V65
Q75N73
Q75T81
Q761U8
Q761U9
Q764Q5
Q764Q6
Q76N29
Q76N30
Q78DW2
Q78DW3
Q78DW4
Q78E63
Q78E64
Q78E94
Q78E95
Q78E96
Q78ED1
Q78EE8
Q78EG5
Q78EJ6
Q78I20
Q78P92
Q78PD2
Q792N9
Q792T6
Q7TML6
Q7TMQ0
Q7TMQ1
Q7TN23
Q7TNB5
Q7TNG1
Q7TNG4
Q7TNI3
Q7TNK0
Q7TNN1
Q7TNQ1
Q7TNX9
Q7TPL5
Q7TPW2
Q7TQ09
Q7TQB3
Q7TQC9
Q7TQH6
Q7TSI7
Q7TSK9
Q7TSP0
Q7TSV2
Q7TSX6
Q7TSZ6
Q7TT09
Q7TT74
Q7TT75
Q7TT76
Q7TT77
Q7TT78
Q80SZ6
Q80T78
Q80TI5
Q80U52
Q80U85
Q80U92
Q80U93
Q80UP8
Q80UQ5
Q80VG5
Q80VM6
Q80VR1
Q80VS6
Q80VV4
Q80VZ5
Q80WF6
Q80WG1
Q80WK2
Q80WU3
Q80WW8
Q80X16
Q80X31
Q80X33
Q80XA7
Q80XC0
Q80XE8
Q80XH6
Q80XM0
Q80XP2
Q80XS9
Q80Y23
Q80Y27
Q80YB5
Q80YC1
Q80YG4
Q80YP7
Q80Z27
Q80ZD3
Q80ZH2
Q80ZH4
Q80ZU2
Q80ZZ5
Q80ZZ8
Q810T7
Q810U9
Q811H1
Q812E2
Q812E6
Q812E7
Q8BFU8
Q8BG22
Q8BGD4
Q8BGP7
Q8BH24
Q8BH30
Q8BHG0
Q8BHI3
Q8BHJ3
Q8BHK3
Q8BHZ1
Q8BIE9
Q8BIS4
Q8BJB1
Q8BJL2
Q8BJM5
Q8BJP1
Q8BK25
Q8BK88
Q8BKQ0
Q8BL22
Q8BL47
Q8BLE7
Q8BLF7
Q8BLM5
Q8BLR0
Q8BLW7
Q8BLY4
Q8BM77
Q8BMD1
Q8BMH3
Q8BML4
Q8BMS7
Q8BNX2
Q8BP60
Q8BP96
Q8BPD5
Q8BPF7
Q8BPL9
Q8BPR6
Q8BQA0
Q8BQZ0
Q8BQZ8
Q8BRD0
Q8BRH5
Q8BRQ3
Q8BRT2
Q8BRT7
Q8BRU2
Q8BRU7
Q8BRX2
Q8BRZ6
Q8BSD4
Q8BT41
Q8BTC5
Q8BTG0
Q8BTM5
Q8BTN2
Q8BTP1
Q8BTQ3
Q8BTU5
Q8BU80
Q8BU91
Q8BUB0
Q8BUD6
Q8BUG8
Q8BUM2
Q8BUP1
Q8BUQ9
Q8BV61
Q8BVC3
Q8BVE9
Q8BVI9
Q8BVS7
Q8BVX2
Q8BWE2
Q8BWF6
Q8BWL3
Q8BWR7
Q8BWV3
Q8BWZ4
Q8BX59
Q8BXB3
Q8BXB4
Q8BXD1
Q8BXE2
Q8BXQ4
Q8BXT5
Q8BY69
Q8BY83
Q8BYI7
Q8BYW0
Q8BYY5
Q8BZ22
Q8BZ41
Q8BZ82
Q8BZC1
Q8BZF7
Q8BZH0
Q8BZJ4
Q8BZK5
Q8BZR3
Q8BZU0
Q8BZU3
Q8C009
Q8C048
Q8C061
Q8C070
Q8C0A7
Q8C0D2
Q8C0J8
Q8C0W8
Q8C0X7
Q8C0Y4
Q8C0Z9
Q8C140
Q8C188
Q8C1D0
Q8C1D9
Q8C274
Q8C2E0
Q8C2M7
Q8C2Q8
Q8C2T4
Q8C2Y6
Q8C324
Q8C3I3
Q8C3L6
Q8C3T7
Q8C4N2
Q8C4P9
Q8C4R0
Q8C4R7
Q8C4T8
Q8C604
Q8C695
Q8C6E4
Q8C6F5
Q8C6W4
Q8C6W6
Q8C734
Q8C782
Q8C7H7
Q8C7V6
Q8C7W4
Q8C7W8
Q8C825
Q8C853
Q8C858
Q8C872
Q8C8F5
Q8C8Q4
Q8C8S6
Q8C8Y6
Q8C926
Q8C943
Q8C9A0
Q8C9C1
Q8C9E1
Q8CAJ8
Q8CC01
Q8CC15
Q8CC38
Q8CC66
Q8CCA7
Q8CCI6
Q8CCM1
Q8CCS4
Q8CD21
Q8CD65
Q8CD96
Q8CDB7
Q8CDC6
Q8CE05
Q8CE89
Q8CED6
Q8CEK9
Q8CEM7
Q8CF61
Q8CF68
Q8CF74
Q8CF84
Q8CF94
Q8CFA0
Q8CFE6
Q8CFG7
Q8CFV6
Q8CFX6
Q8CFY2
Q8CG00
Q8CGS3
Q8CGZ5
Q8CHP3
Q8CHP4
Q8CHS9
Q8CHW8
Q8CIK3
Q8CIP6
Q8CIQ9
Q8CIW6
Q8CIY8
Q8CJ38
Q8CJ39
Q8CJD0
Q8CJH4
Q8CJH8
Q8CJH9
Q8JZL6
Q8JZP1
Q8JZR5
Q8JZR6
Q8JZS3
Q8JZT8
Q8JZU8
Q8JZZ9
Q8K0C2
Q8K0D1
Q8K0E3
Q8K142
Q8K1G6
Q8K1M3
Q8K1N0
Q8K2P7
Q8K2R2
Q8K2U5
Q8K2Y5
Q8K315
Q8K367
Q8K3F0
Q8K3H3
Q8K3J4
Q8K3N0
Q8K3N1
Q8K3P1
Q8K3P3
Q8K4H6
Q8K4S9
Q8K4X8
Q8K596
Q8K5A7
Q8K5B5
Q8K5D0
Q8QZU5
Q8R000
Q8R049
Q8R0C3
Q8R0F1
Q8R0L5
Q8R0M7
Q8R0X8
Q8R0Z4
Q8R125
Q8R139
Q8R1N7
Q8R1T7
Q8R1Z6
Q8R224
Q8R2F3
Q8R2F4
Q8R2F5
Q8R2J1
Q8R2J2
Q8R2J3
Q8R2Z3
Q8R309
Q8R3M1
Q8R3M4
Q8R427
Q8R462
Q8R4H9
Q8R4I5
Q8R4T9
Q8R4W9
Q8R4Y1
Q8R4Z2
Q8R504
Q8R505
Q8R520
Q8R521
Q8R522
Q8R5I9
Q8R5M6
Q8R5M7
Q8VBT4
Q8VC69
Q8VC78
Q8VCA0
Q8VCP6
Q8VCS9
Q8VCU6
Q8VCY5
Q8VD29
Q8VDD3
Q8VDJ4
Q8VDL0
Q8VDL1
Q8VDX1
Q8VEK9
Q8VH36
Q8VHH6
Q8VHS3
Q8VHS4
Q8VHS9
Q8VHT2
Q8VHT3
Q8VI07
Q8VI08
Q8VI09
Q8VI11
Q8VI12
Q8VI14
Q8VI29
Q8VI30
Q8VIA9
Q8VIE6
Q91VD7
Q91VE2
Q91VS4
Q91W06
Q91W10
Q91W98
Q91WD3
Q91WD8
Q91WM5
Q91WN3
Q91WU2
Q91WX8
Q91WX9
Q91X01
Q91X02
Q91X03
Q91X33
Q91XN8
Q91XN9
Q91YD0
Q91YH6
Q91YK1
Q91YW7
Q91Z28
Q91ZA9
Q91ZF5
Q91ZJ7
Q91ZL6
Q91ZL7
Q91ZL8
Q91ZL9
Q91ZM0
Q91ZM1
Q91ZP4
Q91ZQ6
Q91ZX5
Q920B7
Q920F0
Q920H7
Q921E4
Q921J0
Q921S5
Q922C6
Q922U9
Q922V9
Q923J3
Q923K6
Q923R8
Q923W2
Q924B6
Q924I4
Q924N7
Q924P1
Q924Y2
Q925G6
Q925J2
Q925Q7
Q925V9
Q95574
Q96LX3
Q99JC9
Q99JD0
Q99JE7
Q99JF2
Q99JF3
Q99JF9
Q99JG5
Q99JG6
Q99JG9
Q99JJ2
Q99JK8
Q99JQ3
Q99JR0
Q99K19
Q99K24
Q99KA3
Q99KD3
Q99KF4
Q99KM7
Q99KM9
Q99KT3
Q99L49
Q99L99
Q99M84
Q99MR3
Q99N21
Q99NG1
Q99P43
Q99PD9
Q99PR1
Q99PR9
Q9CPY8
Q9CQB1
Q9CQG4
Q9CQU9
Q9CR07
Q9CRQ8
Q9CRY0
Q9CSW3
Q9CSZ1
Q9CT20
Q9CT62
Q9CTA9
Q9CTG5
Q9CTT8
Q9CTU2
Q9CUB5
Q9CUD7
Q9CUE6
Q9CUT4
Q9CUV0
Q9CV67
Q9CV93
Q9CVV1
Q9CVZ0
Q9CW09
Q9CW16
Q9CW22
Q9CXC0
Q9CXJ4
Q9CXS2
Q9CY51
Q9CYD1
Q9CYG6
Q9CYI2
Q9CYV3
Q9CZ03
Q9CZL0
Q9CZR7
Q9D0A7
Q9D1A7
Q9D1F9
Q9D1R4
Q9D2I9
Q9D2V8
Q9D321
Q9D393
Q9D3L3
Q9D426
Q9D4B7
Q9D5E9
Q9D5V4
Q9D7Q6
Q9D7Z6
Q9D941
Q9D9D7
Q9D9E0
Q9D9Z4
Q9DA23
Q9DAC2
Q9DCE4
Q9DD04
Q9EPB0
Q9EPU9
Q9EQ26
Q9EQ27
Q9EQF4
Q9EQN9
Q9ER13
Q9ER14
Q9ER15
Q9ER32
Q9ER33
Q9ER36
Q9ER60
Q9ERA8
Q9ERH8
Q9ERM7
Q9ERN6
Q9ERS3
Q9ERU4
Q9ERU5
Q9ES04
Q9ES05
Q9ES37
Q9ES78
Q9ES96
Q9ESU7
Q9ESU8
Q9ESV8
Q9ESV9
Q9ESW7
Q9ET36
Q9ET70
Q9ET71
Q9ET72
Q9ET73
Q9ET74
Q9JHD6
Q9JHF5
Q9JHJ5
Q9JHS5
Q9JI80
Q9JIA2
Q9JIA8
Q9JIF8
Q9JIH0
Q9JIJ9
Q9JIK0
Q9JIT8
Q9JJ14
Q9JJ41
Q9JJ47
Q9JJ67
Q9JJ85
Q9JJJ0
Q9JJV9
Q9JKC5
Q9JKN1
Q9JKN2
Q9JKS7
Q9JKV6
Q9JL09
Q9JL11
Q9JL12
Q9JL29
Q9JL40
Q9JL41
Q9JLA8
Q9JLE7
Q9JLE8
Q9JLY2
Q9JM03
Q9JM75
Q9QUG4
Q9QUI8
Q9QUK7
Q9QUM6
Q9QUM8
Q9QVY5
Q9QWI1
Q9QWI2
Q9QWK1
Q9QWK3
Q9QWN7
Q9QWP5
Q9QWW4
Q9QWX3
Q9QX03
Q9QX04
Q9QX10
Q9QX15
Q9QX26
Q9QXI5
Q9QXI6
Q9QXK6
Q9QXM4
Q9QXX5
Q9QYA0
Q9QYA1
Q9QYB9
Q9QYM1
Q9QZC3
Q9R073
Q9R074
Q9R0C3
Q9R0P8
Q9R0T2
Q9R0W2
Q9R0X6
Q9R0Y1
Q9R1B4
Q9R1B5
Q9R1B6
Q9R1G1
Q9R1J5
Q9R1N0
Q9R1Q4
Q9R1V8
Q9R1Y7
Q9R222
Q9R223
Q9R238
Q9R239
Q9R272
Q9R287
Q9R291
Q9TQA6
Q9WTM1
Q9WTR3
Q9WTR4
Q9WTT8
Q9WTU8
Q9WU29
Q9WU30
Q9WUJ4
Q9WUJ5
Q9WUN9
Q9WUT2
Q9WVH4
Q9WVL8
Q9WVS3
Q9Z0T8
Q9Z134
Q9Z182
Q9Z1F5
Q9Z1G9
Q9Z1J7
Q9Z256
Q9Z257
Q9Z267
Q9Z295
Q9Z296
Q9Z2R3
Q9Z2S2
Q9Z2S3
Q9Z2S4
Q9Z2W4
Q0GFG2
Q1WGB5
Q20JQ4
Q285P3
Q3S2N4
Q5R205
Q5UM15
Q6DC22
Q7SY46
Q7SZM2
Q7T384
Q8AX88
Q8JFD2
Q8JFD6
Q8JHW1
Q9DF30
Q9DF53
