# Supplementary material for: GOPred: GO Molecular Function Prediction by Combined Classifiers
Source: PLoS One. 2010 Aug 31;5(8):e12382. doi: 10.1371/journal.pone.0012382 (PMC2930845; doi:10.1371/journal.pone.0012382)
Supplement: Dataset S1 — Dataset: Lists of UniProt IDs of proteins used as positive and negative samples for 300 GO terms. (14.59 MB TAR) [file pone.0012382.s002.tar › data/GO:0005216.positive.idlist.txt]

P46098
P35563
Q09429
Q63563
Q708S8
Q708S7
Q708S6
Q708S4
Q16515
Q925H0
P78348
Q6NXK8
Q9UHC3
Q6X1Y6
O35240
Q96FT7
Q23022
Q15822
Q91X60
P12389
P32297
Q8R4G9
P43681
O70174
Q2MKA5
P20420
Q15825
Q9R0W9
P36544
P49582
Q05941
Q98880
P02708
P04756
P17787
Q9ERK7
P12390
Q05901
Q8BMN3
P30926
Q8R493
P09690
Q07001
P02716
Q04844
P20782
P04760
Q920H4
P48182
Q93149
P84715
Q9D9K3
Q6H1V1
Q8VIM4
P54289
P54290
Q6PHS9
P91645
P97445
P54282
Q00975
O55017
Q05152
Q02294
Q13936
Q01815
P22002
Q01668
Q99246
P27732
Q15878
Q61290
Q07652
O60840
Q9JIS7
O43497
O95180
O88427
Q9P0X4
Q13698
Q02789
Q9MZL7
Q02641
Q8R3Z5
Q08289
Q8CC27
Q8VGC3
P54284
P54285
Q8R0S4
Q06432
O70578
Q9Y698
O88602
Q9JJV5
Q9UBN1
Q9JJV4
Q9UF02
P62956
P50077
P13569
Q64359
Q9WU61
P51800
Q06393
P51801
P35523
P35524
P51788
P35525
P51790
P51792
P51793
P51795
P51798
O00299
O15247
O95833
Q9D7P7
Q9Y696
P35526
Q8BXK9
Q8BHB9
P29974
Q62927
Q62398
Q16281
Q9JJZ8
Q9JJZ9
O65718
Q9U6B8
Q96D31
Q91ZR5
A2ARP9
Q80W99
Q8BVN3
Q93034
Q01362
Q14802
P59648
P62812
P62813
Q24352
P63137
P63079
O18276
P18508
Q8QZW7
P37020
P23415
Q64018
P07727
P23416
Q91XP5
P24524
P48167
P48168
Q94900
P23818
P23819
Q60934
P39087
Q8BMF5
Q61626
Q68ED2
O88704
Q9UL51
O88703
O88705
Q9Y3Q4
O70507
P78508
Q14654
Q61743
P70673
Q14500
Q9UNX9
Q8JZN3
Q99712
O88932
P48048
O88335
P35560
P63252
Q64273
P48549
P63250
P48050
P48544
P48545
P48051
P48542
Q15842
P97794
Q63664
P48543
Q9Z329
P70227
Q16322
P63143
P62482
Q8BGV7
Q8CDD8
Q9NS61
Q12791
Q08460
Q62976
Q16558
Q8CAE3
Q9Y691
Q9NPA1
Q86W47
Q9JIN6
Q09470
P16389
P63141
P22001
P15384
P22459
P22460
P17658
Q61923
Q17ST2
P17970
Q02280
P17971
P08510
P17972
Q03717
P15387
Q92953
P48547
Q14003
Q03721
Q8R1C0
Q03719
Q9Z0V2
Q9UK17
Q62897
P15382
Q9Y6J6
Q9D808
P63161
Q9WTW2
Q9H3M0
Q9UJ96
Q8R523
O95259
Q60603
Q12809
O35219
O08962
Q9ULD8
Q9UQ05
Q9ER47
P59111
O00180
O08581
P97438
O14649
Q9NYG8
O95279
Q9Y257
Q9Y2U2
Q9Z2T1
P57789
Q9JIS4
Q9H427
Q96T54
Q92952
Q9H2S1
P70604
O15554
O89109
P51787
Q9Z0N7
O43526
O43525
P56696
Q9JK97
Q9NR82
Q9JK45
Q96KK3
Q9BQ31
Q6ZPR4
Q8CEZ0
Q8BFX3
Q9D7X1
Q8VC57
Q8BNL5
Q8BJK1
Q8K595
Q8R4F0
P24612
P41821
Q8VHK5
Q91ZU9
Q00959
Q00961
P35438
Q9GZQ4
Q9NY12
Q9Y5S8
Q96PH1
Q03614
P51575
P47824
Q9UBL9
P49653
P56373
Q3UR32
Q99571
Q9JJX6
Q93086
O54803
Q99572
Q9Z1M0
Q9W0Y6
Q13563
O35245
Q09917
Q9Z0T6
O00168
Q9W0T5
Q24498
P21817
Q92736
Q15413
Q07699
Q99250
P04775
O60939
P54900
Q8BHK2
P35499
P15390
Q8IWT1
Q14524
P15389
Q01118
Q15858
Q62205
Q6QIY3
Q9UI33
Q9R053
Q61180
P37089
P51168
Q9WU38
P37090
P51172
P51170
Q9WU39
Q13796
Q61165
Q95V25
Q03720
P83094
P61266
O17185
P48613
P40310
Q7Z020
Q8BLA8
P48995
Q9R244
Q13507
Q9JMI9
Q9UBN4
O35119
Q9UL62
Q61143
P48994
O94759
Q9HCF6
Q7TN37
Q8CIR4
Q923J1
Q8R4D5
Q8NER1
Q704Y3
O35433
Q9Y5S1
Q9WTR1
Q8K424
Q9HBA0
Q9EPK8
Q9NQA5
P69744
Q9H1D0
Q91WD2
P19334
Q18120
Q09274
P21796
Q9Z2L0
P04840
P45880
P40478
Q9Y277
Q12324
A6ZPZ9
A6ZSI7
O43636
O75560
O75591
O95151
O95264
Q96D96
Q99415
Q9NS88
Q9NS89
Q9NZQ8
Q9UD80
Q9UJS3
Q9UNF7
Q9UPF3
Q9Y6N2
O17469
Q09937
Q21070
Q58AT9
Q7JPE9
Q7JPF0
Q7KTN8
Q7KUZ0
Q7KUZ1
Q8IFY7
Q8MPU3
Q8MRR4
Q8SYL2
Q95Q96
Q95Q97
Q95SS6
Q95T71
Q9GQ00
Q9VKP2
Q9VMR4
O80565
A0JNY0
A1KR23
A1L3C4
A2A259
A2RS45
A2RS47
A2VCP3
A2VDE9
A3KMF0
A3KMF1
A3KPC9
A6H6R5
O08852
O35208
O35236
O35781
O35788
O54712
O54821
O54822
O54823
O54848
O54849
O54850
O54869
O54911
O54982
O54985
O55150
O55157
O70181
O70368
O70369
O70479
O70486
O70508
O70611
O88405
O88420
O88421
O88518
O88660
O88860
O88966
O89089
P70272
P70276
P70311
P70471
P70472
P70607
P97627
P97706
P97811
P97944
Q01340
Q05A24
Q05BQ0
Q08EL1
Q0IJ80
Q0N2S5
Q0P666
Q0PCR4
Q0PCR5
Q0PCR6
Q0VB45
Q0VBI9
Q0VBK4
Q148R5
Q148W9
Q149I1
Q149L9
Q14B55
Q14B80
Q14BF9
Q17R20
Q1LZJ5
Q1LZM1
Q1LZM8
Q27YN9
Q2TAX1
Q2YS33
Q2YS34
Q2YS35
Q2YS36
Q2YS37
Q2YS38
Q2YS39
Q32MF3
Q32MR6
Q32MR7
Q32MT9
Q38IC9
Q38ID0
Q38ID1
Q3KNE1
Q3KNZ8
Q3KP15
Q3KP16
Q3KP77
Q3KP78
Q3KP94
Q3MI15
Q3MI50
Q3MI51
Q3T9U3
Q3TBP1
Q3TBV4
Q3TH85
Q3TM63
Q3TMU1
Q3TN68
Q3TNE6
Q3TP51
Q3TPX9
Q3TQ68
Q3TQF3
Q3TR36
Q3TR79
Q3TRP4
Q3TRQ3
Q3TSL8
Q3TTV4
Q3TUU6
Q3TYG5
Q3TYI5
Q3TYV0
Q3TZ31
Q3TZ61
Q3U0B0
Q3U118
Q3U2N3
Q3U2S8
Q3U306
Q3U3A6
Q3U652
Q3U6C5
Q3U7L1
Q3UCX4
Q3UDC9
Q3UEY4
Q3UF73
Q3UGQ5
Q3UH91
Q3UHA5
Q3UHC9
Q3UHN4
Q3ULZ7
Q3UM93
Q3UN00
Q3UNE8
Q3UNU3
Q3UPC0
Q3UPG8
Q3UPV6
Q3UQ02
Q3UQ23
Q3UQG9
Q3UQJ3
Q3UQQ0
Q3UQR1
Q3UQV9
Q3UR35
Q3URA6
Q3URD4
Q3USG4
Q3USQ9
Q3USV2
Q3UTV4
Q3UUD0
Q3UW12
Q3UWK7
Q3UWL5
Q3UX23
Q3UXG3
Q3UY08
Q3UYD3
Q3UYJ4
Q3UYN0
Q3UYN6
Q3UZG1
Q3UZS0
Q3UZT1
Q3V1A2
Q3V1A9
Q3V1G1
Q3V2K2
Q3V318
Q3V4C3
Q3ZAS0
Q3ZAT1
Q3ZB20
Q496R6
Q496S6
Q497U9
Q4KKY5
Q4KL26
Q4LG64
Q4VBE7
Q4VQI2
Q53YJ9
Q53YK0
Q53Z04
Q53Z09
Q544N3
Q545H9
Q546L7
Q562A9
Q5DU58
Q5F0M4
Q5F292
Q5NBY0
Q5NBY1
Q5NCT8
Q5NCT9
Q5NCU0
Q5PSQ6
Q5S8D1
Q5SQK1
Q5SRU6
Q5SRU7
Q5SRU8
Q5SSK5
Q5SUF5
Q5SUF6
Q5SUF7
Q5SUF8
Q5SUF9
Q5SUG0
Q5SUG1
Q5SUG2
Q5SUG3
Q5SUG4
Q5SUG5
Q5SUY9
Q5SXG9
Q5SXH0
Q5U408
Q5U5X3
Q5UMH9
Q5XPT5
Q60834
Q60835
Q61057
Q61779
Q61943
Q62173
Q62174
Q62196
Q62197
Q62204
Q62206
Q62235
Q62242
Q62467
Q62644
Q62683
Q62861
Q62999
Q63227
Q63360
Q63508
Q63509
Q63541
Q641L3
Q66HN9
Q68V26
Q68V27
Q68V28
Q69Z52
Q69ZQ3
Q6AYX1
Q6DD95
Q6DKY7
Q6EWG3
Q6EWG4
Q6EWG5
Q6I9B6
Q6IRJ1
Q6J3R1
Q6NV56
Q6P5P0
Q6P6P9
Q6P8R9
Q6P912
Q6P9M2
Q6PAQ0
Q6PDD2
Q6PE92
Q6PFV8
Q6PW44
Q6PW50
Q6PW52
Q6Q2I3
Q6Q2I4
Q6Q472
Q6Q473
Q6QF89
Q6VV64
Q6XS92
Q6XS93
Q6ZPX4
Q6ZQH5
Q70X89
Q70X90
Q71QJ6
Q71RJ2
Q71V43
Q76N29
Q76N30
Q78DW2
Q78DW3
Q78DW4
Q78E63
Q78EJ6
Q792N9
Q792T6
Q7TNB5
Q7TNG1
Q7TNI3
Q7TQ09
Q7TSI7
Q7TSV2
Q7TT74
Q7TT75
Q7TT76
Q7TT77
Q7TT78
Q80U92
Q80UQ5
Q80VM6
Q80VR1
Q80VZ5
Q80WG1
Q80WU3
Q80WW8
Q80X16
Q80X31
Q80X33
Q80XE8
Q80XH6
Q80YC1
Q80ZH4
Q80ZU2
Q80ZZ5
Q811H1
Q812E6
Q812E7
Q8BG22
Q8BGP7
Q8BIE9
Q8BLR0
Q8BLY4
Q8BNX2
Q8BPR6
Q8BQZ0
Q8BQZ8
Q8BRQ3
Q8BRT2
Q8BRT7
Q8BRU2
Q8BT41
Q8BV61
Q8BZ22
Q8BZF7
Q8BZK5
Q8C061
Q8C0J8
Q8C0Z9
Q8C274
Q8C2E0
Q8C324
Q8C3I3
Q8C4R0
Q8C4R7
Q8C4T8
Q8C6W4
Q8C734
Q8C782
Q8C825
Q8C853
Q8C8F5
Q8C8Q4
Q8C8Y6
Q8C9A0
Q8C9E1
Q8CAJ8
Q8CC01
Q8CC38
Q8CCI6
Q8CCM1
Q8CCS4
Q8CD65
Q8CDC6
Q8CED6
Q8CEM7
Q8CF84
Q8CFG7
Q8CFV6
Q8CFY2
Q8CG00
Q8CGZ5
Q8CHP3
Q8CHP4
Q8CJ38
Q8CJ39
Q8JZL6
Q8K0C2
Q8K0D1
Q8K1N0
Q8K367
Q8K3J4
Q8K3P1
Q8K3P3
Q8K5A7
Q8R1Z6
Q8R2F3
Q8R2F4
Q8R2F5
Q8R2Z3
Q8R5M6
Q8R5M7
Q8VHH6
Q8VHS3
Q8VHS4
Q8VHS9
Q8VHT2
Q8VHT3
Q8VI07
Q8VI08
Q8VI09
Q8VI11
Q8VI12
Q8VI29
Q8VI30
Q91VE2
Q91WM5
Q91WX8
Q91WX9
Q91X01
Q91X02
Q91X03
Q91XN8
Q91XN9
Q91Z28
Q91ZF5
Q91ZL6
Q91ZL7
Q91ZL8
Q91ZL9
Q91ZM0
Q91ZM1
Q920H7
Q922U9
Q923K6
Q923W2
Q924B6
Q924I4
Q925G6
Q925J2
Q925Q7
Q99JC9
Q99JD0
Q99JE7
Q99JF2
Q99JF3
Q99JF9
Q99JG9
Q99KF4
Q99L49
Q99L99
Q99M84
Q99P43
Q99PR9
Q9CRQ8
Q9CSZ1
Q9CTT8
Q9CTU2
Q9CUD7
Q9CUT4
Q9CUV0
Q9CVV1
Q9CYD1
Q9D5E9
Q9DCE4
Q9EPB0
Q9EPU9
Q9EQ26
Q9EQ27
Q9ER13
Q9ER14
Q9ER15
Q9ER32
Q9ER33
Q9ER60
Q9ERN6
Q9ERS3
Q9ERU4
Q9ERU5
Q9ES37
Q9ESV8
Q9ESV9
Q9JHD6
Q9JHJ5
Q9JI80
Q9JIA8
Q9JIF8
Q9JIJ9
Q9JIK0
Q9JJ14
Q9JJ67
Q9JJ85
Q9JJJ0
Q9JJV9
Q9JKC5
Q9JKS7
Q9JL29
Q9JLE7
Q9JLE8
Q9QUI8
Q9QWK1
Q9QWN7
Q9QWP5
Q9QWW4
Q9QWX3
Q9QX15
Q9QX26
Q9QXK6
Q9QXM4
Q9QYM1
Q9QZC3
Q9R0C3
Q9R0P8
Q9R0Y1
Q9R1B4
Q9R1B5
Q9R1B6
Q9R1G1
Q9R1J5
Q9R272
Q9R287
Q9R291
Q9WTU8
Q9WUJ4
Q9WUN9
Q9WUT2
Q9Z134
Q9Z182
Q9Z256
Q9Z257
Q9Z2S2
Q9Z2S3
Q9Z2S4
Q9Z2W4
Q0GFG2
Q20JQ4
Q5R205
Q5UM15
Q6DC22
Q7SZM2
Q8JFD6
Q9DF53
