# Supplementary material for: GOPred: GO Molecular Function Prediction by Combined Classifiers
Source: PLoS One. 2010 Aug 31;5(8):e12382. doi: 10.1371/journal.pone.0012382 (PMC2930845; doi:10.1371/journal.pone.0012382)
Supplement: Dataset S1 — Dataset: Lists of UniProt IDs of proteins used as positive and negative samples for 300 GO terms. (14.59 MB TAR) [file pone.0012382.s002.tar › data/GO:0005230.positive.idlist.txt]

P46098
P35563
Q23022
Q15822
Q91X60
P12389
P32297
Q8R4G9
P43681
O70174
Q2MKA5
P20420
Q15825
Q9R0W9
P36544
P49582
Q05941
P02708
P04756
P17787
Q9ERK7
P12390
Q05901
Q8BMN3
P30926
Q8R493
P09690
Q07001
P02716
Q04844
P20782
P04760
Q920H4
P48182
Q93149
P62812
P62813
P63137
O18276
P18508
Q8QZW7
P23415
Q64018
P07727
P23416
Q91XP5
P24524
P48167
P48168
Q94900
P23819
Q8BMF5
Q91ZU9
Q00959
P51575
P47824
P56373
Q3UR32
Q99571
Q9JJX6
O54803
Q99572
Q9Z1M0
P61266
O95264
Q9UPF3
Q58AT9
Q8IFY7
Q8MPU3
Q95Q96
Q95Q97
Q9GQ00
A1KR23
A2VCP3
O54712
O54848
O54849
O54850
O88966
P70471
P70472
Q05A24
Q0VBI9
Q0VBK4
Q148R5
Q149L9
Q17R20
Q1LZM1
Q38IC9
Q38ID0
Q38ID1
Q3KP15
Q3KP16
Q3KP94
Q3TBP1
Q3TQF3
Q3TR36
Q3TRQ3
Q3TUU6
Q3TYV0
Q3UCX4
Q3UEY4
Q3ULZ7
Q3UM93
Q3UN00
Q3URA6
Q3URD4
Q3USV2
Q3UUD0
Q3UZS0
Q3V1A2
Q4LG64
Q53YJ9
Q53YK0
Q546L7
Q562A9
Q5F292
Q5NCT8
Q5NCT9
Q5NCU0
Q5PSQ6
Q5SRU6
Q5SRU7
Q5SRU8
Q5SUG5
Q5SUY9
Q5SXG9
Q5SXH0
Q5U5X3
Q5UMH9
Q61943
Q62683
Q62999
Q63227
Q6P5P0
Q6PW44
Q6PW50
Q6PW52
Q80VM6
Q80VZ5
Q812E6
Q812E7
Q8BGP7
Q8BIE9
Q8BT41
Q8C4R7
Q8C6W4
Q8CC01
Q8CG00
Q8CHP3
Q8CHP4
Q8CJ38
Q8CJ39
Q8K1N0
Q8K367
Q8K3J4
Q8K3P1
Q8VHH6
Q8VI07
Q8VI08
Q8VI09
Q8VI11
Q8VI12
Q91VE2
Q99JC9
Q99JD0
Q99JG9
Q9CVV1
Q9EPU9
Q9JHD6
Q9JHJ5
Q9JI80
Q9JIA8
Q9JIF8
Q9JL29
Q9JLE7
Q9JLE8
Q9QXK6
Q9QXM4
Q9R0C3
Q9R1J5
Q9R291
Q9WUN9
Q9Z256
Q9Z257
Q6DC22
Q7SZM2
