# Supplementary material for: GOPred: GO Molecular Function Prediction by Combined Classifiers
Source: PLoS One. 2010 Aug 31;5(8):e12382. doi: 10.1371/journal.pone.0012382 (PMC2930845; doi:10.1371/journal.pone.0012382)
Supplement: Dataset S1 — Dataset: Lists of UniProt IDs of proteins used as positive and negative samples for 300 GO terms. (14.59 MB TAR) [file pone.0012382.s002.tar › data/GO:0005244.positive.idlist.txt]

P84715
P54289
P54290
Q6PHS9
P91645
P97445
P54282
Q00975
O55017
Q05152
Q02294
Q13936
Q01815
P22002
Q01668
Q99246
P27732
Q15878
Q61290
Q07652
O60840
Q9JIS7
O43497
O95180
O88427
Q9P0X4
Q13698
Q02789
Q02641
Q8R3Z5
Q08289
Q8CC27
Q8VGC3
P54284
P54285
O00305
Q8R0S4
Q06432
O70578
Q9Y698
O88602
Q9JJV5
Q9UBN1
Q9JJV4
Q9UF02
P62956
P51800
P51801
P35523
P35524
P51788
P35525
P51790
P51792
P51793
Q9D7P7
Q8BXK9
Q8BHB9
O65718
P37020
Q68ED2
P78508
Q14654
Q61743
P70673
Q14500
Q9UNX9
Q8JZN3
Q99712
P48048
O88335
P35560
P63252
Q64273
P48549
P63250
P48050
P48544
P48545
P48051
P48542
Q15842
P97794
Q63664
P48543
P63143
P62482
Q8BGV7
Q8CDD8
Q9NS61
Q08460
Q09470
P16389
P63141
P22001
P15384
P22459
P22460
P17658
Q61923
Q17ST2
P17970
Q02280
P17971
P08510
P17972
Q03717
P15387
Q92953
P48547
Q14003
Q03721
Q8R1C0
Q03719
Q9Z0V2
Q9UK17
Q62897
P15382
Q9Y6J6
Q9D808
P63161
Q9WTW2
Q9UJ96
Q8R523
O95259
Q60603
Q12809
O35219
O08962
Q9ULD8
Q9UQ05
Q9ER47
P59111
O00180
P97438
Q9Y257
Q9H427
P51787
Q9Z0N7
O43526
O43525
Q9JK97
Q9NR82
Q9JK45
Q96KK3
Q9BQ31
Q8CEZ0
Q8BFX3
Q9D7X1
Q8VC57
Q8BNL5
Q8BJK1
Q9Y5S8
Q13563
Q07699
Q99250
P04775
O60939
P54900
Q8BHK2
P35499
P15390
Q8IWT1
Q14524
P15389
Q01118
Q15858
Q6QIY3
Q9UI33
Q9R053
P48613
Q18120
P21796
P45880
Q9Y277
Q12324
A6ZPZ9
Q96D96
Q9NS88
Q9NS89
Q9UD80
Q09937
Q7JPE9
Q7JPF0
Q8MRR4
Q8SYL2
Q95SS6
Q95T71
A1L3C4
A2RS47
A2VDE9
A3KPC9
A6H6R5
O35781
O54821
O54822
O54823
O54985
O70368
O70369
O70479
O70611
O88405
O88420
O88421
O88518
O89089
P70272
P70276
P97944
Q05BQ0
Q0N2S5
Q0P666
Q0PCR4
Q0PCR5
Q0PCR6
Q0VB45
Q27YN9
Q2YS33
Q2YS34
Q2YS35
Q2YS36
Q2YS37
Q2YS38
Q2YS39
Q32MF3
Q32MR6
Q32MR7
Q3MI15
Q3T9U3
Q3TH85
Q3TPX9
Q3TSL8
Q3TYI5
Q3TZ61
Q3U0B0
Q3U118
Q3U2N3
Q3U2S8
Q3U6C5
Q3U7L1
Q3UGQ5
Q3UH91
Q3UHA5
Q3UHC9
Q3UHN4
Q3UNE8
Q3UPC0
Q3UPG8
Q3UPV6
Q3UQ23
Q3UQG9
Q3UQQ0
Q3USQ9
Q3UTV4
Q3UWK7
Q3UX23
Q3UXG3
Q3UY08
Q3UYJ4
Q3UYN6
Q3V1A9
Q3V4C3
Q3ZAT1
Q3ZB20
Q4KL26
Q4VBE7
Q4VQI2
Q53Z09
Q544N3
Q545H9
Q5S8D1
Q5SUF5
Q5SUF6
Q5SUF7
Q5SUF8
Q5SUF9
Q5SUG0
Q5SUG1
Q5SUG2
Q5SUG3
Q5SUG4
Q60834
Q61779
Q62173
Q62196
Q62206
Q62235
Q62242
Q62467
Q62861
Q63360
Q63508
Q63509
Q63541
Q68V27
Q68V28
Q69ZQ3
Q6AYX1
Q6DD95
Q6DKY7
Q6EWG3
Q6EWG4
Q6EWG5
Q6I9B6
Q6P6P9
Q6P912
Q6PDD2
Q6PE92
Q6PFV8
Q6XS92
Q6XS93
Q6ZPX4
Q6ZQH5
Q71QJ6
Q71RJ2
Q71V43
Q76N29
Q76N30
Q78EJ6
Q7TNG1
Q7TNI3
Q7TQ09
Q7TT74
Q7TT75
Q7TT76
Q7TT77
Q7TT78
Q80UQ5
Q80VR1
Q80WG1
Q80WW8
Q80X16
Q80X33
Q80XE8
Q80ZU2
Q8BLY4
Q8BQZ8
Q8BRT7
Q8BV61
Q8BZK5
Q8C061
Q8C274
Q8C3I3
Q8C4R0
Q8C4T8
Q8C734
Q8C782
Q8C8F5
Q8C8Q4
Q8C8Y6
Q8CAJ8
Q8CC38
Q8CCI6
Q8CCS4
Q8CD65
Q8CFG7
Q8JZL6
Q8K0D1
Q8K3P3
Q8K5A7
Q8R1Z6
Q8R2F3
Q8R2F4
Q8R2F5
Q8R5M6
Q8R5M7
Q8VHS3
Q8VHS4
Q8VHS9
Q8VHT2
Q8VHT3
Q91WM5
Q91WX8
Q91WX9
Q91XN8
Q91XN9
Q91ZF5
Q920H7
Q923K6
Q923W2
Q925G6
Q99JE7
Q99JF2
Q99JF3
Q99JF9
Q99M84
Q99P43
Q99PR9
Q9CRQ8
Q9CSZ1
Q9CTU2
Q9CYD1
Q9D5E9
Q9DCE4
Q9EPB0
Q9EQ26
Q9EQ27
Q9ER13
Q9ER14
Q9ER15
Q9ER60
Q9ERS3
Q9ESV9
Q9JIJ9
Q9JIK0
Q9JJ85
Q9JJV9
Q9JKC5
Q9JKS7
Q9QYM1
Q9QZC3
Q9R0P8
Q9R1B4
Q9R1B5
Q9R1B6
Q9R287
Q9WTU8
Q9WUT2
Q20JQ4
Q8JFD6
Q9DF53
