# Supplementary material for: GOPred: GO Molecular Function Prediction by Combined Classifiers
Source: PLoS One. 2010 Aug 31;5(8):e12382. doi: 10.1371/journal.pone.0012382 (PMC2930845; doi:10.1371/journal.pone.0012382)
Supplement: Dataset S1 — Dataset: Lists of UniProt IDs of proteins used as positive and negative samples for 300 GO terms. (14.59 MB TAR) [file pone.0012382.s002.tar › data/GO:0005249.positive.idlist.txt]

P84715
O65718
P78508
Q14654
Q61743
P70673
Q14500
Q9UNX9
Q8JZN3
Q99712
P48048
O88335
P35560
P63252
Q64273
P48549
P63250
P48050
P48544
P48545
P48051
P48542
Q15842
P97794
Q63664
P48543
P63143
P62482
Q8BGV7
Q8CDD8
Q9NS61
Q08460
Q09470
P16389
P63141
P22001
P15384
P22459
P22460
P17658
Q61923
Q17ST2
P17970
Q02280
P17971
P08510
P17972
Q03717
P15387
Q92953
P48547
Q14003
Q03721
Q8R1C0
Q03719
Q9Z0V2
Q9UK17
Q62897
P15382
Q9Y6J6
Q9D808
P63161
Q9WTW2
Q9UJ96
Q8R523
O95259
Q60603
Q12809
O35219
O08962
Q9ULD8
Q9UQ05
Q9ER47
P59111
O00180
P97438
Q9Y257
P51787
Q9Z0N7
O43526
O43525
Q9JK97
Q9NR82
Q9JK45
Q96KK3
Q9BQ31
Q8CEZ0
Q8BFX3
Q9D7X1
Q8VC57
Q8BNL5
Q8BJK1
Q18120
Q09937
Q7JPE9
Q7JPF0
Q8SYL2
Q95SS6
Q95T71
A1L3C4
A2RS47
O70479
Q0N2S5
Q0VB45
Q32MR6
Q32MR7
Q3MI15
Q3T9U3
Q3TH85
Q3TPX9
Q3TSL8
Q3TZ61
Q3U0B0
Q3U118
Q3U6C5
Q3U7L1
Q3UGQ5
Q3UHC9
Q3UPC0
Q3UPV6
Q3UQ23
Q3USQ9
Q3UTV4
Q3UXG3
Q3UYJ4
Q3V4C3
Q3ZAT1
Q4VBE7
Q4VQI2
Q53Z09
Q544N3
Q545H9
Q6AYX1
Q6DKY7
Q6I9B6
Q6P6P9
Q6ZQH5
Q80VR1
Q80WG1
Q80WW8
Q80X33
Q80XE8
Q80ZU2
Q8BLY4
Q8BQZ8
Q8BV61
Q8BZK5
Q8C4T8
Q8C782
Q8C8Y6
Q8CC38
Q8CCI6
Q8CD65
Q8JZL6
Q8K0D1
Q8K3P3
Q8R1Z6
Q8VHS3
Q8VHS4
Q91WM5
Q99JE7
Q9CSZ1
Q9CTU2
Q9D5E9
Q9EPB0
Q9EQ26
Q9EQ27
Q9ER13
Q9ER14
Q9ER15
Q9QYM1
