# Supplementary material for: GOPred: GO Molecular Function Prediction by Combined Classifiers
Source: PLoS One. 2010 Aug 31;5(8):e12382. doi: 10.1371/journal.pone.0012382 (PMC2930845; doi:10.1371/journal.pone.0012382)
Supplement: Dataset S1 — Dataset: Lists of UniProt IDs of proteins used as positive and negative samples for 300 GO terms. (14.59 MB TAR) [file pone.0012382.s002.tar › data/GO:0005253.positive.idlist.txt]

Q920H4
Q6H1V1
Q8VIM4
P13569
Q9WU61
P51800
Q06393
P51801
P35523
P35524
P51788
P35525
P51790
P51792
P51793
P51795
P51798
O00299
O15247
O95833
Q9D7P7
Q9Y696
P35526
Q8BXK9
Q8BHB9
Q14802
P63079
P18508
P37020
P23415
Q64018
P07727
P23416
P24524
P48167
P48168
Q94900
Q9GZQ4
Q03614
Q13563
O00168
Q9Z2L0
P04840
P40478
A6ZPZ9
O95151
Q9UJS3
Q9UNF7
Q9UPF3
Q9Y6N2
Q58AT9
Q8IFY7
Q8MPU3
Q95Q96
Q95Q97
Q9GQ00
A1KR23
O54821
O54822
O54823
O54848
O54849
O54850
O88860
Q0VBI9
Q3UQR1
Q546L7
Q562A9
Q5NCT8
Q5NCT9
Q5NCU0
Q5PSQ6
Q5U5X3
Q5XPT5
Q63227
Q66HN9
Q6P912
Q6PW52
Q6Q472
Q6Q473
Q7TT74
Q7TT75
Q7TT76
Q7TT77
Q7TT78
Q8BG22
Q8BZF7
Q8C324
Q8C9E1
Q8CCM1
Q8R2Z3
Q91Z28
Q91ZF5
Q99JC9
Q99JD0
Q99JG9
Q9CYD1
Q9QX15
Q9R287
Q6DC22
