# Supplementary material for: GOPred: GO Molecular Function Prediction by Combined Classifiers
Source: PLoS One. 2010 Aug 31;5(8):e12382. doi: 10.1371/journal.pone.0012382 (PMC2930845; doi:10.1371/journal.pone.0012382)
Supplement: Dataset S1 — Dataset: Lists of UniProt IDs of proteins used as positive and negative samples for 300 GO terms. (14.59 MB TAR) [file pone.0012382.s002.tar › data/GO:0005262.positive.idlist.txt]

Q9D9K3
P54289
P54290
Q6PHS9
P91645
P97445
P54282
Q00975
O55017
Q05152
Q02294
Q13936
Q01815
P22002
Q01668
Q99246
P27732
Q15878
Q61290
Q07652
O60840
Q9JIS7
O43497
O95180
O88427
Q9P0X4
Q13698
Q02789
Q9MZL7
Q02641
Q8R3Z5
Q08289
Q8CC27
Q8VGC3
P54284
P54285
O00305
Q8R0S4
Q06432
O70578
Q9Y698
O88602
Q9JJV5
Q9UBN1
Q9JJV4
Q9UF02
P62956
P50077
O65718
Q9U6B8
Q96D31
Q93034
Q01362
Q68ED2
Q9Z329
P70227
P41821
Q91ZU9
O35245
Q09917
Q24498
P21817
Q92736
Q15413
P83094
Q8BLA8
P48995
Q9R244
Q13507
Q9UBN4
O35119
Q9UL62
Q61143
O94759
Q7TN37
Q923J1
Q8R4D5
Q8NER1
Q704Y3
Q9WTR1
Q9EPK8
Q9NQA5
P69744
Q9H1D0
Q91WD2
P19334
Q12324
A6ZSI7
O75560
O75591
Q9NS88
Q9NS89
Q9UD80
Q21070
Q7KUZ0
Q7KUZ1
Q8MRR4
A0JNY0
A3KPC9
A6H6R5
O08852
O35208
O35781
O54911
O54985
O70181
O70368
O70369
O88405
O88518
O89089
P70272
P97944
Q0IJ80
Q0PCR4
Q0PCR5
Q0PCR6
Q148W9
Q27YN9
Q2YS33
Q2YS34
Q2YS35
Q2YS36
Q2YS37
Q2YS38
Q2YS39
Q32MF3
Q3TRP4
Q3TTV4
Q3TYG5
Q3TYI5
Q3U2N3
Q3U306
Q3UHA5
Q3UHN4
Q3UNE8
Q3UPG8
Q3UQG9
Q3UQQ0
Q3UWK7
Q3UWL5
Q3UX23
Q3UY08
Q3UYN6
Q3UZG1
Q3V1A9
Q3V2K2
Q3V318
Q3ZB20
Q496R6
Q496S6
Q497U9
Q4KKY5
Q4KL26
Q5DU58
Q5F0M4
Q5S8D1
Q5SUF5
Q5SUF6
Q5SUF7
Q5SUF8
Q5SUF9
Q5SUG0
Q5SUG1
Q5SUG2
Q5SUG3
Q5SUG4
Q60834
Q60835
Q61057
Q61779
Q62173
Q62174
Q62196
Q62197
Q62235
Q641L3
Q69Z52
Q6DD95
Q6J3R1
Q6NV56
Q6PDD2
Q6PE92
Q6PFV8
Q6QF89
Q6XS92
Q6XS93
Q6ZPX4
Q71QJ6
Q71RJ2
Q71V43
Q76N29
Q76N30
Q78EJ6
Q7TNG1
Q7TNI3
Q7TQ09
Q7TSI7
Q80UQ5
Q80X16
Q80ZZ5
Q8BNX2
Q8BPR6
Q8BRT7
Q8BRU2
Q8C061
Q8C0J8
Q8C4R0
Q8C734
Q8C8F5
Q8C8Q4
Q8CDC6
Q8CED6
Q8CEM7
Q8CFG7
Q8K5A7
Q8R2F3
Q8R2F4
Q8R2F5
Q8R5M6
Q8R5M7
Q8VHS9
Q8VHT2
Q8VHT3
Q91WX8
Q91WX9
Q91XN8
Q91XN9
Q91ZL6
Q91ZL7
Q91ZL8
Q91ZL9
Q91ZM0
Q91ZM1
Q920H7
Q922U9
Q923K6
Q923W2
Q925J2
Q99JF2
Q99JF3
Q99JF9
Q99L49
Q99M84
Q99P43
Q99PR9
Q9CRQ8
Q9CTT8
Q9CUT4
Q9ERN6
Q9ERS3
Q9ES37
Q9JIJ9
Q9JIK0
Q9JJ85
Q9JJJ0
Q9JKS7
Q9R0P8
Q9R1B4
Q9R1B5
Q9R1B6
Q9R1G1
Q9R272
Q9WTU8
Q9WUT2
