# Supplementary material for: GOPred: GO Molecular Function Prediction by Combined Classifiers
Source: PLoS One. 2010 Aug 31;5(8):e12382. doi: 10.1371/journal.pone.0012382 (PMC2930845; doi:10.1371/journal.pone.0012382)
Supplement: Material S1 — Detailed statistics of test results for 5-fold cross validation on 300 GO terms is available in tab-delimited text format. (0.16 MB TXT) [file pone.0012382.s003.txt]

GO:0003676 table:
Method	   TP	   FP	   TN	   FN	 SENS	 SPEC	MedRFP	  ROC	   F1	  PPV	
spmap	 5354	  370	 2276	  870	86.02	86.02	0.03	0.93	0.8962	0.94
blast	 5653	  240	 2406	  571	90.83	90.93	0.05	0.97	0.9331	0.96
peps	 4489	  737	 1896	 1709	72.43	72.01	0.15	0.79	0.7859	0.86
voting	 5509	  324	 2322	  715	88.51	87.76	0.02	0.97	0.9138	0.94
mean	 5571	  302	 2344	  653	89.51	88.59	0.01	0.96	0.9211	0.95
wmean	 5646	  250	 2396	  578	90.71	90.55	0.01	0.97	0.9317	0.96
add	 5572	  275	 2371	  652	89.52	89.61	0.01	0.95	0.9232	0.95
%%
GO:0016787 table:
Method	   TP	   FP	   TN	   FN	 SENS	 SPEC	MedRFP	  ROC	   F1	  PPV	
spmap	 4079	  387	 1856	  855	82.67	82.75	0.02	0.91	0.8679	0.91
blast	 4482	  205	 2038	  452	90.84	90.86	0.07	0.97	0.9317	0.96
peps	 3103	  832	 1396	 1824	62.98	62.66	0.29	0.67	0.7003	0.79
voting	 4273	  282	 1961	  661	86.60	87.43	0.02	0.97	0.9006	0.94
mean	 4326	  247	 1996	  608	87.68	88.99	0.01	0.94	0.9101	0.95
wmean	 4458	  224	 2019	  476	90.35	90.01	0.01	0.96	0.9272	0.95
add	 4425	  230	 2013	  509	89.68	89.75	0.01	0.96	0.9229	0.95
%%
GO:0016740 table:
Method	   TP	   FP	   TN	   FN	 SENS	 SPEC	MedRFP	  ROC	   F1	  PPV	
spmap	 3955	  398	 2089	  756	83.95	84.00	0.01	0.92	0.8727	0.91
blast	 4348	  192	 2295	  363	92.29	92.28	0.06	0.98	0.9400	0.96
peps	 3002	  902	 1567	 1697	63.89	63.47	0.23	0.69	0.6979	0.77
voting	 4132	  271	 2216	  579	87.71	89.10	0.01	0.97	0.9067	0.94
mean	 4154	  236	 2251	  557	88.18	90.51	0.00	0.96	0.9129	0.95
wmean	 4305	  193	 2294	  406	91.38	92.24	0.00	0.97	0.9350	0.96
add	 4297	  218	 2269	  414	91.21	91.23	0.00	0.97	0.9315	0.95
%%
GO:0003677 table:
Method	   TP	   FP	   TN	   FN	 SENS	 SPEC	MedRFP	  ROC	   F1	  PPV	
spmap	 3715	  359	 2394	  556	86.98	86.96	0.01	0.94	0.8904	0.91
blast	 3819	  289	 2464	  452	89.42	89.50	0.05	0.96	0.9116	0.93
peps	 3063	  778	 1961	 1190	72.02	71.60	0.14	0.79	0.7569	0.80
voting	 3789	  353	 2400	  482	88.71	87.18	0.03	0.97	0.9007	0.91
mean	 3812	  327	 2426	  459	89.25	88.12	0.01	0.95	0.9065	0.92
wmean	 3842	  279	 2474	  429	89.96	89.87	0.01	0.96	0.9156	0.93
add	 3782	  315	 2438	  489	88.55	88.56	0.01	0.95	0.9039	0.92
%%
GO:0004871 table:
Method	   TP	   FP	   TN	   FN	 SENS	 SPEC	MedRFP	  ROC	   F1	  PPV	
spmap	 3624	  314	 2169	  526	87.33	87.35	0.01	0.94	0.8961	0.92
blast	 3752	  237	 2246	  398	90.41	90.46	0.06	0.97	0.9220	0.94
peps	 3028	  671	 1801	 1113	73.12	72.86	0.11	0.79	0.7724	0.82
voting	 3667	  250	 2233	  483	88.36	89.93	0.01	0.97	0.9091	0.94
mean	 3709	  226	 2257	  441	89.37	90.90	0.00	0.96	0.9175	0.94
wmean	 3743	  196	 2287	  407	90.19	92.11	0.00	0.96	0.9255	0.95
add	 3717	  258	 2225	  433	89.57	89.61	0.01	0.95	0.9150	0.94
%%
GO:0060089 table:
Method	   TP	   FP	   TN	   FN	 SENS	 SPEC	MedRFP	  ROC	   F1	  PPV	
spmap	 3628	  312	 2168	  522	87.42	87.42	0.01	0.94	0.8969	0.92
blast	 3746	  240	 2240	  404	90.27	90.32	0.05	0.97	0.9208	0.94
peps	 3015	  678	 1794	 1127	72.79	72.57	0.11	0.78	0.7696	0.82
voting	 3667	  234	 2246	  483	88.36	90.56	0.01	0.98	0.9109	0.94
mean	 3712	  215	 2265	  438	89.45	91.33	0.01	0.96	0.9192	0.95
wmean	 3747	  177	 2303	  403	90.29	92.86	0.01	0.97	0.9282	0.95
add	 3731	  248	 2231	  419	89.90	90.00	0.01	0.95	0.9179	0.94
%%
GO:0030528 table:
Method	   TP	   FP	   TN	   FN	 SENS	 SPEC	MedRFP	  ROC	   F1	  PPV	
spmap	 3361	  324	 2358	  462	87.92	87.92	0.02	0.94	0.8953	0.91
blast	 3437	  271	 2411	  386	89.90	89.90	0.04	0.97	0.9128	0.93
peps	 2857	  678	 1988	  961	74.83	74.57	0.09	0.82	0.7771	0.81
voting	 3398	  294	 2388	  425	88.88	89.04	0.02	0.98	0.9043	0.92
mean	 3426	  264	 2418	  397	89.62	90.16	0.01	0.96	0.9120	0.93
wmean	 3463	  244	 2438	  360	90.58	90.90	0.01	0.97	0.9198	0.93
add	 3414	  286	 2396	  409	89.30	89.34	0.01	0.95	0.9076	0.92
%%
GO:0004872 table:
Method	   TP	   FP	   TN	   FN	 SENS	 SPEC	MedRFP	  ROC	   F1	  PPV	
spmap	 3172	  239	 2330	  328	90.63	90.70	0.00	0.96	0.9180	0.93
blast	 3276	  164	 2405	  224	93.60	93.62	0.05	0.98	0.9441	0.95
peps	 2685	  599	 1960	  805	76.93	76.59	0.10	0.83	0.7927	0.82
voting	 3210	  199	 2370	  290	91.71	92.25	0.01	0.99	0.9292	0.94
mean	 3233	  183	 2386	  267	92.37	92.88	0.00	0.98	0.9349	0.95
wmean	 3263	  153	 2416	  237	93.23	94.04	0.00	0.98	0.9436	0.96
add	 3210	  213	 2356	  290	91.71	91.71	0.01	0.97	0.9273	0.94
%%
GO:0005215 table:
Method	   TP	   FP	   TN	   FN	 SENS	 SPEC	MedRFP	  ROC	   F1	  PPV	
spmap	 2987	  260	 2022	  385	88.58	88.61	0.00	0.95	0.9026	0.92
blast	 3096	  186	 2096	  276	91.81	91.85	0.05	0.97	0.9306	0.94
peps	 2381	  671	 1602	  985	70.74	70.48	0.13	0.77	0.7420	0.78
voting	 3002	  221	 2061	  370	89.03	90.32	0.01	0.98	0.9104	0.93
mean	 3042	  185	 2097	  330	90.21	91.89	0.00	0.96	0.9220	0.94
wmean	 3096	  146	 2136	  276	91.81	93.60	0.00	0.97	0.9362	0.95
add	 3040	  224	 2058	  332	90.15	90.18	0.01	0.96	0.9162	0.93
%%
GO:0016772 table:
Method	   TP	   FP	   TN	   FN	 SENS	 SPEC	MedRFP	  ROC	   F1	  PPV	
spmap	 2574	  325	 2324	  361	87.70	87.73	0.00	0.95	0.8824	0.89
blast	 2755	  160	 2489	  180	93.87	93.96	0.03	0.98	0.9419	0.95
peps	 1920	  916	 1713	 1009	65.55	65.16	0.22	0.70	0.6661	0.68
voting	 2636	  190	 2459	  299	89.81	92.83	0.01	0.98	0.9151	0.93
mean	 2648	  163	 2486	  287	90.22	93.85	0.00	0.97	0.9217	0.94
wmean	 2702	  137	 2512	  233	92.06	94.83	0.00	0.98	0.9359	0.95
add	 2673	  235	 2414	  262	91.07	91.13	0.00	0.97	0.9149	0.92
%%
GO:0022892 table:
Method	   TP	   FP	   TN	   FN	 SENS	 SPEC	MedRFP	  ROC	   F1	  PPV	
spmap	 2445	  255	 2111	  293	89.30	89.22	0.00	0.96	0.8992	0.91
blast	 2517	  190	 2176	  221	91.93	91.97	0.03	0.98	0.9245	0.93
peps	 1970	  663	 1692	  763	72.08	71.85	0.13	0.78	0.7343	0.75
voting	 2461	  196	 2170	  277	89.88	91.72	0.01	0.98	0.9123	0.93
mean	 2487	  177	 2189	  251	90.83	92.52	0.00	0.97	0.9208	0.93
wmean	 2533	  138	 2228	  205	92.51	94.17	0.00	0.98	0.9366	0.95
add	 2487	  218	 2148	  251	90.83	90.79	0.00	0.97	0.9138	0.92
%%
GO:0004888 table:
Method	   TP	   FP	   TN	   FN	 SENS	 SPEC	MedRFP	  ROC	   F1	  PPV	
spmap	 2599	  194	 2408	  210	92.52	92.54	0.00	0.98	0.9279	0.93
blast	 2658	  140	 2462	  151	94.62	94.62	0.03	0.99	0.9481	0.95
peps	 2257	  511	 2077	  544	80.58	80.26	0.07	0.87	0.8106	0.82
voting	 2628	  144	 2458	  181	93.56	94.47	0.01	0.99	0.9418	0.95
mean	 2639	  140	 2462	  170	93.95	94.62	0.00	0.98	0.9445	0.95
wmean	 2653	  123	 2479	  156	94.45	95.27	0.00	0.99	0.9500	0.96
add	 2614	  179	 2423	  195	93.06	93.12	0.00	0.98	0.9332	0.94
%%
GO:0016301 table:
Method	   TP	   FP	   TN	   FN	 SENS	 SPEC	MedRFP	  ROC	   F1	  PPV	
spmap	 2314	  279	 2410	  270	89.55	89.62	0.00	0.96	0.8940	0.89
blast	 2451	  136	 2553	  133	94.85	94.94	0.03	0.98	0.9480	0.95
peps	 1708	  911	 1760	  872	66.20	65.89	0.23	0.71	0.6570	0.65
voting	 2355	  165	 2524	  229	91.14	93.86	0.01	0.98	0.9228	0.93
mean	 2370	  138	 2551	  214	91.72	94.87	0.00	0.97	0.9309	0.94
wmean	 2413	  115	 2574	  171	93.38	95.72	0.00	0.98	0.9441	0.95
add	 2384	  207	 2482	  200	92.26	92.30	0.00	0.97	0.9214	0.92
%%
GO:0022857 table:
Method	   TP	   FP	   TN	   FN	 SENS	 SPEC	MedRFP	  ROC	   F1	  PPV	
spmap	 2324	  218	 2072	  243	90.53	90.48	0.00	0.97	0.9098	0.91
blast	 2396	  149	 2141	  171	93.34	93.49	0.04	0.98	0.9374	0.94
peps	 1905	  590	 1695	  655	74.41	74.18	0.11	0.81	0.7537	0.76
voting	 2343	  186	 2104	  224	91.27	91.88	0.01	0.98	0.9195	0.93
mean	 2363	  164	 2126	  204	92.05	92.84	0.00	0.97	0.9278	0.94
wmean	 2388	  126	 2164	  179	93.03	94.50	0.00	0.98	0.9400	0.95
add	 2348	  195	 2095	  219	91.47	91.48	0.00	0.97	0.9190	0.92
%%
GO:0016773 table:
Method	   TP	   FP	   TN	   FN	 SENS	 SPEC	MedRFP	  ROC	   F1	  PPV	
spmap	 2154	  255	 2439	  227	90.47	90.53	0.00	0.97	0.8994	0.89
blast	 2244	  152	 2542	  137	94.25	94.36	0.03	0.98	0.9395	0.94
peps	 1541	  950	 1730	  838	64.78	64.55	0.23	0.70	0.6329	0.62
voting	 2180	  154	 2540	  201	91.56	94.28	0.01	0.98	0.9247	0.93
mean	 2197	  132	 2562	  184	92.27	95.10	0.00	0.97	0.9329	0.94
wmean	 2235	  113	 2581	  146	93.87	95.81	0.00	0.98	0.9452	0.95
add	 2216	  187	 2507	  165	93.07	93.06	0.00	0.97	0.9264	0.92
%%
GO:0022891 table:
Method	   TP	   FP	   TN	   FN	 SENS	 SPEC	MedRFP	  ROC	   F1	  PPV	
spmap	 2084	  222	 2175	  214	90.69	90.74	0.00	0.97	0.9053	0.90
blast	 2137	  167	 2230	  161	92.99	93.03	0.03	0.98	0.9287	0.93
peps	 1670	  637	 1748	  622	72.86	73.29	0.10	0.80	0.7262	0.72
voting	 2099	  171	 2226	  199	91.34	92.87	0.01	0.99	0.9190	0.92
mean	 2123	  142	 2255	  175	92.38	94.08	0.00	0.98	0.9305	0.94
wmean	 2144	  118	 2279	  154	93.30	95.08	0.00	0.98	0.9404	0.95
add	 2120	  184	 2213	  178	92.25	92.32	0.00	0.97	0.9213	0.92
%%
GO:0004672 table:
Method	   TP	   FP	   TN	   FN	 SENS	 SPEC	MedRFP	  ROC	   F1	  PPV	
spmap	 1895	  233	 2506	  177	91.46	91.49	0.00	0.97	0.9024	0.89
blast	 1959	  149	 2590	  113	94.55	94.56	0.03	0.99	0.9373	0.93
peps	 1369	  916	 1813	  700	66.17	66.43	0.23	0.72	0.6288	0.60
voting	 1907	  164	 2575	  165	92.04	94.01	0.00	0.99	0.9206	0.92
mean	 1913	  128	 2611	  159	92.33	95.33	0.00	0.98	0.9302	0.94
wmean	 1958	  101	 2638	  114	94.50	96.31	0.00	0.98	0.9480	0.95
add	 1938	  176	 2563	  134	93.53	93.57	0.00	0.98	0.9259	0.92
%%
GO:0016491 table:
Method	   TP	   FP	   TN	   FN	 SENS	 SPEC	MedRFP	  ROC	   F1	  PPV	
spmap	 1752	  340	 2349	  254	87.34	87.36	0.00	0.95	0.8551	0.84
blast	 1876	  174	 2515	  130	93.52	93.53	0.02	0.98	0.9250	0.92
peps	 1359	  847	 1829	  641	67.95	68.35	0.18	0.73	0.6462	0.62
voting	 1810	  264	 2425	  196	90.23	90.18	0.01	0.98	0.8873	0.87
mean	 1835	  217	 2472	  171	91.48	91.93	0.00	0.97	0.9044	0.89
wmean	 1871	  163	 2526	  135	93.27	93.94	0.00	0.98	0.9262	0.92
add	 1841	  221	 2468	  165	91.77	91.78	0.00	0.97	0.9051	0.89
%%
GO:0003700 table:
Method	   TP	   FP	   TN	   FN	 SENS	 SPEC	MedRFP	  ROC	   F1	  PPV	
spmap	 1777	  282	 2494	  200	89.88	89.84	0.00	0.96	0.8806	0.86
blast	 1823	  215	 2561	  154	92.21	92.26	0.03	0.98	0.9081	0.89
peps	 1460	  709	 2057	  512	74.04	74.37	0.10	0.81	0.7051	0.67
voting	 1801	  261	 2515	  176	91.10	90.60	0.02	0.98	0.8918	0.87
mean	 1809	  237	 2539	  168	91.50	91.46	0.01	0.97	0.8993	0.88
wmean	 1814	  199	 2577	  163	91.76	92.83	0.00	0.97	0.9093	0.90
add	 1794	  257	 2519	  183	90.74	90.74	0.01	0.96	0.8908	0.87
%%
GO:0015075 table:
Method	   TP	   FP	   TN	   FN	 SENS	 SPEC	MedRFP	  ROC	   F1	  PPV	
spmap	 1680	  219	 2226	  165	91.06	91.04	0.00	0.97	0.8974	0.88
blast	 1718	  168	 2277	  127	93.12	93.13	0.02	0.98	0.9209	0.91
peps	 1312	  686	 1749	  526	71.38	71.83	0.14	0.78	0.6840	0.66
voting	 1691	  177	 2268	  154	91.65	92.76	0.01	0.99	0.9109	0.91
mean	 1712	  160	 2285	  133	92.79	93.46	0.00	0.98	0.9212	0.91
wmean	 1726	  127	 2318	  119	93.55	94.81	0.00	0.98	0.9335	0.93
add	 1696	  199	 2246	  149	91.92	91.86	0.00	0.97	0.9070	0.89
%%
GO:0016788 table:
Method	   TP	   FP	   TN	   FN	 SENS	 SPEC	MedRFP	  ROC	   F1	  PPV	
spmap	 1379	  399	 2188	  251	84.60	84.58	0.00	0.92	0.8093	0.78
blast	 1510	  191	 2396	  120	92.64	92.62	0.02	0.98	0.9066	0.89
peps	 1007	  973	 1601	  621	61.86	62.20	0.28	0.67	0.5582	0.51
voting	 1437	  290	 2297	  193	88.16	88.79	0.01	0.97	0.8561	0.83
mean	 1454	  238	 2349	  176	89.20	90.80	0.00	0.96	0.8754	0.86
wmean	 1488	  154	 2433	  142	91.29	94.05	0.00	0.97	0.9095	0.91
add	 1507	  193	 2394	  123	92.45	92.54	0.00	0.97	0.9051	0.89
%%
GO:0030234 table:
Method	   TP	   FP	   TN	   FN	 SENS	 SPEC	MedRFP	  ROC	   F1	  PPV	
spmap	 1222	  477	 2184	  265	82.18	82.07	0.01	0.90	0.7671	0.72
blast	 1327	  290	 2371	  161	89.18	89.10	0.03	0.95	0.8548	0.82
peps	  927	  985	 1666	  557	62.47	62.84	0.29	0.68	0.5459	0.48
voting	 1289	  417	 2244	  199	86.63	84.33	0.08	0.96	0.8071	0.76
mean	 1303	  364	 2297	  185	87.57	86.32	0.01	0.94	0.8260	0.78
wmean	 1319	  273	 2388	  169	88.64	89.74	0.01	0.95	0.8565	0.83
add	 1325	  292	 2369	  163	89.05	89.03	0.01	0.96	0.8535	0.82
%%
GO:0043167 table:
Method	   TP	   FP	   TN	   FN	 SENS	 SPEC	MedRFP	  ROC	   F1	  PPV	
spmap	 1284	  401	 2302	  222	85.26	85.16	0.00	0.93	0.8048	0.76
blast	 1360	  262	 2441	  146	90.31	90.31	0.02	0.96	0.8696	0.84
peps	  954	  972	 1720	  547	63.56	63.89	0.21	0.69	0.5568	0.50
voting	 1313	  342	 2361	  193	87.18	87.35	0.02	0.97	0.8307	0.79
mean	 1333	  295	 2408	  173	88.51	89.09	0.01	0.95	0.8507	0.82
wmean	 1348	  233	 2470	  158	89.51	91.38	0.00	0.96	0.8733	0.85
add	 1358	  268	 2435	  148	90.17	90.09	0.01	0.96	0.8672	0.84
%%
GO:0005102 table:
Method	   TP	   FP	   TN	   FN	 SENS	 SPEC	MedRFP	  ROC	   F1	  PPV	
spmap	 1281	  458	 2286	  256	83.34	83.31	0.01	0.91	0.7821	0.74
blast	 1329	  370	 2374	  208	86.47	86.52	0.01	0.94	0.8214	0.78
peps	 1008	  925	 1810	  522	65.88	66.18	0.19	0.72	0.5822	0.52
voting	 1299	  406	 2338	  238	84.52	85.20	0.03	0.95	0.8014	0.76
mean	 1311	  372	 2372	  226	85.30	86.44	0.01	0.93	0.8143	0.78
wmean	 1330	  315	 2429	  207	86.53	88.52	0.00	0.94	0.8360	0.81
add	 1321	  386	 2358	  215	86.00	85.93	0.01	0.93	0.8147	0.77
%%
GO:0000166 table:
Method	   TP	   FP	   TN	   FN	 SENS	 SPEC	MedRFP	  ROC	   F1	  PPV	
spmap	 1303	  371	 2306	  210	86.12	86.14	0.00	0.94	0.8177	0.78
blast	 1379	  235	 2442	  134	91.14	91.22	0.03	0.97	0.8820	0.85
peps	  998	  892	 1772	  512	66.09	66.52	0.20	0.71	0.5871	0.53
voting	 1333	  250	 2427	  180	88.10	90.66	0.01	0.97	0.8611	0.84
mean	 1342	  220	 2457	  171	88.70	91.78	0.00	0.96	0.8728	0.86
wmean	 1362	  172	 2505	  151	90.02	93.57	0.00	0.97	0.8940	0.89
add	 1370	  253	 2424	  143	90.55	90.55	0.00	0.96	0.8737	0.84
%%
GO:0008324 table:
Method	   TP	   FP	   TN	   FN	 SENS	 SPEC	MedRFP	  ROC	   F1	  PPV	
spmap	 1363	  216	 2377	  123	91.72	91.67	0.00	0.97	0.8894	0.86
blast	 1396	  162	 2431	   90	93.94	93.75	0.02	0.98	0.9172	0.90
peps	 1034	  769	 1812	  448	69.77	70.21	0.16	0.76	0.6295	0.57
voting	 1366	  176	 2417	  120	91.92	93.21	0.01	0.99	0.9022	0.89
mean	 1375	  156	 2437	  111	92.53	93.98	0.00	0.98	0.9115	0.90
wmean	 1395	  115	 2478	   91	93.88	95.56	0.00	0.99	0.9312	0.92
add	 1380	  185	 2408	  106	92.87	92.87	0.00	0.98	0.9046	0.88
%%
GO:0004930 table:
Method	   TP	   FP	   TN	   FN	 SENS	 SPEC	MedRFP	  ROC	   F1	  PPV	
spmap	 1430	  134	 2559	   75	95.02	95.02	0.00	0.99	0.9319	0.91
blast	 1462	   76	 2617	   43	97.14	97.18	0.01	1.00	0.9609	0.95
peps	 1334	  289	 2389	  168	88.81	89.21	0.01	0.94	0.8538	0.82
voting	 1435	   83	 2610	   70	95.35	96.92	0.00	1.00	0.9494	0.95
mean	 1439	   68	 2625	   66	95.61	97.47	0.00	0.99	0.9555	0.95
wmean	 1443	   64	 2629	   62	95.88	97.62	0.00	0.99	0.9582	0.96
add	 1438	  122	 2571	   67	95.55	95.47	0.00	0.99	0.9383	0.92
%%
GO:0043169 table:
Method	   TP	   FP	   TN	   FN	 SENS	 SPEC	MedRFP	  ROC	   F1	  PPV	
spmap	 1196	  362	 2371	  183	86.73	86.75	0.00	0.93	0.8144	0.77
blast	 1255	  247	 2486	  124	91.01	90.96	0.02	0.96	0.8712	0.84
peps	  887	  959	 1761	  490	64.42	64.74	0.21	0.70	0.5504	0.48
voting	 1222	  322	 2411	  157	88.61	88.22	0.02	0.97	0.8361	0.79
mean	 1232	  279	 2454	  147	89.34	89.79	0.00	0.96	0.8526	0.82
wmean	 1251	  221	 2512	  128	90.72	91.91	0.00	0.97	0.8776	0.85
add	 1254	  249	 2484	  125	90.94	90.89	0.00	0.96	0.8702	0.83
%%
GO:0016817 table:
Method	   TP	   FP	   TN	   FN	 SENS	 SPEC	MedRFP	  ROC	   F1	  PPV	
spmap	 1206	  292	 2345	  151	88.87	88.93	0.00	0.95	0.8448	0.81
blast	 1249	  211	 2426	  108	92.04	92.00	0.02	0.98	0.8868	0.86
peps	  907	  858	 1764	  449	66.89	67.28	0.17	0.73	0.5812	0.51
voting	 1223	  228	 2409	  134	90.13	91.35	0.01	0.98	0.8711	0.84
mean	 1230	  205	 2432	  127	90.64	92.23	0.01	0.96	0.8811	0.86
wmean	 1245	  165	 2472	  112	91.75	93.74	0.01	0.97	0.8999	0.88
add	 1259	  191	 2446	   98	92.78	92.76	0.00	0.97	0.8970	0.87
%%
GO:0016818 table:
Method	   TP	   FP	   TN	   FN	 SENS	 SPEC	MedRFP	  ROC	   F1	  PPV	
spmap	 1187	  318	 2310	  164	87.86	87.90	0.00	0.95	0.8312	0.79
blast	 1246	  202	 2426	  105	92.23	92.31	0.01	0.98	0.8903	0.86
peps	  914	  840	 1776	  437	67.65	67.89	0.18	0.73	0.5887	0.52
voting	 1211	  235	 2393	  140	89.64	91.06	0.02	0.97	0.8659	0.84
mean	 1228	  211	 2417	  123	90.90	91.97	0.00	0.96	0.8803	0.85
wmean	 1239	  158	 2470	  112	91.71	93.99	0.00	0.97	0.9017	0.89
add	 1253	  191	 2437	   98	92.75	92.73	0.00	0.98	0.8966	0.87
%%
GO:0016462 table:
Method	   TP	   FP	   TN	   FN	 SENS	 SPEC	MedRFP	  ROC	   F1	  PPV	
spmap	 1196	  283	 2383	  141	89.45	89.38	0.00	0.95	0.8494	0.81
blast	 1236	  200	 2466	  101	92.45	92.50	0.02	0.98	0.8915	0.86
peps	  904	  846	 1805	  432	67.66	68.09	0.18	0.74	0.5859	0.52
voting	 1202	  232	 2434	  135	89.90	91.30	0.01	0.98	0.8676	0.84
mean	 1214	  195	 2471	  123	90.80	92.69	0.00	0.96	0.8842	0.86
wmean	 1228	  149	 2517	  109	91.85	94.41	0.00	0.97	0.9049	0.89
add	 1247	  182	 2484	   90	93.27	93.17	0.00	0.98	0.9017	0.87
%%
GO:0008233 table:
Method	   TP	   FP	   TN	   FN	 SENS	 SPEC	MedRFP	  ROC	   F1	  PPV	
spmap	 1204	  312	 2328	  161	88.21	88.18	0.00	0.95	0.8358	0.79
blast	 1288	  148	 2492	   77	94.36	94.39	0.02	0.99	0.9197	0.90
peps	  923	  838	 1787	  442	67.62	68.08	0.15	0.74	0.5905	0.52
voting	 1217	  193	 2447	  148	89.16	92.69	0.01	0.98	0.8771	0.86
mean	 1239	  149	 2491	  126	90.77	94.36	0.00	0.97	0.9001	0.89
wmean	 1274	  104	 2536	   91	93.33	96.06	0.00	0.98	0.9289	0.92
add	 1262	  199	 2441	  103	92.45	92.46	0.00	0.97	0.8931	0.86
%%
GO:0017076 table:
Method	   TP	   FP	   TN	   FN	 SENS	 SPEC	MedRFP	  ROC	   F1	  PPV	
spmap	 1133	  385	 2301	  188	85.77	85.67	0.00	0.93	0.7982	0.75
blast	 1206	  233	 2453	  115	91.29	91.33	0.02	0.97	0.8739	0.84
peps	  873	  893	 1777	  445	66.24	66.55	0.21	0.71	0.5661	0.49
voting	 1158	  275	 2411	  163	87.66	89.76	0.01	0.97	0.8410	0.81
mean	 1160	  239	 2447	  161	87.81	91.10	0.01	0.96	0.8529	0.83
wmean	 1181	  186	 2500	  140	89.40	93.08	0.00	0.97	0.8787	0.86
add	 1205	  238	 2448	  116	91.22	91.14	0.00	0.97	0.8719	0.84
%%
GO:0017111 table:
Method	   TP	   FP	   TN	   FN	 SENS	 SPEC	MedRFP	  ROC	   F1	  PPV	
spmap	 1139	  247	 2433	  117	90.68	90.78	0.00	0.96	0.8622	0.82
blast	 1164	  198	 2483	   92	92.68	92.61	0.02	0.98	0.8892	0.85
peps	  863	  827	 1842	  393	68.71	69.01	0.17	0.75	0.5859	0.51
voting	 1144	  206	 2475	  112	91.08	92.32	0.02	0.98	0.8780	0.85
mean	 1153	  185	 2496	  103	91.80	93.10	0.01	0.97	0.8890	0.86
wmean	 1167	  149	 2532	   89	92.91	94.44	0.00	0.97	0.9075	0.89
add	 1176	  170	 2511	   80	93.63	93.66	0.00	0.98	0.9039	0.87
%%
GO:0005198 table:
Method	   TP	   FP	   TN	   FN	 SENS	 SPEC	MedRFP	  ROC	   F1	  PPV	
spmap	 1142	  350	 2409	  166	87.31	87.31	0.00	0.93	0.8157	0.77
blast	 1168	  295	 2464	  140	89.30	89.31	0.01	0.96	0.8430	0.80
peps	  904	  805	 1949	  385	70.13	70.77	0.14	0.75	0.6031	0.53
voting	 1172	  328	 2431	  136	89.60	88.11	0.03	0.97	0.8348	0.78
mean	 1175	  290	 2469	  133	89.83	89.49	0.01	0.96	0.8475	0.80
wmean	 1178	  253	 2506	  130	90.06	90.83	0.01	0.96	0.8602	0.82
add	 1175	  280	 2479	  133	89.83	89.85	0.01	0.96	0.8505	0.81
%%
GO:0032553 table:
Method	   TP	   FP	   TN	   FN	 SENS	 SPEC	MedRFP	  ROC	   F1	  PPV	
spmap	 1115	  352	 2317	  168	86.91	86.81	0.00	0.94	0.8109	0.76
blast	 1169	  238	 2431	  114	91.11	91.08	0.02	0.97	0.8691	0.83
peps	  837	  902	 1750	  442	65.44	65.99	0.21	0.71	0.5547	0.48
voting	 1121	  256	 2413	  162	87.37	90.41	0.01	0.97	0.8429	0.81
mean	 1135	  213	 2456	  148	88.46	92.02	0.01	0.96	0.8628	0.84
wmean	 1165	  172	 2497	  118	90.80	93.56	0.00	0.97	0.8893	0.87
add	 1182	  209	 2460	  101	92.13	92.17	0.00	0.97	0.8841	0.85
%%
GO:0032555 table:
Method	   TP	   FP	   TN	   FN	 SENS	 SPEC	MedRFP	  ROC	   F1	  PPV	
spmap	 1108	  371	 2341	  175	86.36	86.32	0.00	0.94	0.8023	0.75
blast	 1178	  221	 2490	  105	91.82	91.85	0.02	0.97	0.8784	0.84
peps	  838	  921	 1776	  443	65.42	65.85	0.22	0.71	0.5513	0.48
voting	 1135	  291	 2421	  148	88.46	89.27	0.02	0.98	0.8379	0.80
mean	 1148	  265	 2447	  135	89.48	90.23	0.00	0.96	0.8516	0.81
wmean	 1155	  183	 2529	  128	90.02	93.25	0.00	0.97	0.8813	0.86
add	 1185	  213	 2499	   98	92.36	92.15	0.00	0.97	0.8840	0.85
%%
GO:0003723 table:
Method	   TP	   FP	   TN	   FN	 SENS	 SPEC	MedRFP	  ROC	   F1	  PPV	
spmap	 1054	  351	 2413	  152	87.40	87.30	0.00	0.95	0.8074	0.75
blast	 1065	  322	 2443	  141	88.31	88.35	0.01	0.96	0.8214	0.77
peps	  887	  713	 2044	  315	73.79	74.14	0.09	0.82	0.6331	0.55
voting	 1080	  321	 2444	  126	89.55	88.39	0.02	0.97	0.8285	0.77
mean	 1093	  278	 2487	  113	90.63	89.95	0.01	0.96	0.8483	0.80
wmean	 1106	  251	 2514	  100	91.71	90.92	0.00	0.97	0.8631	0.82
add	 1092	  259	 2505	  114	90.55	90.63	0.00	0.96	0.8541	0.81
%%
GO:0042802 table:
Method	   TP	   FP	   TN	   FN	 SENS	 SPEC	MedRFP	  ROC	   F1	  PPV	
spmap	  750	  823	 1944	  317	70.29	70.26	0.14	0.78	0.5682	0.48
blast	  788	  723	 2044	  279	73.85	73.87	0.09	0.83	0.6113	0.52
peps	  645	 1076	 1681	  419	60.62	60.97	0.30	0.65	0.4632	0.37
voting	  777	  768	 1999	  290	72.82	72.24	0.28	0.88	0.5949	0.50
mean	  792	  744	 2023	  275	74.23	73.11	0.09	0.82	0.6085	0.52
wmean	  793	  702	 2065	  274	74.32	74.63	0.08	0.83	0.6190	0.53
add	  793	  710	 2057	  274	74.32	74.34	0.09	0.83	0.6171	0.53
%%
GO:0001584 table:
Method	   TP	   FP	   TN	   FN	 SENS	 SPEC	MedRFP	  ROC	   F1	  PPV	
spmap	 1068	   97	 2593	   39	96.48	96.39	0.00	0.99	0.9401	0.92
blast	 1080	   65	 2625	   27	97.56	97.58	0.00	1.00	0.9591	0.94
peps	 1011	  222	 2456	   95	91.41	91.71	0.01	0.96	0.8645	0.82
voting	 1068	   59	 2631	   39	96.48	97.81	0.00	1.00	0.9561	0.95
mean	 1073	   43	 2647	   34	96.93	98.40	0.00	0.99	0.9654	0.96
wmean	 1073	   40	 2650	   34	96.93	98.51	0.00	0.99	0.9667	0.96
add	 1069	   94	 2596	   38	96.57	96.51	0.00	0.99	0.9419	0.92
%%
GO:0022803 table:
Method	   TP	   FP	   TN	   FN	 SENS	 SPEC	MedRFP	  ROC	   F1	  PPV	
spmap	  984	  206	 2416	   84	92.13	92.14	0.00	0.97	0.8716	0.83
blast	 1015	  130	 2492	   53	95.04	95.04	0.01	0.99	0.9173	0.89
peps	  745	  782	 1831	  322	69.82	70.07	0.15	0.75	0.5744	0.49
voting	  996	  140	 2482	   72	93.26	94.66	0.00	0.99	0.9038	0.88
mean	 1006	  110	 2512	   62	94.19	95.80	0.00	0.98	0.9212	0.90
wmean	 1010	   81	 2541	   58	94.57	96.91	0.00	0.99	0.9356	0.93
add	 1024	  108	 2514	   44	95.88	95.88	0.00	0.99	0.9309	0.90
%%
GO:0015267 table:
Method	   TP	   FP	   TN	   FN	 SENS	 SPEC	MedRFP	  ROC	   F1	  PPV	
spmap	  987	  197	 2405	   81	92.42	92.43	0.00	0.98	0.8766	0.83
blast	 1012	  138	 2464	   56	94.76	94.70	0.01	0.99	0.9125	0.88
peps	  748	  768	 1825	  319	70.10	70.38	0.15	0.75	0.5792	0.49
voting	 1001	  133	 2469	   67	93.73	94.89	0.00	0.99	0.9092	0.88
mean	 1003	  114	 2488	   65	93.91	95.62	0.00	0.98	0.9181	0.90
wmean	 1015	   86	 2516	   53	95.04	96.69	0.00	0.99	0.9359	0.92
add	 1019	  120	 2482	   49	95.41	95.39	0.00	0.99	0.9234	0.89
%%
GO:0030554 table:
Method	   TP	   FP	   TN	   FN	 SENS	 SPEC	MedRFP	  ROC	   F1	  PPV	
spmap	  883	  400	 2319	  153	85.23	85.29	0.00	0.93	0.7615	0.69
blast	  943	  245	 2474	   93	91.02	90.99	0.02	0.97	0.8480	0.79
peps	  686	  903	 1803	  349	66.28	66.63	0.20	0.70	0.5229	0.43
voting	  920	  300	 2419	  116	88.80	88.97	0.02	0.97	0.8156	0.75
mean	  925	  253	 2466	  111	89.29	90.70	0.01	0.96	0.8356	0.79
wmean	  937	  187	 2532	   99	90.44	93.12	0.00	0.97	0.8676	0.83
add	  952	  223	 2496	   84	91.89	91.80	0.00	0.97	0.8611	0.81
%%
GO:0022838 table:
Method	   TP	   FP	   TN	   FN	 SENS	 SPEC	MedRFP	  ROC	   F1	  PPV	
spmap	  954	  202	 2421	   78	92.44	92.30	0.00	0.98	0.8720	0.83
blast	  988	  115	 2508	   44	95.74	95.62	0.02	0.99	0.9255	0.90
peps	  725	  770	 1845	  306	70.32	70.55	0.15	0.75	0.5740	0.48
voting	  966	  130	 2493	   66	93.60	95.04	0.00	0.99	0.9079	0.88
mean	  972	  110	 2513	   60	94.19	95.81	0.00	0.98	0.9196	0.90
wmean	  985	   85	 2538	   47	95.45	96.76	0.00	0.99	0.9372	0.92
add	  991	  103	 2520	   41	96.03	96.07	0.00	0.99	0.9323	0.91
%%
GO:0032559 table:
Method	   TP	   FP	   TN	   FN	 SENS	 SPEC	MedRFP	  ROC	   F1	  PPV	
spmap	  872	  377	 2341	  140	86.17	86.13	0.00	0.93	0.7713	0.70
blast	  931	  217	 2501	   81	92.00	92.02	0.02	0.97	0.8620	0.81
peps	  681	  867	 1830	  330	67.36	67.85	0.20	0.71	0.5322	0.44
voting	  892	  271	 2447	  120	88.14	90.03	0.01	0.97	0.8202	0.77
mean	  903	  244	 2474	  109	89.23	91.02	0.00	0.96	0.8365	0.79
wmean	  915	  188	 2530	   97	90.42	93.08	0.00	0.97	0.8652	0.83
add	  933	  215	 2503	   79	92.19	92.09	0.00	0.97	0.8639	0.81
%%
GO:0008092 table:
Method	   TP	   FP	   TN	   FN	 SENS	 SPEC	MedRFP	  ROC	   F1	  PPV	
spmap	  807	  375	 2372	  128	86.31	86.35	0.00	0.93	0.7624	0.68
blast	  832	  302	 2445	  103	88.98	89.01	0.03	0.95	0.8043	0.73
peps	  664	  773	 1961	  268	71.24	71.73	0.12	0.78	0.5606	0.46
voting	  833	  331	 2416	  102	89.09	87.95	0.02	0.97	0.7937	0.72
mean	  834	  301	 2446	  101	89.20	89.04	0.01	0.95	0.8058	0.73
wmean	  837	  261	 2486	   98	89.52	90.50	0.01	0.96	0.8234	0.76
add	  840	  278	 2468	   95	89.84	89.88	0.00	0.96	0.8183	0.75
%%
GO:0046873 table:
Method	   TP	   FP	   TN	   FN	 SENS	 SPEC	MedRFP	  ROC	   F1	  PPV	
spmap	  905	  215	 2462	   79	91.97	91.97	0.00	0.98	0.8603	0.81
blast	  938	  126	 2551	   46	95.33	95.29	0.01	0.99	0.9160	0.88
peps	  700	  756	 1911	  282	71.28	71.65	0.14	0.76	0.5742	0.48
voting	  922	  147	 2530	   62	93.70	94.51	0.00	0.99	0.8982	0.86
mean	  925	  118	 2559	   59	94.00	95.59	0.00	0.98	0.9127	0.89
wmean	  929	   81	 2596	   55	94.41	96.97	0.00	0.99	0.9318	0.92
add	  941	  115	 2562	   43	95.63	95.70	0.00	0.99	0.9225	0.89
%%
GO:0005524 table:
Method	   TP	   FP	   TN	   FN	 SENS	 SPEC	MedRFP	  ROC	   F1	  PPV	
spmap	  869	  358	 2370	  131	86.90	86.88	0.00	0.94	0.7804	0.71
blast	  924	  210	 2518	   76	92.40	92.30	0.02	0.97	0.8660	0.81
peps	  669	  881	 1828	  329	67.03	67.48	0.20	0.71	0.5251	0.43
voting	  898	  265	 2463	  102	89.80	90.29	0.01	0.97	0.8303	0.77
mean	  906	  226	 2502	   94	90.60	91.72	0.00	0.96	0.8499	0.80
wmean	  910	  167	 2561	   90	91.00	93.88	0.00	0.97	0.8763	0.84
add	  929	  195	 2533	   71	92.90	92.85	0.00	0.98	0.8748	0.83
%%
GO:0005216 table:
Method	   TP	   FP	   TN	   FN	 SENS	 SPEC	MedRFP	  ROC	   F1	  PPV	
spmap	  923	  194	 2438	   71	92.86	92.63	0.00	0.98	0.8745	0.83
blast	  947	  129	 2503	   47	95.27	95.10	0.02	0.99	0.9150	0.88
peps	  716	  725	 1897	  277	72.10	72.35	0.13	0.77	0.5883	0.50
voting	  937	  125	 2507	   57	94.27	95.25	0.00	0.99	0.9115	0.88
mean	  941	  105	 2527	   53	94.67	96.01	0.00	0.98	0.9225	0.90
wmean	  950	   84	 2548	   44	95.57	96.81	0.00	0.99	0.9369	0.92
add	  954	  104	 2527	   40	95.98	96.05	0.00	0.99	0.9298	0.90
%%
GO:0004674 table:
Method	   TP	   FP	   TN	   FN	 SENS	 SPEC	MedRFP	  ROC	   F1	  PPV	
spmap	  809	  223	 2537	   71	91.93	91.92	0.00	0.97	0.8462	0.78
blast	  826	  169	 2591	   54	93.86	93.88	0.01	0.98	0.8811	0.83
peps	  632	  768	 1982	  248	71.82	72.07	0.13	0.79	0.5544	0.45
voting	  811	  150	 2610	   69	92.16	94.57	0.01	0.98	0.8810	0.84
mean	  815	  118	 2642	   65	92.61	95.72	0.00	0.98	0.8991	0.87
wmean	  827	   98	 2662	   53	93.98	96.45	0.00	0.98	0.9163	0.89
add	  832	  147	 2613	   48	94.55	94.67	0.00	0.98	0.8951	0.85
%%
GO:0042578 table:
Method	   TP	   FP	   TN	   FN	 SENS	 SPEC	MedRFP	  ROC	   F1	  PPV	
spmap	  787	  343	 2382	  114	87.35	87.41	0.00	0.95	0.7750	0.70
blast	  848	  164	 2561	   53	94.12	93.98	0.01	0.98	0.8866	0.84
peps	  627	  810	 1902	  273	69.67	70.13	0.17	0.75	0.5366	0.44
voting	  818	  195	 2530	   83	90.79	92.84	0.01	0.98	0.8548	0.81
mean	  830	  160	 2565	   71	92.12	94.13	0.00	0.97	0.8778	0.84
wmean	  842	  114	 2611	   59	93.45	95.82	0.00	0.98	0.9068	0.88
add	  853	  146	 2579	   48	94.67	94.64	0.00	0.98	0.8979	0.85
%%
GO:0004175 table:
Method	   TP	   FP	   TN	   FN	 SENS	 SPEC	MedRFP	  ROC	   F1	  PPV	
spmap	  804	  314	 2407	  104	88.55	88.46	0.00	0.95	0.7937	0.72
blast	  858	  155	 2566	   50	94.49	94.30	0.01	0.98	0.8933	0.85
peps	  624	  843	 1869	  284	68.72	68.92	0.13	0.75	0.5255	0.43
voting	  823	  197	 2524	   85	90.64	92.76	0.01	0.98	0.8537	0.81
mean	  829	  170	 2551	   79	91.30	93.75	0.00	0.97	0.8694	0.83
wmean	  852	  127	 2594	   56	93.83	95.33	0.00	0.98	0.9030	0.87
add	  862	  136	 2585	   46	94.93	95.00	0.00	0.98	0.9045	0.86
%%
GO:0008134 table:
Method	   TP	   FP	   TN	   FN	 SENS	 SPEC	MedRFP	  ROC	   F1	  PPV	
spmap	  739	  493	 2262	  161	82.11	82.11	0.02	0.90	0.6932	0.60
blast	  746	  477	 2278	  154	82.89	82.69	0.01	0.92	0.7028	0.61
peps	  624	  827	 1916	  274	69.49	69.85	0.14	0.77	0.5313	0.43
voting	  759	  470	 2285	  141	84.33	82.94	0.05	0.94	0.7130	0.62
mean	  759	  433	 2322	  141	84.33	84.28	0.03	0.92	0.7256	0.64
wmean	  773	  402	 2353	  127	85.89	85.41	0.02	0.93	0.7451	0.66
add	  774	  392	 2363	  126	86.00	85.77	0.02	0.93	0.7493	0.66
%%
GO:0016887 table:
Method	   TP	   FP	   TN	   FN	 SENS	 SPEC	MedRFP	  ROC	   F1	  PPV	
spmap	  726	  284	 2424	   84	89.63	89.51	0.00	0.95	0.7978	0.72
blast	  749	  206	 2502	   61	92.47	92.39	0.01	0.98	0.8487	0.78
peps	  601	  695	 2003	  209	74.20	74.24	0.10	0.79	0.5708	0.46
voting	  728	  202	 2506	   82	89.88	92.54	0.02	0.98	0.8368	0.78
mean	  728	  164	 2544	   82	89.88	93.94	0.00	0.96	0.8555	0.82
wmean	  737	  142	 2566	   73	90.99	94.76	0.00	0.97	0.8727	0.84
add	  756	  179	 2529	   54	93.33	93.39	0.00	0.97	0.8665	0.81
%%
GO:0016563 table:
Method	   TP	   FP	   TN	   FN	 SENS	 SPEC	MedRFP	  ROC	   F1	  PPV	
spmap	  717	  411	 2366	  124	85.26	85.20	0.01	0.92	0.7283	0.64
blast	  723	  391	 2386	  118	85.97	85.92	0.01	0.94	0.7396	0.65
peps	  628	  684	 2079	  212	74.76	75.24	0.09	0.82	0.5836	0.48
voting	  741	  373	 2404	  100	88.11	86.57	0.05	0.96	0.7581	0.67
mean	  739	  341	 2436	  102	87.87	87.72	0.02	0.94	0.7694	0.68
wmean	  740	  327	 2450	  101	87.99	88.22	0.02	0.95	0.7757	0.69
add	  735	  352	 2425	  106	87.40	87.32	0.02	0.94	0.7624	0.68
%%
GO:0016874 table:
Method	   TP	   FP	   TN	   FN	 SENS	 SPEC	MedRFP	  ROC	   F1	  PPV	
spmap	  670	  370	 2363	  104	86.56	86.46	0.00	0.94	0.7387	0.64
blast	  723	  181	 2552	   51	93.41	93.38	0.01	0.98	0.8617	0.80
peps	  501	  954	 1772	  272	64.81	65.00	0.24	0.69	0.4497	0.34
voting	  694	  254	 2479	   80	89.66	90.71	0.01	0.98	0.8060	0.73
mean	  695	  198	 2535	   79	89.79	92.76	0.00	0.97	0.8338	0.78
wmean	  711	  146	 2587	   63	91.86	94.66	0.00	0.98	0.8719	0.83
add	  726	  173	 2560	   48	93.80	93.67	0.00	0.98	0.8679	0.81
%%
GO:0022804 table:
Method	   TP	   FP	   TN	   FN	 SENS	 SPEC	MedRFP	  ROC	   F1	  PPV	
spmap	  720	  199	 2408	   60	92.31	92.37	0.00	0.97	0.8476	0.78
blast	  739	  135	 2472	   41	94.74	94.82	0.01	0.99	0.8936	0.85
peps	  586	  637	 1964	  192	75.32	75.51	0.04	0.84	0.5857	0.48
voting	  727	  144	 2463	   53	93.21	94.48	0.01	0.99	0.8807	0.83
mean	  732	  108	 2499	   48	93.85	95.86	0.00	0.98	0.9037	0.87
wmean	  735	   86	 2521	   45	94.23	96.70	0.00	0.99	0.9182	0.90
add	  740	  134	 2473	   40	94.87	94.86	0.00	0.98	0.8948	0.85
%%
GO:0005261 table:
Method	   TP	   FP	   TN	   FN	 SENS	 SPEC	MedRFP	  ROC	   F1	  PPV	
spmap	  760	  184	 2556	   55	93.25	93.28	0.00	0.98	0.8641	0.81
blast	  777	  126	 2614	   38	95.34	95.40	0.01	0.99	0.9045	0.86
peps	  596	  725	 2006	  217	73.31	73.45	0.13	0.78	0.5586	0.45
voting	  768	  139	 2601	   47	94.23	94.93	0.01	0.99	0.8920	0.85
mean	  772	  122	 2618	   43	94.72	95.55	0.00	0.98	0.9035	0.86
wmean	  780	   82	 2658	   35	95.71	97.01	0.00	0.99	0.9302	0.90
add	  784	  104	 2636	   31	96.20	96.20	0.00	0.99	0.9207	0.88
%%
GO:0046914 table:
Method	   TP	   FP	   TN	   FN	 SENS	 SPEC	MedRFP	  ROC	   F1	  PPV	
spmap	  647	  340	 2428	   91	87.67	87.72	0.00	0.95	0.7501	0.66
blast	  680	  217	 2551	   58	92.14	92.16	0.01	0.98	0.8318	0.76
peps	  488	  922	 1839	  248	66.30	66.61	0.14	0.73	0.4548	0.35
voting	  665	  262	 2506	   73	90.11	90.53	0.01	0.98	0.7988	0.72
mean	  672	  221	 2547	   66	91.06	92.02	0.00	0.97	0.8240	0.75
wmean	  680	  159	 2609	   58	92.14	94.26	0.00	0.98	0.8624	0.81
add	  689	  184	 2584	   49	93.36	93.35	0.00	0.98	0.8554	0.79
%%
GO:0046983 table:
Method	   TP	   FP	   TN	   FN	 SENS	 SPEC	MedRFP	  ROC	   F1	  PPV	
spmap	  515	  621	 2159	  148	77.68	77.66	0.02	0.85	0.5725	0.45
blast	  555	  453	 2327	  108	83.71	83.71	0.03	0.92	0.6643	0.55
peps	  407	 1059	 1712	  254	61.57	61.78	0.25	0.66	0.3827	0.28
voting	  529	  508	 2272	  134	79.79	81.73	0.13	0.93	0.6224	0.51
mean	  527	  458	 2322	  136	79.49	83.53	0.02	0.89	0.6396	0.54
wmean	  535	  396	 2384	  128	80.69	85.76	0.01	0.91	0.6713	0.57
add	  553	  463	 2317	  110	83.41	83.35	0.01	0.91	0.6587	0.54
%%
GO:0016564 table:
Method	   TP	   FP	   TN	   FN	 SENS	 SPEC	MedRFP	  ROC	   F1	  PPV	
spmap	  664	  338	 2445	   91	87.95	87.85	0.01	0.94	0.7558	0.66
blast	  668	  323	 2460	   87	88.48	88.39	0.01	0.96	0.7652	0.67
peps	  554	  726	 2048	  199	73.57	73.83	0.08	0.82	0.5450	0.43
voting	  682	  308	 2475	   73	90.33	88.93	0.03	0.97	0.7817	0.69
mean	  679	  274	 2509	   76	89.93	90.15	0.01	0.96	0.7951	0.71
wmean	  681	  242	 2541	   74	90.20	91.30	0.01	0.96	0.8117	0.74
add	  684	  260	 2523	   71	90.60	90.66	0.01	0.96	0.8052	0.72
%%
GO:0022836 table:
Method	   TP	   FP	   TN	   FN	 SENS	 SPEC	MedRFP	  ROC	   F1	  PPV	
spmap	  704	  217	 2456	   63	91.79	91.88	0.00	0.97	0.8341	0.76
blast	  732	  121	 2552	   35	95.44	95.47	0.01	0.99	0.9037	0.86
peps	  561	  711	 1956	  205	73.24	73.34	0.13	0.78	0.5505	0.44
voting	  717	  150	 2523	   50	93.48	94.39	0.00	0.99	0.8776	0.83
mean	  722	  117	 2556	   45	94.13	95.62	0.00	0.98	0.8991	0.86
wmean	  727	   84	 2589	   40	94.78	96.86	0.00	0.99	0.9214	0.90
add	  735	  111	 2562	   32	95.83	95.85	0.00	0.99	0.9113	0.87
%%
GO:0042623 table:
Method	   TP	   FP	   TN	   FN	 SENS	 SPEC	MedRFP	  ROC	   F1	  PPV	
spmap	  610	  304	 2428	   75	89.05	88.87	0.00	0.95	0.7630	0.67
blast	  631	  217	 2515	   54	92.12	92.06	0.01	0.98	0.8232	0.74
peps	  498	  734	 1991	  185	72.91	73.06	0.10	0.78	0.5201	0.40
voting	  616	  198	 2534	   69	89.93	92.75	0.01	0.98	0.8219	0.76
mean	  624	  169	 2563	   61	91.09	93.81	0.00	0.97	0.8444	0.79
wmean	  628	  133	 2599	   57	91.68	95.13	0.00	0.97	0.8686	0.83
add	  635	  203	 2529	   50	92.70	92.57	0.00	0.98	0.8339	0.76
%%
GO:0016791 table:
Method	   TP	   FP	   TN	   FN	 SENS	 SPEC	MedRFP	  ROC	   F1	  PPV	
spmap	  636	  266	 2485	   67	90.47	90.33	0.00	0.96	0.7925	0.71
blast	  670	  131	 2620	   33	95.31	95.24	0.01	0.99	0.8910	0.84
peps	  506	  757	 1980	  197	71.98	72.34	0.14	0.78	0.5148	0.40
voting	  651	  146	 2605	   52	92.60	94.69	0.00	0.99	0.8680	0.82
mean	  650	  117	 2634	   53	92.46	95.75	0.00	0.98	0.8844	0.85
wmean	  662	   86	 2665	   41	94.17	96.87	0.00	0.99	0.9125	0.89
add	  671	  123	 2628	   32	95.45	95.53	0.00	0.99	0.8965	0.85
%%
GO:0004713 table:
Method	   TP	   FP	   TN	   FN	 SENS	 SPEC	MedRFP	  ROC	   F1	  PPV	
spmap	  665	  189	 2552	   49	93.14	93.10	0.00	0.98	0.8482	0.78
blast	  685	  110	 2632	   29	95.94	95.99	0.01	0.99	0.9079	0.86
peps	  546	  627	 2106	  165	76.79	77.06	0.04	0.84	0.5796	0.47
voting	  673	  105	 2637	   41	94.26	96.17	0.00	0.99	0.9021	0.87
mean	  672	   88	 2654	   42	94.12	96.79	0.00	0.98	0.9118	0.88
wmean	  678	   69	 2673	   36	94.96	97.48	0.00	0.98	0.9281	0.91
add	  682	  124	 2618	   32	95.52	95.48	0.00	0.98	0.8974	0.85
%%
GO:0030695 table:
Method	   TP	   FP	   TN	   FN	 SENS	 SPEC	MedRFP	  ROC	   F1	  PPV	
spmap	  588	  306	 2418	   73	88.96	88.77	0.00	0.95	0.7563	0.66
blast	  620	  168	 2556	   41	93.80	93.83	0.01	0.98	0.8558	0.79
peps	  481	  729	 1981	  179	72.88	73.10	0.11	0.80	0.5144	0.40
voting	  604	  225	 2499	   57	91.38	91.74	0.00	0.99	0.8107	0.73
mean	  609	  191	 2533	   52	92.13	92.99	0.00	0.98	0.8337	0.76
wmean	  619	  131	 2593	   42	93.65	95.19	0.00	0.98	0.8774	0.83
add	  627	  142	 2582	   34	94.86	94.79	0.00	0.98	0.8769	0.82
%%
GO:0005509 table:
Method	   TP	   FP	   TN	   FN	 SENS	 SPEC	MedRFP	  ROC	   F1	  PPV	
spmap	  565	  318	 2449	   71	88.84	88.51	0.00	0.96	0.7439	0.64
blast	  590	  203	 2564	   46	92.77	92.66	0.01	0.97	0.8258	0.74
peps	  433	  862	 1889	  202	68.19	68.67	0.17	0.74	0.4487	0.33
voting	  585	  240	 2527	   51	91.98	91.33	0.01	0.98	0.8008	0.71
mean	  583	  196	 2571	   53	91.67	92.92	0.00	0.97	0.8240	0.75
wmean	  587	  146	 2621	   49	92.30	94.72	0.00	0.98	0.8576	0.80
add	  597	  171	 2596	   39	93.87	93.82	0.00	0.98	0.8504	0.78
%%
GO:0003712 table:
Method	   TP	   FP	   TN	   FN	 SENS	 SPEC	MedRFP	  ROC	   F1	  PPV	
spmap	  554	  482	 2285	  115	82.81	82.58	0.02	0.91	0.6499	0.53
blast	  560	  456	 2311	  109	83.71	83.52	0.02	0.93	0.6647	0.55
peps	  478	  786	 1974	  190	71.56	71.52	0.14	0.78	0.4948	0.38
voting	  569	  440	 2327	  100	85.05	84.10	0.05	0.95	0.6782	0.56
mean	  569	  402	 2365	  100	85.05	85.47	0.03	0.93	0.6939	0.59
wmean	  575	  379	 2388	   94	85.95	86.30	0.02	0.94	0.7086	0.60
add	  576	  388	 2379	   93	86.10	85.98	0.01	0.94	0.7055	0.60
%%
GO:0042277 table:
Method	   TP	   FP	   TN	   FN	 SENS	 SPEC	MedRFP	  ROC	   F1	  PPV	
spmap	  582	  258	 2493	   61	90.51	90.62	0.00	0.95	0.7849	0.69
blast	  606	  156	 2595	   37	94.25	94.33	0.01	0.98	0.8626	0.80
peps	  479	  690	 2047	  164	74.49	74.79	0.05	0.82	0.5287	0.41
voting	  591	  180	 2571	   52	91.91	93.46	0.01	0.98	0.8359	0.77
mean	  590	  149	 2602	   53	91.76	94.58	0.00	0.97	0.8538	0.80
wmean	  595	  119	 2632	   48	92.53	95.67	0.00	0.97	0.8769	0.83
add	  593	  218	 2533	   50	92.22	92.08	0.00	0.97	0.8157	0.73
%%
GO:0016757 table:
Method	   TP	   FP	   TN	   FN	 SENS	 SPEC	MedRFP	  ROC	   F1	  PPV	
spmap	  522	  271	 2489	   56	90.31	90.18	0.00	0.96	0.7615	0.66
blast	  550	  141	 2619	   28	95.16	94.89	0.01	0.99	0.8668	0.80
peps	  447	  616	 2135	  130	77.47	77.61	0.05	0.86	0.5451	0.42
voting	  532	  160	 2600	   46	92.04	94.20	0.01	0.99	0.8378	0.77
mean	  533	  137	 2623	   45	92.21	95.04	0.00	0.98	0.8542	0.80
wmean	  537	  103	 2657	   41	92.91	96.27	0.00	0.98	0.8818	0.84
add	  548	  148	 2612	   30	94.81	94.64	0.00	0.98	0.8603	0.79
%%
GO:0003702 table:
Method	   TP	   FP	   TN	   FN	 SENS	 SPEC	MedRFP	  ROC	   F1	  PPV	
spmap	  490	  430	 2344	   89	84.63	84.50	0.01	0.92	0.6538	0.53
blast	  497	  389	 2385	   82	85.84	85.98	0.01	0.94	0.6785	0.56
peps	  452	  595	 2167	  126	78.20	78.46	0.08	0.85	0.5563	0.43
voting	  503	  363	 2411	   76	86.87	86.91	0.04	0.96	0.6962	0.58
mean	  510	  343	 2431	   69	88.08	87.64	0.02	0.94	0.7123	0.60
wmean	  509	  330	 2444	   70	87.91	88.10	0.02	0.94	0.7179	0.61
add	  512	  318	 2456	   67	88.43	88.54	0.01	0.95	0.7268	0.62
%%
GO:0019899 table:
Method	   TP	   FP	   TN	   FN	 SENS	 SPEC	MedRFP	  ROC	   F1	  PPV	
spmap	  427	  627	 2104	  128	76.94	77.04	0.03	0.84	0.5308	0.41
blast	  440	  566	 2165	  115	79.28	79.27	0.03	0.89	0.5637	0.44
peps	  348	 1004	 1723	  205	62.93	63.18	0.24	0.67	0.3654	0.26
voting	  436	  548	 2183	  119	78.56	79.93	0.20	0.92	0.5666	0.44
mean	  435	  524	 2207	  120	78.38	80.81	0.04	0.88	0.5746	0.45
wmean	  451	  477	 2254	  104	81.26	82.53	0.01	0.90	0.6082	0.49
add	  450	  516	 2215	  105	81.08	81.11	0.01	0.90	0.5917	0.47
%%
GO:0003779 table:
Method	   TP	   FP	   TN	   FN	 SENS	 SPEC	MedRFP	  ROC	   F1	  PPV	
spmap	  448	  356	 2420	   65	87.33	87.18	0.00	0.94	0.6803	0.56
blast	  466	  254	 2522	   47	90.84	90.85	0.02	0.97	0.7559	0.65
peps	  356	  838	 1930	  155	69.67	69.73	0.13	0.76	0.4176	0.30
voting	  456	  276	 2500	   57	88.89	90.06	0.02	0.97	0.7325	0.62
mean	  461	  249	 2527	   52	89.86	91.03	0.01	0.96	0.7539	0.65
wmean	  467	  204	 2572	   46	91.03	92.65	0.00	0.97	0.7889	0.70
add	  473	  223	 2553	   40	92.20	91.97	0.00	0.96	0.7825	0.68
%%
GO:0019199 table:
Method	   TP	   FP	   TN	   FN	 SENS	 SPEC	MedRFP	  ROC	   F1	  PPV	
spmap	  525	  125	 2619	   25	95.45	95.44	0.00	0.99	0.8750	0.81
blast	  542	   49	 2695	    8	98.55	98.21	0.00	1.00	0.9500	0.92
peps	  458	  437	 2298	   90	83.58	84.02	0.02	0.90	0.6348	0.51
voting	  533	   61	 2683	   17	96.91	97.78	0.00	1.00	0.9318	0.90
mean	  534	   49	 2695	   16	97.09	98.21	0.00	1.00	0.9426	0.92
wmean	  537	   36	 2708	   13	97.64	98.69	0.00	1.00	0.9564	0.94
add	  537	   70	 2674	   13	97.64	97.45	0.00	1.00	0.9283	0.88
%%
GO:0008047 table:
Method	   TP	   FP	   TN	   FN	 SENS	 SPEC	MedRFP	  ROC	   F1	  PPV	
spmap	  412	  529	 2220	   97	80.94	80.76	0.00	0.89	0.5683	0.44
blast	  450	  329	 2420	   59	88.41	88.03	0.01	0.96	0.6988	0.58
peps	  345	  864	 1875	  162	68.05	68.46	0.18	0.74	0.4021	0.29
voting	  432	  381	 2368	   77	84.87	86.14	0.02	0.96	0.6536	0.53
mean	  438	  324	 2425	   71	86.05	88.21	0.01	0.93	0.6892	0.57
wmean	  445	  260	 2489	   64	87.43	90.54	0.00	0.94	0.7331	0.63
add	  452	  312	 2437	   57	88.80	88.65	0.00	0.94	0.7101	0.59
%%
GO:0016879 table:
Method	   TP	   FP	   TN	   FN	 SENS	 SPEC	MedRFP	  ROC	   F1	  PPV	
spmap	  408	  386	 2390	   66	86.08	86.10	0.00	0.94	0.6435	0.51
blast	  446	  173	 2603	   28	94.09	93.77	0.00	0.98	0.8161	0.72
peps	  325	  853	 1913	  147	68.86	69.16	0.15	0.75	0.3939	0.28
voting	  418	  232	 2544	   56	88.19	91.64	0.01	0.98	0.7438	0.64
mean	  431	  194	 2582	   43	90.93	93.01	0.00	0.98	0.7843	0.69
wmean	  441	  143	 2633	   33	93.04	94.85	0.00	0.98	0.8336	0.76
add	  447	  162	 2614	   27	94.30	94.16	0.00	0.99	0.8255	0.73
%%
GO:0008270 table:
Method	   TP	   FP	   TN	   FN	 SENS	 SPEC	MedRFP	  ROC	   F1	  PPV	
spmap	  443	  346	 2448	   62	87.72	87.62	0.00	0.94	0.6847	0.56
blast	  462	  236	 2558	   43	91.49	91.55	0.00	0.98	0.7681	0.66
peps	  368	  739	 2043	  135	73.16	73.44	0.06	0.81	0.4571	0.33
voting	  451	  244	 2550	   54	89.31	91.27	0.01	0.98	0.7517	0.65
mean	  455	  213	 2581	   50	90.10	92.38	0.00	0.96	0.7758	0.68
wmean	  464	  171	 2623	   41	91.88	93.88	0.00	0.97	0.8140	0.73
add	  470	  191	 2603	   35	93.07	93.16	0.00	0.97	0.8062	0.71
%%
GO:0003735 table:
Method	   TP	   FP	   TN	   FN	 SENS	 SPEC	MedRFP	  ROC	   F1	  PPV	
spmap	  473	  200	 2588	   37	92.75	92.83	0.00	0.97	0.7997	0.70
blast	  463	  221	 2567	   47	90.78	92.07	0.00	0.98	0.7755	0.68
peps	  451	  305	 2473	   58	88.61	89.02	0.01	0.94	0.7130	0.60
voting	  485	  138	 2650	   25	95.10	95.05	0.01	1.00	0.8561	0.78
mean	  485	  115	 2673	   25	95.10	95.88	0.00	0.99	0.8739	0.81
wmean	  485	  108	 2680	   25	95.10	96.13	0.00	0.99	0.8794	0.82
add	  488	  118	 2670	   22	95.69	95.77	0.00	0.99	0.8746	0.81
%%
GO:0016746 table:
Method	   TP	   FP	   TN	   FN	 SENS	 SPEC	MedRFP	  ROC	   F1	  PPV	
spmap	  383	  422	 2279	   71	84.36	84.38	0.00	0.91	0.6084	0.48
blast	  420	  205	 2496	   34	92.51	92.41	0.01	0.98	0.7785	0.67
peps	  312	  829	 1862	  141	68.87	69.19	0.14	0.76	0.3915	0.27
voting	  396	  241	 2460	   58	87.22	91.08	0.01	0.98	0.7259	0.62
mean	  398	  212	 2489	   56	87.67	92.15	0.00	0.96	0.7481	0.65
wmean	  408	  164	 2537	   46	89.87	93.93	0.00	0.96	0.7953	0.71
add	  418	  214	 2487	   36	92.07	92.08	0.00	0.97	0.7698	0.66
%%
GO:0004714 table:
Method	   TP	   FP	   TN	   FN	 SENS	 SPEC	MedRFP	  ROC	   F1	  PPV	
spmap	  484	  119	 2664	   21	95.84	95.72	0.00	0.99	0.8736	0.80
blast	  494	   58	 2725	   11	97.82	97.92	0.01	1.00	0.9347	0.89
peps	  416	  466	 2305	   87	82.70	83.18	0.01	0.90	0.6007	0.47
voting	  487	   71	 2712	   18	96.44	97.45	0.00	1.00	0.9163	0.87
mean	  491	   54	 2729	   14	97.23	98.06	0.00	1.00	0.9352	0.90
wmean	  493	   45	 2738	   12	97.62	98.38	0.00	1.00	0.9453	0.92
add	  495	   65	 2718	   10	98.02	97.66	0.00	1.00	0.9296	0.88
%%
GO:0016829 table:
Method	   TP	   FP	   TN	   FN	 SENS	 SPEC	MedRFP	  ROC	   F1	  PPV	
spmap	  383	  325	 2398	   52	88.05	88.06	0.00	0.94	0.6702	0.54
blast	  406	  182	 2541	   29	93.33	93.32	0.01	0.98	0.7937	0.69
peps	  326	  660	 2053	  107	75.29	75.67	0.11	0.82	0.4595	0.33
voting	  392	  186	 2537	   43	90.11	93.17	0.01	0.98	0.7739	0.68
mean	  395	  158	 2565	   40	90.80	94.20	0.00	0.97	0.7996	0.71
wmean	  400	  131	 2592	   35	91.95	95.19	0.00	0.98	0.8282	0.75
add	  406	  180	 2543	   29	93.33	93.39	0.00	0.97	0.7953	0.69
%%
GO:0005125 table:
Method	   TP	   FP	   TN	   FN	 SENS	 SPEC	MedRFP	  ROC	   F1	  PPV	
spmap	  408	  321	 2448	   53	88.50	88.41	0.00	0.94	0.6857	0.56
blast	  421	  237	 2532	   40	91.32	91.44	0.01	0.98	0.7525	0.64
peps	  349	  652	 2107	  110	76.03	76.37	0.08	0.84	0.4781	0.35
voting	  414	  228	 2541	   47	89.80	91.77	0.01	0.98	0.7507	0.64
mean	  413	  203	 2566	   48	89.59	92.67	0.00	0.97	0.7669	0.67
wmean	  418	  166	 2603	   43	90.67	94.01	0.00	0.97	0.8000	0.72
add	  422	  231	 2538	   39	91.54	91.66	0.00	0.97	0.7576	0.65
%%
GO:0022890 table:
Method	   TP	   FP	   TN	   FN	 SENS	 SPEC	MedRFP	  ROC	   F1	  PPV	
spmap	  374	  342	 2400	   53	87.59	87.53	0.00	0.94	0.6544	0.52
blast	  385	  273	 2469	   42	90.16	90.04	0.00	0.98	0.7097	0.59
peps	  307	  754	 1980	  119	72.07	72.42	0.09	0.77	0.4129	0.29
voting	  377	  263	 2479	   50	88.29	90.41	0.02	0.97	0.7067	0.59
mean	  379	  228	 2514	   48	88.76	91.68	0.00	0.96	0.7331	0.62
wmean	  388	  183	 2559	   39	90.87	93.33	0.00	0.97	0.7776	0.68
add	  391	  233	 2509	   36	91.57	91.50	0.00	0.97	0.7441	0.63
%%
GO:0004857 table:
Method	   TP	   FP	   TN	   FN	 SENS	 SPEC	MedRFP	  ROC	   F1	  PPV	
spmap	  330	  459	 2287	   67	83.12	83.28	0.00	0.90	0.5565	0.42
blast	  339	  398	 2348	   58	85.39	85.51	0.00	0.96	0.5979	0.46
peps	  259	  939	 1799	  137	65.40	65.70	0.17	0.69	0.3250	0.22
voting	  329	  375	 2371	   68	82.87	86.34	0.05	0.96	0.5976	0.47
mean	  334	  342	 2404	   63	84.13	87.55	0.00	0.92	0.6226	0.49
wmean	  336	  271	 2475	   61	84.63	90.13	0.00	0.93	0.6693	0.55
add	  340	  392	 2354	   57	85.64	85.72	0.00	0.93	0.6023	0.46
%%
GO:0004721 table:
Method	   TP	   FP	   TN	   FN	 SENS	 SPEC	MedRFP	  ROC	   F1	  PPV	
spmap	  398	  231	 2541	   36	91.71	91.67	0.00	0.97	0.7488	0.63
blast	  414	  134	 2638	   20	95.39	95.17	0.00	0.99	0.8432	0.76
peps	  335	  622	 2141	   99	77.19	77.49	0.09	0.83	0.4817	0.35
voting	  403	  126	 2646	   31	92.86	95.45	0.00	0.99	0.8370	0.76
mean	  407	  101	 2671	   27	93.78	96.36	0.00	0.99	0.8641	0.80
wmean	  408	   79	 2693	   26	94.01	97.15	0.00	0.99	0.8860	0.84
add	  413	  131	 2641	   21	95.16	95.27	0.00	0.99	0.8446	0.76
%%
GO:0003924 table:
Method	   TP	   FP	   TN	   FN	 SENS	 SPEC	MedRFP	  ROC	   F1	  PPV	
spmap	  411	  133	 2650	   20	95.36	95.22	0.00	0.98	0.8431	0.76
blast	  417	   98	 2685	   14	96.75	96.48	0.01	0.99	0.8816	0.81
peps	  335	  610	 2163	   96	77.73	78.00	0.05	0.85	0.4869	0.35
voting	  412	   83	 2700	   19	95.59	97.02	0.01	0.99	0.8898	0.83
mean	  411	   56	 2727	   20	95.36	97.99	0.00	0.99	0.9154	0.88
wmean	  414	   45	 2738	   17	96.06	98.38	0.00	0.99	0.9303	0.90
add	  418	   94	 2689	   13	96.98	96.62	0.00	0.98	0.8865	0.82
%%
GO:0016758 table:
Method	   TP	   FP	   TN	   FN	 SENS	 SPEC	MedRFP	  ROC	   F1	  PPV	
spmap	  359	  283	 2472	   39	90.20	89.73	0.00	0.96	0.6904	0.56
blast	  376	  162	 2593	   22	94.47	94.12	0.01	0.98	0.8034	0.70
peps	  328	  474	 2274	   69	82.62	82.75	0.03	0.90	0.5471	0.41
voting	  370	  145	 2610	   28	92.96	94.74	0.00	0.98	0.8105	0.72
mean	  370	  125	 2630	   28	92.96	95.46	0.00	0.98	0.8287	0.75
wmean	  372	  105	 2650	   26	93.47	96.19	0.00	0.98	0.8503	0.78
add	  374	  163	 2592	   24	93.97	94.08	0.00	0.97	0.8000	0.70
%%
GO:0009055 table:
Method	   TP	   FP	   TN	   FN	 SENS	 SPEC	MedRFP	  ROC	   F1	  PPV	
spmap	  357	  451	 2321	   69	83.80	83.73	0.00	0.90	0.5786	0.44
blast	  377	  320	 2452	   49	88.50	88.46	0.01	0.96	0.6714	0.54
peps	  283	  913	 1854	  141	66.75	67.00	0.15	0.72	0.3494	0.24
voting	  361	  321	 2451	   65	84.74	88.42	0.02	0.97	0.6516	0.53
mean	  364	  305	 2467	   62	85.45	89.00	0.01	0.94	0.6648	0.54
wmean	  368	  252	 2520	   58	86.38	90.91	0.00	0.95	0.7036	0.59
add	  377	  317	 2455	   49	88.50	88.56	0.00	0.94	0.6732	0.54
%%
GO:0003682 table:
Method	   TP	   FP	   TN	   FN	 SENS	 SPEC	MedRFP	  ROC	   F1	  PPV	
spmap	  389	  341	 2460	   53	88.01	87.83	0.00	0.94	0.6638	0.53
blast	  396	  291	 2510	   46	89.59	89.61	0.00	0.96	0.7015	0.58
peps	  319	  747	 2046	  119	72.83	73.25	0.11	0.77	0.4242	0.30
voting	  394	  276	 2525	   48	89.14	90.15	0.02	0.97	0.7086	0.59
mean	  398	  262	 2539	   44	90.05	90.65	0.01	0.95	0.7223	0.60
wmean	  394	  226	 2575	   48	89.14	91.93	0.00	0.96	0.7420	0.64
add	  401	  262	 2539	   41	90.72	90.65	0.00	0.96	0.7258	0.60
%%
GO:0042803 table:
Method	   TP	   FP	   TN	   FN	 SENS	 SPEC	MedRFP	  ROC	   F1	  PPV	
spmap	  308	  584	 2188	   81	79.18	78.93	0.01	0.86	0.4809	0.35
blast	  315	  532	 2240	   74	80.98	80.81	0.02	0.91	0.5097	0.37
peps	  239	 1041	 1724	  147	61.92	62.35	0.25	0.66	0.2869	0.19
voting	  307	  511	 2261	   82	78.92	81.57	0.12	0.92	0.5087	0.38
mean	  306	  503	 2269	   83	78.66	81.85	0.02	0.87	0.5109	0.38
wmean	  304	  449	 2323	   85	78.15	83.80	0.01	0.89	0.5324	0.40
add	  316	  527	 2245	   73	81.23	80.99	0.01	0.88	0.5130	0.37
%%
GO:0030246 table:
Method	   TP	   FP	   TN	   FN	 SENS	 SPEC	MedRFP	  ROC	   F1	  PPV	
spmap	  334	  332	 2435	   45	88.13	88.00	0.00	0.93	0.6392	0.50
blast	  346	  243	 2524	   33	91.29	91.22	0.00	0.98	0.7149	0.59
peps	  277	  728	 2032	  100	73.47	73.62	0.06	0.81	0.4009	0.28
voting	  341	  239	 2528	   38	89.97	91.36	0.02	0.97	0.7112	0.59
mean	  339	  219	 2548	   40	89.45	92.09	0.00	0.95	0.7236	0.61
wmean	  340	  181	 2586	   39	89.71	93.46	0.00	0.96	0.7556	0.65
add	  344	  255	 2512	   35	90.77	90.78	0.00	0.96	0.7035	0.57
%%
GO:0016881 table:
Method	   TP	   FP	   TN	   FN	 SENS	 SPEC	MedRFP	  ROC	   F1	  PPV	
spmap	  336	  361	 2401	   49	87.27	86.93	0.00	0.94	0.6211	0.48
blast	  364	  161	 2601	   21	94.55	94.17	0.01	0.99	0.8000	0.69
peps	  282	  732	 2018	  103	73.25	73.38	0.12	0.79	0.4031	0.28
voting	  351	  211	 2551	   34	91.17	92.36	0.01	0.99	0.7413	0.62
mean	  355	  175	 2587	   30	92.21	93.66	0.00	0.98	0.7760	0.67
wmean	  363	  127	 2635	   22	94.29	95.40	0.00	0.98	0.8297	0.74
add	  365	  148	 2614	   20	94.81	94.64	0.00	0.98	0.8129	0.71
%%
GO:0001653 table:
Method	   TP	   FP	   TN	   FN	 SENS	 SPEC	MedRFP	  ROC	   F1	  PPV	
spmap	  415	   88	 2667	   14	96.74	96.81	0.00	0.99	0.8906	0.83
blast	  421	   50	 2705	    8	98.14	98.19	0.00	1.00	0.9356	0.89
peps	  387	  262	 2482	   42	90.21	90.45	0.02	0.95	0.7180	0.60
voting	  417	   48	 2707	   12	97.20	98.26	0.00	1.00	0.9329	0.90
mean	  417	   43	 2712	   12	97.20	98.44	0.00	0.99	0.9381	0.91
wmean	  417	   41	 2714	   12	97.20	98.51	0.00	0.99	0.9402	0.91
add	  412	  110	 2645	   17	96.04	96.01	0.00	0.99	0.8665	0.79
%%
GO:0022832 table:
Method	   TP	   FP	   TN	   FN	 SENS	 SPEC	MedRFP	  ROC	   F1	  PPV	
spmap	  395	  168	 2579	   25	94.05	93.88	0.00	0.98	0.8037	0.70
blast	  397	  154	 2593	   23	94.52	94.39	0.01	0.99	0.8177	0.72
peps	  308	  724	 2014	  111	73.51	73.56	0.09	0.80	0.4245	0.30
voting	  392	  120	 2627	   28	93.33	95.63	0.00	0.99	0.8412	0.77
mean	  392	   94	 2653	   28	93.33	96.58	0.00	0.99	0.8653	0.81
wmean	  397	   74	 2673	   23	94.52	97.31	0.00	0.99	0.8911	0.84
add	  400	  132	 2615	   20	95.24	95.19	0.00	0.99	0.8403	0.75
%%
GO:0005244 table:
Method	   TP	   FP	   TN	   FN	 SENS	 SPEC	MedRFP	  ROC	   F1	  PPV	
spmap	  390	  191	 2555	   29	93.08	93.04	0.00	0.98	0.7800	0.67
blast	  397	  142	 2603	   22	94.75	94.83	0.01	0.99	0.8288	0.74
peps	  308	  721	 2016	  110	73.68	73.66	0.11	0.80	0.4257	0.30
voting	  391	  140	 2606	   28	93.32	94.90	0.01	0.99	0.8232	0.74
mean	  396	  117	 2629	   23	94.51	95.74	0.00	0.99	0.8498	0.77
wmean	  399	   85	 2661	   20	95.23	96.90	0.00	0.99	0.8837	0.82
add	  400	  126	 2619	   19	95.47	95.41	0.00	0.99	0.8466	0.76
%%
GO:0008528 table:
Method	   TP	   FP	   TN	   FN	 SENS	 SPEC	MedRFP	  ROC	   F1	  PPV	
spmap	  402	   81	 2669	   12	97.10	97.05	0.00	0.99	0.8963	0.83
blast	  406	   57	 2693	    8	98.07	97.93	0.00	1.00	0.9259	0.88
peps	  379	  225	 2513	   35	91.55	91.78	0.02	0.95	0.7446	0.63
voting	  404	   48	 2702	   10	97.58	98.25	0.00	1.00	0.9330	0.89
mean	  401	   44	 2706	   13	96.86	98.40	0.00	0.99	0.9336	0.90
wmean	  401	   40	 2710	   13	96.86	98.55	0.00	0.99	0.9380	0.91
add	  400	  105	 2645	   14	96.62	96.18	0.00	0.99	0.8705	0.79
%%
GO:0016747 table:
Method	   TP	   FP	   TN	   FN	 SENS	 SPEC	MedRFP	  ROC	   F1	  PPV	
spmap	  316	  459	 2277	   63	83.38	83.22	0.00	0.90	0.5477	0.41
blast	  348	  225	 2511	   31	91.82	91.78	0.00	0.98	0.7311	0.61
peps	  263	  810	 1918	  114	69.76	70.31	0.13	0.77	0.3628	0.25
voting	  332	  255	 2481	   47	87.60	90.68	0.01	0.97	0.6874	0.57
mean	  334	  227	 2509	   45	88.13	91.70	0.00	0.95	0.7106	0.60
wmean	  340	  166	 2570	   39	89.71	93.93	0.00	0.96	0.7684	0.67
add	  346	  242	 2494	   33	91.29	91.15	0.00	0.96	0.7156	0.59
%%
GO:0008415 table:
Method	   TP	   FP	   TN	   FN	 SENS	 SPEC	MedRFP	  ROC	   F1	  PPV	
spmap	  306	  503	 2207	   70	81.38	81.44	0.00	0.88	0.5165	0.38
blast	  346	  225	 2485	   30	92.02	91.70	0.01	0.98	0.7307	0.61
peps	  261	  812	 1890	  114	69.60	69.95	0.11	0.77	0.3605	0.24
voting	  327	  283	 2427	   49	86.97	89.56	0.01	0.97	0.6633	0.54
mean	  325	  219	 2491	   51	86.44	91.92	0.00	0.95	0.7065	0.60
wmean	  339	  173	 2537	   37	90.16	93.62	0.00	0.96	0.7635	0.66
add	  345	  229	 2481	   31	91.76	91.55	0.00	0.96	0.7263	0.60
%%
GO:0004386 table:
Method	   TP	   FP	   TN	   FN	 SENS	 SPEC	MedRFP	  ROC	   F1	  PPV	
spmap	  367	  167	 2590	   24	93.86	93.94	0.00	0.98	0.7935	0.69
blast	  373	  125	 2632	   18	95.40	95.47	0.01	0.99	0.8391	0.75
peps	  309	  564	 2177	   81	79.23	79.42	0.06	0.85	0.4893	0.35
voting	  369	  108	 2649	   22	94.37	96.08	0.00	0.99	0.8502	0.77
mean	  369	   88	 2669	   22	94.37	96.81	0.00	0.99	0.8703	0.81
wmean	  371	   58	 2699	   20	94.88	97.90	0.00	0.99	0.9049	0.86
add	  376	  107	 2650	   15	96.16	96.12	0.00	0.99	0.8604	0.78
%%
GO:0008234 table:
Method	   TP	   FP	   TN	   FN	 SENS	 SPEC	MedRFP	  ROC	   F1	  PPV	
spmap	  363	  215	 2567	   30	92.37	92.27	0.00	0.96	0.7477	0.63
blast	  376	  130	 2652	   17	95.67	95.33	0.00	0.99	0.8365	0.74
peps	  289	  731	 2044	  104	73.54	73.66	0.09	0.81	0.4091	0.28
voting	  367	  136	 2646	   26	93.38	95.11	0.00	0.98	0.8192	0.73
mean	  367	  108	 2674	   26	93.38	96.12	0.00	0.98	0.8456	0.77
wmean	  372	   74	 2708	   21	94.66	97.34	0.00	0.98	0.8868	0.83
add	  375	  126	 2656	   18	95.42	95.47	0.00	0.98	0.8389	0.75
%%
GO:0008237 table:
Method	   TP	   FP	   TN	   FN	 SENS	 SPEC	MedRFP	  ROC	   F1	  PPV	
spmap	  358	  198	 2556	   26	93.23	92.81	0.00	0.97	0.7617	0.64
blast	  371	   93	 2661	   13	96.61	96.62	0.00	0.99	0.8750	0.80
peps	  292	  647	 2095	   91	76.24	76.40	0.06	0.84	0.4418	0.31
voting	  358	  105	 2649	   26	93.23	96.19	0.00	0.99	0.8453	0.77
mean	  362	   80	 2674	   22	94.27	97.10	0.00	0.99	0.8765	0.82
wmean	  366	   58	 2696	   18	95.31	97.89	0.00	0.99	0.9059	0.86
add	  373	   88	 2666	   11	97.14	96.80	0.00	0.99	0.8828	0.81
%%
GO:0015291 table:
Method	   TP	   FP	   TN	   FN	 SENS	 SPEC	MedRFP	  ROC	   F1	  PPV	
spmap	  366	  148	 2538	   21	94.57	94.49	0.00	0.98	0.8124	0.71
blast	  372	  104	 2582	   15	96.12	96.13	0.01	0.99	0.8621	0.78
peps	  318	  471	 2207	   68	82.38	82.41	0.02	0.90	0.5413	0.40
voting	  370	  106	 2580	   17	95.61	96.05	0.00	1.00	0.8575	0.78
mean	  374	   85	 2601	   13	96.64	96.84	0.00	0.99	0.8842	0.81
wmean	  373	   79	 2607	   14	96.38	97.06	0.00	0.99	0.8892	0.83
add	  372	  103	 2583	   15	96.12	96.17	0.00	0.99	0.8631	0.78
%%
GO:0022843 table:
Method	   TP	   FP	   TN	   FN	 SENS	 SPEC	MedRFP	  ROC	   F1	  PPV	
spmap	  363	  168	 2608	   23	94.04	93.95	0.00	0.98	0.7917	0.68
blast	  369	  128	 2648	   17	95.60	95.39	0.01	0.99	0.8358	0.74
peps	  288	  690	 2075	   97	74.81	75.05	0.11	0.81	0.4226	0.29
voting	  367	  107	 2669	   19	95.08	96.15	0.01	0.99	0.8535	0.77
mean	  368	   91	 2685	   18	95.34	96.72	0.00	0.99	0.8710	0.80
wmean	  369	   76	 2700	   17	95.60	97.26	0.00	0.99	0.8881	0.83
add	  370	  112	 2664	   16	95.85	95.97	0.00	0.99	0.8525	0.77
%%
GO:0046982 table:
Method	   TP	   FP	   TN	   FN	 SENS	 SPEC	MedRFP	  ROC	   F1	  PPV	
spmap	  234	  712	 2067	   80	74.52	74.38	0.03	0.82	0.3714	0.25
blast	  259	  493	 2286	   55	82.48	82.26	0.01	0.94	0.4859	0.34
peps	  191	 1087	 1686	  123	60.83	60.80	0.24	0.64	0.2399	0.15
voting	  241	  539	 2240	   73	76.75	80.60	0.14	0.92	0.4406	0.31
mean	  242	  520	 2259	   72	77.07	81.29	0.02	0.87	0.4498	0.32
wmean	  252	  438	 2341	   62	80.25	84.24	0.01	0.89	0.5020	0.37
add	  255	  521	 2258	   59	81.21	81.25	0.01	0.89	0.4679	0.33
%%
GO:0004518 table:
Method	   TP	   FP	   TN	   FN	 SENS	 SPEC	MedRFP	  ROC	   F1	  PPV	
spmap	  281	  508	 2224	   63	81.69	81.41	0.00	0.90	0.4960	0.36
blast	  313	  249	 2483	   31	90.99	90.89	0.01	0.98	0.6909	0.56
peps	  243	  794	 1932	  101	70.64	70.87	0.13	0.77	0.3519	0.23
voting	  299	  291	 2441	   45	86.92	89.35	0.01	0.97	0.6403	0.51
mean	  301	  276	 2456	   43	87.50	89.90	0.00	0.95	0.6536	0.52
wmean	  309	  206	 2526	   35	89.83	92.46	0.00	0.96	0.7194	0.60
add	  314	  253	 2479	   30	91.28	90.74	0.00	0.96	0.6894	0.55
%%
GO:0008639 table:
Method	   TP	   FP	   TN	   FN	 SENS	 SPEC	MedRFP	  ROC	   F1	  PPV	
spmap	  298	  339	 2435	   42	87.65	87.78	0.00	0.94	0.6100	0.47
blast	  317	  184	 2590	   23	93.24	93.37	0.01	0.98	0.7539	0.63
peps	  252	  718	 2048	   88	74.12	74.04	0.10	0.79	0.3847	0.26
voting	  304	  207	 2567	   36	89.41	92.54	0.01	0.98	0.7145	0.59
mean	  307	  192	 2582	   33	90.29	93.08	0.00	0.97	0.7318	0.62
wmean	  309	  140	 2634	   31	90.88	94.95	0.00	0.98	0.7833	0.69
add	  316	  199	 2575	   24	92.94	92.83	0.00	0.98	0.7392	0.61
%%
GO:0019787 table:
Method	   TP	   FP	   TN	   FN	 SENS	 SPEC	MedRFP	  ROC	   F1	  PPV	
spmap	  304	  289	 2490	   35	89.68	89.60	0.00	0.95	0.6524	0.51
blast	  319	  169	 2610	   20	94.10	93.92	0.01	0.99	0.7715	0.65
peps	  237	  837	 1938	  102	69.91	69.84	0.14	0.76	0.3355	0.22
voting	  310	  212	 2567	   29	91.45	92.37	0.01	0.98	0.7201	0.59
mean	  311	  189	 2590	   28	91.74	93.20	0.00	0.97	0.7414	0.62
wmean	  316	  143	 2636	   23	93.22	94.85	0.00	0.98	0.7920	0.69
add	  321	  145	 2634	   18	94.69	94.78	0.00	0.98	0.7975	0.69
%%
GO:0016614 table:
Method	   TP	   FP	   TN	   FN	 SENS	 SPEC	MedRFP	  ROC	   F1	  PPV	
spmap	  320	  148	 2616	   18	94.67	94.65	0.00	0.98	0.7940	0.68
blast	  328	   82	 2681	   10	97.04	97.03	0.00	1.00	0.8770	0.80
peps	  279	  485	 2276	   59	82.54	82.43	0.05	0.90	0.5064	0.37
voting	  323	   77	 2687	   15	95.56	97.21	0.00	1.00	0.8753	0.81
mean	  324	   54	 2710	   14	95.86	98.05	0.00	1.00	0.9050	0.86
wmean	  325	   50	 2714	   13	96.15	98.19	0.00	1.00	0.9116	0.87
add	  329	   76	 2687	    9	97.34	97.25	0.00	0.99	0.8856	0.81
%%
GO:0016741 table:
Method	   TP	   FP	   TN	   FN	 SENS	 SPEC	MedRFP	  ROC	   F1	  PPV	
spmap	  284	  401	 2361	   46	86.06	85.48	0.00	0.92	0.5596	0.41
blast	  301	  239	 2524	   29	91.21	91.35	0.00	0.98	0.6920	0.56
peps	  222	  889	 1866	  107	67.48	67.73	0.19	0.72	0.3083	0.20
voting	  294	  274	 2489	   36	89.09	90.08	0.01	0.97	0.6548	0.52
mean	  294	  244	 2519	   36	89.09	91.17	0.00	0.95	0.6774	0.55
wmean	  295	  177	 2586	   35	89.39	93.59	0.00	0.96	0.7357	0.62
add	  300	  260	 2503	   30	90.91	90.59	0.00	0.96	0.6742	0.54
%%
GO:0016798 table:
Method	   TP	   FP	   TN	   FN	 SENS	 SPEC	MedRFP	  ROC	   F1	  PPV	
spmap	  272	  268	 2516	   28	90.67	90.37	0.00	0.95	0.6476	0.50
blast	  280	  183	 2601	   20	93.33	93.43	0.00	0.99	0.7339	0.60
peps	  228	  664	 2115	   72	76.00	76.11	0.03	0.84	0.3826	0.26
voting	  277	  156	 2628	   23	92.33	94.40	0.01	0.99	0.7558	0.64
mean	  281	  130	 2654	   19	93.67	95.33	0.00	0.97	0.7904	0.68
wmean	  283	   96	 2688	   17	94.33	96.55	0.00	0.98	0.8336	0.75
add	  284	  148	 2636	   16	94.67	94.68	0.00	0.97	0.7760	0.66
%%
GO:0003713 table:
Method	   TP	   FP	   TN	   FN	 SENS	 SPEC	MedRFP	  ROC	   F1	  PPV	
spmap	  285	  560	 2233	   71	80.06	79.95	0.02	0.88	0.4746	0.34
blast	  287	  550	 2243	   69	80.62	80.31	0.02	0.91	0.4811	0.34
peps	  267	  691	 2093	   89	75.00	75.18	0.11	0.81	0.4064	0.28
voting	  300	  441	 2352	   56	84.27	84.21	0.04	0.95	0.5469	0.40
mean	  299	  444	 2349	   57	83.99	84.10	0.02	0.91	0.5441	0.40
wmean	  303	  422	 2371	   53	85.11	84.89	0.02	0.92	0.5606	0.42
add	  300	  439	 2354	   56	84.27	84.28	0.01	0.91	0.5479	0.41
%%
GO:0008289 table:
Method	   TP	   FP	   TN	   FN	 SENS	 SPEC	MedRFP	  ROC	   F1	  PPV	
spmap	  275	  480	 2271	   58	82.58	82.55	0.00	0.89	0.5055	0.36
blast	  291	  354	 2397	   42	87.39	87.13	0.01	0.96	0.5951	0.45
peps	  206	 1045	 1703	  127	61.86	61.97	0.28	0.64	0.2601	0.16
voting	  285	  359	 2392	   48	85.59	86.95	0.04	0.95	0.5834	0.44
mean	  288	  343	 2408	   45	86.49	87.53	0.00	0.92	0.5975	0.46
wmean	  290	  281	 2470	   43	87.09	89.79	0.00	0.93	0.6416	0.51
add	  291	  351	 2400	   42	87.39	87.24	0.00	0.93	0.5969	0.45
%%
GO:0005085 table:
Method	   TP	   FP	   TN	   FN	 SENS	 SPEC	MedRFP	  ROC	   F1	  PPV	
spmap	  292	  279	 2461	   33	89.85	89.82	0.00	0.96	0.6518	0.51
blast	  303	  191	 2549	   22	93.23	93.03	0.01	0.98	0.7399	0.61
peps	  247	  652	 2076	   78	76.00	76.10	0.08	0.82	0.4036	0.27
voting	  296	  178	 2562	   29	91.08	93.50	0.01	0.98	0.7409	0.62
mean	  297	  147	 2593	   28	91.38	94.64	0.00	0.97	0.7724	0.67
wmean	  303	  109	 2631	   22	93.23	96.02	0.00	0.98	0.8223	0.74
add	  306	  162	 2578	   19	94.15	94.09	0.00	0.98	0.7718	0.65
%%
GO:0016779 table:
Method	   TP	   FP	   TN	   FN	 SENS	 SPEC	MedRFP	  ROC	   F1	  PPV	
spmap	  276	  369	 2446	   41	87.07	86.89	0.00	0.93	0.5738	0.43
blast	  295	  197	 2618	   22	93.06	93.00	0.00	0.99	0.7293	0.60
peps	  224	  820	 1988	   93	70.66	70.80	0.17	0.75	0.3292	0.21
voting	  285	  226	 2589	   32	89.91	91.97	0.01	0.98	0.6884	0.56
mean	  287	  201	 2614	   30	90.54	92.86	0.00	0.96	0.7130	0.59
wmean	  292	  147	 2668	   25	92.11	94.78	0.00	0.97	0.7725	0.67
add	  292	  225	 2590	   25	92.11	92.01	0.00	0.97	0.7002	0.56
%%
GO:0005083 table:
Method	   TP	   FP	   TN	   FN	 SENS	 SPEC	MedRFP	  ROC	   F1	  PPV	
spmap	  292	  331	 2418	   40	87.95	87.96	0.00	0.94	0.6115	0.47
blast	  314	  147	 2602	   18	94.58	94.65	0.01	0.98	0.7919	0.68
peps	  251	  675	 2066	   81	75.60	75.37	0.12	0.81	0.3990	0.27
voting	  304	  206	 2543	   28	91.57	92.51	0.01	0.98	0.7221	0.60
mean	  305	  164	 2585	   27	91.87	94.03	0.00	0.97	0.7615	0.65
wmean	  311	  136	 2613	   21	93.67	95.05	0.00	0.98	0.7985	0.70
add	  314	  152	 2597	   18	94.58	94.47	0.00	0.98	0.7870	0.67
%%
GO:0008168 table:
Method	   TP	   FP	   TN	   FN	 SENS	 SPEC	MedRFP	  ROC	   F1	  PPV	
spmap	  281	  362	 2386	   42	87.00	86.83	0.00	0.93	0.5818	0.44
blast	  296	  232	 2517	   27	91.64	91.56	0.01	0.98	0.6957	0.56
peps	  211	  933	 1801	  112	65.33	65.87	0.20	0.71	0.2877	0.18
voting	  282	  247	 2502	   41	87.31	91.01	0.01	0.98	0.6620	0.53
mean	  286	  215	 2534	   37	88.54	92.18	0.00	0.96	0.6942	0.57
wmean	  291	  147	 2602	   32	90.09	94.65	0.00	0.97	0.7648	0.66
add	  300	  199	 2550	   23	92.88	92.76	0.00	0.97	0.7299	0.60
%%
GO:0004842 table:
Method	   TP	   FP	   TN	   FN	 SENS	 SPEC	MedRFP	  ROC	   F1	  PPV	
spmap	  282	  340	 2441	   39	87.85	87.77	0.00	0.94	0.5981	0.45
blast	  299	  194	 2587	   22	93.15	93.02	0.00	0.99	0.7346	0.61
peps	  237	  736	 2043	   84	73.83	73.52	0.11	0.79	0.3663	0.24
voting	  290	  221	 2560	   31	90.34	92.05	0.01	0.98	0.6971	0.57
mean	  292	  181	 2600	   29	90.97	93.49	0.00	0.97	0.7355	0.62
wmean	  297	  137	 2644	   24	92.52	95.07	0.00	0.98	0.7868	0.68
add	  301	  174	 2607	   20	93.77	93.74	0.00	0.98	0.7563	0.63
%%
GO:0016616 table:
Method	   TP	   FP	   TN	   FN	 SENS	 SPEC	MedRFP	  ROC	   F1	  PPV	
spmap	  296	  149	 2648	   15	95.18	94.67	0.00	0.99	0.7831	0.67
blast	  301	   87	 2710	   10	96.78	96.89	0.00	1.00	0.8612	0.78
peps	  257	  483	 2307	   53	82.90	82.69	0.05	0.89	0.4895	0.35
voting	  297	   76	 2721	   14	95.50	97.28	0.00	1.00	0.8684	0.80
mean	  298	   65	 2732	   13	95.82	97.68	0.00	0.99	0.8843	0.82
wmean	  302	   52	 2745	    9	97.11	98.14	0.00	0.99	0.9083	0.85
add	  302	   78	 2719	    9	97.11	97.21	0.00	0.99	0.8741	0.79
%%
GO:0004091 table:
Method	   TP	   FP	   TN	   FN	 SENS	 SPEC	MedRFP	  ROC	   F1	  PPV	
spmap	  274	  317	 2448	   35	88.67	88.54	0.00	0.95	0.6089	0.46
blast	  289	  182	 2583	   20	93.53	93.42	0.00	0.98	0.7410	0.61
peps	  225	  740	 2013	   84	72.82	73.12	0.12	0.79	0.3532	0.23
voting	  280	  176	 2590	   29	90.61	93.64	0.00	0.98	0.7320	0.61
mean	  281	  149	 2617	   28	90.94	94.61	0.00	0.97	0.7605	0.65
wmean	  283	  121	 2645	   26	91.59	95.63	0.00	0.97	0.7938	0.70
add	  286	  204	 2561	   23	92.56	92.62	0.00	0.97	0.7159	0.58
%%
GO:0043492 table:
Method	   TP	   FP	   TN	   FN	 SENS	 SPEC	MedRFP	  ROC	   F1	  PPV	
spmap	  283	  254	 2477	   29	90.71	90.70	0.00	0.96	0.6667	0.53
blast	  295	  160	 2571	   17	94.55	94.14	0.01	0.99	0.7692	0.65
peps	  227	  733	 1989	   85	72.76	73.07	0.08	0.81	0.3569	0.24
voting	  287	  161	 2570	   25	91.99	94.10	0.00	0.98	0.7553	0.64
mean	  288	  117	 2614	   24	92.31	95.72	0.00	0.97	0.8033	0.71
wmean	  291	   96	 2635	   21	93.27	96.48	0.00	0.98	0.8326	0.75
add	  295	  155	 2576	   17	94.55	94.32	0.00	0.98	0.7743	0.66
%%
GO:0043565 table:
Method	   TP	   FP	   TN	   FN	 SENS	 SPEC	MedRFP	  ROC	   F1	  PPV	
spmap	  251	  427	 2361	   45	84.80	84.68	0.00	0.93	0.5154	0.37
blast	  245	  462	 2326	   51	82.77	83.43	0.01	0.95	0.4885	0.35
peps	  220	  707	 2071	   75	74.58	74.55	0.09	0.82	0.3601	0.24
voting	  255	  355	 2433	   41	86.15	87.27	0.03	0.96	0.5629	0.42
mean	  256	  315	 2473	   40	86.49	88.70	0.01	0.94	0.5905	0.45
wmean	  255	  288	 2500	   41	86.15	89.67	0.00	0.95	0.6079	0.47
add	  257	  370	 2418	   39	86.82	86.73	0.00	0.94	0.5569	0.41
%%
GO:0017171 table:
Method	   TP	   FP	   TN	   FN	 SENS	 SPEC	MedRFP	  ROC	   F1	  PPV	
spmap	  294	  197	 2559	   23	92.74	92.85	0.00	0.97	0.7277	0.60
blast	  303	  123	 2633	   13	95.89	95.54	0.00	0.99	0.8167	0.71
peps	  251	  566	 2182	   66	79.18	79.40	0.04	0.88	0.4427	0.31
voting	  297	  107	 2649	   20	93.69	96.12	0.01	0.99	0.8239	0.74
mean	  297	   83	 2673	   20	93.69	96.99	0.00	0.99	0.8522	0.78
wmean	  299	   68	 2688	   18	94.32	97.53	0.00	0.99	0.8743	0.81
add	  304	  130	 2626	   13	95.90	95.28	0.00	0.99	0.8096	0.70
%%
GO:0015399 table:
Method	   TP	   FP	   TN	   FN	 SENS	 SPEC	MedRFP	  ROC	   F1	  PPV	
spmap	  273	  273	 2434	   30	90.10	89.92	0.00	0.95	0.6431	0.50
blast	  288	  151	 2556	   15	95.05	94.42	0.00	0.98	0.7763	0.66
peps	  221	  719	 1980	   81	73.18	73.36	0.07	0.82	0.3559	0.24
voting	  275	  163	 2544	   28	90.76	93.98	0.00	0.99	0.7422	0.63
mean	  275	  124	 2583	   28	90.76	95.42	0.00	0.98	0.7835	0.69
wmean	  279	   96	 2611	   24	92.08	96.45	0.00	0.98	0.8230	0.74
add	  288	  135	 2572	   15	95.05	95.01	0.00	0.98	0.7934	0.68
%%
GO:0015405 table:
Method	   TP	   FP	   TN	   FN	 SENS	 SPEC	MedRFP	  ROC	   F1	  PPV	
spmap	  272	  287	 2463	   31	89.77	89.56	0.00	0.95	0.6311	0.49
blast	  283	  180	 2570	   20	93.40	93.45	0.00	0.98	0.7389	0.61
peps	  220	  746	 1992	   83	72.61	72.75	0.09	0.80	0.3467	0.23
voting	  275	  163	 2587	   28	90.76	94.07	0.01	0.98	0.7422	0.63
mean	  276	  119	 2631	   27	91.09	95.67	0.00	0.97	0.7908	0.70
wmean	  278	   86	 2664	   25	91.75	96.87	0.00	0.98	0.8336	0.76
add	  283	  188	 2562	   20	93.40	93.16	0.00	0.97	0.7313	0.60
%%
GO:0016820 table:
Method	   TP	   FP	   TN	   FN	 SENS	 SPEC	MedRFP	  ROC	   F1	  PPV	
spmap	  278	  223	 2503	   25	91.75	91.82	0.00	0.97	0.6915	0.55
blast	  289	  130	 2597	   14	95.38	95.23	0.00	0.99	0.8006	0.69
peps	  224	  706	 2010	   79	73.93	74.01	0.09	0.80	0.3633	0.24
voting	  282	  121	 2606	   21	93.07	95.56	0.00	0.99	0.7989	0.70
mean	  282	  100	 2627	   21	93.07	96.33	0.00	0.98	0.8234	0.74
wmean	  286	   66	 2661	   17	94.39	97.58	0.00	0.98	0.8733	0.81
add	  289	  124	 2603	   14	95.38	95.45	0.00	0.98	0.8073	0.70
%%
GO:0016810 table:
Method	   TP	   FP	   TN	   FN	 SENS	 SPEC	MedRFP	  ROC	   F1	  PPV	
spmap	  256	  357	 2380	   37	87.37	86.96	0.00	0.94	0.5651	0.42
blast	  272	  206	 2532	   21	92.83	92.48	0.01	0.98	0.7056	0.57
peps	  216	  732	 2000	   77	73.72	73.21	0.08	0.81	0.3481	0.23
voting	  264	  196	 2543	   29	90.10	92.84	0.01	0.99	0.7012	0.57
mean	  264	  154	 2585	   29	90.10	94.38	0.00	0.97	0.7426	0.63
wmean	  268	  112	 2627	   25	91.47	95.91	0.00	0.97	0.7964	0.71
add	  273	  186	 2552	   20	93.17	93.21	0.00	0.97	0.7261	0.59
%%
GO:0008236 table:
Method	   TP	   FP	   TN	   FN	 SENS	 SPEC	MedRFP	  ROC	   F1	  PPV	
spmap	  290	  151	 2612	   16	94.77	94.53	0.00	0.98	0.7764	0.66
blast	  297	   95	 2668	    9	97.06	96.56	0.01	1.00	0.8510	0.76
peps	  244	  562	 2195	   62	79.74	79.62	0.05	0.88	0.4388	0.30
voting	  293	   64	 2699	   13	95.75	97.68	0.00	1.00	0.8839	0.82
mean	  291	   57	 2706	   15	95.10	97.94	0.00	0.99	0.8899	0.84
wmean	  295	   46	 2717	   11	96.41	98.34	0.00	0.99	0.9119	0.87
add	  295	  107	 2656	   11	96.41	96.13	0.00	0.99	0.8333	0.73
%%
GO:0016853 table:
Method	   TP	   FP	   TN	   FN	 SENS	 SPEC	MedRFP	  ROC	   F1	  PPV	
spmap	  256	  346	 2467	   35	87.97	87.70	0.00	0.94	0.5733	0.43
blast	  274	  178	 2635	   17	94.16	93.67	0.00	0.99	0.7376	0.61
peps	  205	  826	 1977	   86	70.45	70.53	0.14	0.75	0.3101	0.20
voting	  267	  224	 2589	   24	91.75	92.04	0.01	0.99	0.6829	0.54
mean	  267	  170	 2643	   24	91.75	93.96	0.00	0.98	0.7335	0.61
wmean	  269	  115	 2698	   22	92.44	95.91	0.00	0.98	0.7970	0.70
add	  271	  191	 2622	   20	93.13	93.21	0.00	0.98	0.7198	0.59
%%
GO:0042626 table:
Method	   TP	   FP	   TN	   FN	 SENS	 SPEC	MedRFP	  ROC	   F1	  PPV	
spmap	  266	  270	 2501	   27	90.78	90.26	0.00	0.96	0.6417	0.50
blast	  279	  144	 2627	   14	95.22	94.80	0.00	0.99	0.7793	0.66
peps	  215	  726	 2039	   77	73.63	73.74	0.07	0.81	0.3487	0.23
voting	  268	  135	 2636	   25	91.47	95.13	0.01	0.99	0.7701	0.67
mean	  274	  106	 2665	   19	93.52	96.17	0.00	0.98	0.8143	0.72
wmean	  276	   69	 2702	   17	94.20	97.51	0.00	0.98	0.8652	0.80
add	  282	  116	 2655	   11	96.25	95.81	0.00	0.99	0.8162	0.71
%%
GO:0019001 table:
Method	   TP	   FP	   TN	   FN	 SENS	 SPEC	MedRFP	  ROC	   F1	  PPV	
spmap	  272	  263	 2504	   29	90.37	90.50	0.00	0.96	0.6507	0.51
blast	  283	  163	 2604	   18	94.02	94.11	0.00	0.99	0.7577	0.63
peps	  228	  669	 2088	   73	75.75	75.73	0.06	0.81	0.3806	0.25
voting	  272	  135	 2632	   29	90.37	95.12	0.00	0.99	0.7684	0.67
mean	  278	  107	 2660	   23	92.36	96.13	0.00	0.97	0.8105	0.72
wmean	  279	   85	 2682	   22	92.69	96.93	0.00	0.98	0.8391	0.77
add	  285	  148	 2619	   16	94.68	94.65	0.00	0.98	0.7766	0.66
%%
GO:0042165 table:
Method	   TP	   FP	   TN	   FN	 SENS	 SPEC	MedRFP	  ROC	   F1	  PPV	
spmap	  303	  118	 2631	   14	95.58	95.71	0.00	0.99	0.8211	0.72
blast	  310	   70	 2679	    7	97.79	97.45	0.01	0.99	0.8895	0.82
peps	  271	  397	 2348	   45	85.76	85.54	0.03	0.93	0.5508	0.41
voting	  306	   72	 2677	   11	96.53	97.38	0.00	1.00	0.8806	0.81
mean	  308	   59	 2690	    9	97.16	97.85	0.00	0.99	0.9006	0.84
wmean	  308	   51	 2698	    9	97.16	98.14	0.00	0.99	0.9112	0.86
add	  307	   86	 2663	   10	96.85	96.87	0.00	0.99	0.8648	0.78
%%
GO:0043566 table:
Method	   TP	   FP	   TN	   FN	 SENS	 SPEC	MedRFP	  ROC	   F1	  PPV	
spmap	  232	  510	 2248	   53	81.40	81.51	0.00	0.90	0.4518	0.31
blast	  246	  382	 2377	   39	86.32	86.15	0.01	0.95	0.5389	0.39
peps	  204	  735	 2013	   77	72.60	73.25	0.13	0.78	0.3344	0.22
voting	  238	  362	 2398	   47	83.51	86.88	0.02	0.95	0.5379	0.40
mean	  242	  322	 2438	   43	84.91	88.33	0.01	0.93	0.5701	0.43
wmean	  236	  292	 2468	   49	82.81	89.42	0.00	0.94	0.5806	0.45
add	  247	  374	 2386	   38	86.67	86.45	0.00	0.94	0.5453	0.40
%%
GO:0022834 table:
Method	   TP	   FP	   TN	   FN	 SENS	 SPEC	MedRFP	  ROC	   F1	  PPV	
spmap	  287	  175	 2587	   19	93.79	93.66	0.00	0.98	0.7474	0.62
blast	  294	  106	 2656	   12	96.08	96.16	0.00	0.99	0.8329	0.73
peps	  231	  671	 2083	   75	75.49	75.64	0.06	0.82	0.3825	0.26
voting	  292	  104	 2658	   14	95.42	96.23	0.00	0.99	0.8319	0.74
mean	  292	   89	 2673	   14	95.42	96.78	0.00	0.98	0.8501	0.77
wmean	  293	   71	 2691	   13	95.75	97.43	0.00	0.99	0.8746	0.80
add	  295	  107	 2655	   11	96.41	96.13	0.00	0.98	0.8333	0.73
%%
GO:0015276 table:
Method	   TP	   FP	   TN	   FN	 SENS	 SPEC	MedRFP	  ROC	   F1	  PPV	
spmap	  288	  159	 2592	   18	94.12	94.22	0.00	0.99	0.7649	0.64
blast	  295	  102	 2649	   11	96.41	96.29	0.00	0.99	0.8393	0.74
peps	  240	  588	 2155	   66	78.43	78.56	0.05	0.84	0.4233	0.29
voting	  293	   75	 2676	   13	95.75	97.27	0.00	1.00	0.8694	0.80
mean	  293	   65	 2686	   13	95.75	97.64	0.00	0.99	0.8825	0.82
wmean	  295	   46	 2705	   11	96.41	98.33	0.00	0.99	0.9119	0.87
add	  294	  106	 2645	   12	96.08	96.15	0.00	0.99	0.8329	0.73
%%
GO:0032561 table:
Method	   TP	   FP	   TN	   FN	 SENS	 SPEC	MedRFP	  ROC	   F1	  PPV	
spmap	  260	  269	 2525	   27	90.59	90.37	0.00	0.95	0.6373	0.49
blast	  272	  158	 2636	   15	94.77	94.35	0.00	0.99	0.7587	0.63
peps	  216	  689	 2096	   71	75.26	75.26	0.08	0.79	0.3624	0.24
voting	  261	  132	 2662	   26	90.94	95.28	0.01	0.99	0.7676	0.66
mean	  262	  102	 2692	   25	91.29	96.35	0.00	0.97	0.8049	0.72
wmean	  267	   76	 2718	   20	93.03	97.28	0.00	0.98	0.8476	0.78
add	  274	  137	 2657	   13	95.47	95.10	0.00	0.98	0.7851	0.67
%%
GO:0015631 table:
Method	   TP	   FP	   TN	   FN	 SENS	 SPEC	MedRFP	  ROC	   F1	  PPV	
spmap	  244	  352	 2426	   34	87.77	87.33	0.00	0.93	0.5584	0.41
blast	  246	  318	 2461	   32	88.49	88.56	0.01	0.96	0.5843	0.44
peps	  204	  716	 2047	   73	73.65	74.09	0.08	0.82	0.3409	0.22
voting	  245	  291	 2488	   33	88.13	89.53	0.02	0.98	0.6020	0.46
mean	  244	  272	 2507	   34	87.77	90.21	0.01	0.95	0.6146	0.47
wmean	  244	  247	 2532	   34	87.77	91.11	0.00	0.96	0.6346	0.50
add	  249	  301	 2478	   29	89.57	89.17	0.00	0.96	0.6014	0.45
%%
GO:0005342 table:
Method	   TP	   FP	   TN	   FN	 SENS	 SPEC	MedRFP	  ROC	   F1	  PPV	
spmap	  274	  173	 2582	   17	94.16	93.72	0.00	0.99	0.7425	0.61
blast	  276	  153	 2602	   15	94.85	94.45	0.01	0.99	0.7667	0.64
peps	  256	  332	 2414	   35	87.97	87.91	0.02	0.94	0.5825	0.44
voting	  275	  123	 2632	   16	94.50	95.54	0.01	0.99	0.7983	0.69
mean	  278	   94	 2661	   13	95.53	96.59	0.00	0.99	0.8386	0.75
wmean	  278	   89	 2666	   13	95.53	96.77	0.00	0.99	0.8450	0.76
add	  279	  122	 2633	   12	95.88	95.57	0.00	0.99	0.8064	0.70
%%
GO:0005057 table:
Method	   TP	   FP	   TN	   FN	 SENS	 SPEC	MedRFP	  ROC	   F1	  PPV	
spmap	  254	  375	 2414	   38	86.99	86.55	0.00	0.93	0.5516	0.40
blast	  254	  361	 2428	   38	86.99	87.06	0.01	0.96	0.5601	0.41
peps	  219	  682	 2100	   72	75.26	75.49	0.09	0.82	0.3674	0.24
voting	  255	  248	 2541	   37	87.33	91.11	0.01	0.97	0.6415	0.51
mean	  254	  210	 2579	   38	86.99	92.47	0.00	0.95	0.6720	0.55
wmean	  255	  197	 2592	   37	87.33	92.94	0.00	0.95	0.6855	0.56
add	  260	  314	 2475	   32	89.04	88.74	0.00	0.94	0.6005	0.45
%%
GO:0004197 table:
Method	   TP	   FP	   TN	   FN	 SENS	 SPEC	MedRFP	  ROC	   F1	  PPV	
spmap	  278	  212	 2559	   23	92.36	92.35	0.00	0.97	0.7029	0.57
blast	  288	  133	 2638	   13	95.68	95.20	0.00	0.99	0.7978	0.68
peps	  222	  724	 2039	   79	73.75	73.80	0.09	0.79	0.3561	0.23
voting	  280	  118	 2653	   21	93.02	95.74	0.01	0.99	0.8011	0.70
mean	  280	   89	 2682	   21	93.02	96.79	0.00	0.98	0.8358	0.76
wmean	  282	   68	 2703	   19	93.69	97.55	0.00	0.98	0.8664	0.81
add	  287	  135	 2636	   14	95.35	95.13	0.00	0.98	0.7939	0.68
%%
GO:0005525 table:
Method	   TP	   FP	   TN	   FN	 SENS	 SPEC	MedRFP	  ROC	   F1	  PPV	
spmap	  255	  234	 2529	   24	91.40	91.53	0.00	0.96	0.6641	0.52
blast	  267	  126	 2637	   12	95.70	95.44	0.00	1.00	0.7946	0.68
peps	  216	  618	 2136	   63	77.42	77.56	0.07	0.82	0.3881	0.26
voting	  261	   99	 2664	   18	93.55	96.42	0.00	0.99	0.8169	0.72
mean	  262	   83	 2680	   17	93.91	97.00	0.00	0.98	0.8397	0.76
wmean	  266	   64	 2699	   13	95.34	97.68	0.00	0.98	0.8736	0.81
add	  268	  117	 2646	   11	96.06	95.77	0.00	0.98	0.8072	0.70
%%
GO:0046943 table:
Method	   TP	   FP	   TN	   FN	 SENS	 SPEC	MedRFP	  ROC	   F1	  PPV	
spmap	  266	  151	 2621	   14	95.00	94.55	0.00	0.98	0.7633	0.64
blast	  268	  118	 2654	   12	95.71	95.74	0.00	0.99	0.8048	0.69
peps	  243	  361	 2397	   37	86.79	86.91	0.02	0.94	0.5498	0.40
voting	  268	   88	 2684	   12	95.71	96.83	0.01	1.00	0.8428	0.75
mean	  269	   80	 2692	   11	96.07	97.11	0.00	0.99	0.8553	0.77
wmean	  268	   76	 2696	   12	95.71	97.26	0.00	0.99	0.8590	0.78
add	  268	  117	 2655	   12	95.71	95.78	0.00	0.98	0.8060	0.70
%%
GO:0008565 table:
Method	   TP	   FP	   TN	   FN	 SENS	 SPEC	MedRFP	  ROC	   F1	  PPV	
spmap	  239	  404	 2371	   41	85.36	85.44	0.00	0.92	0.5179	0.37
blast	  261	  189	 2586	   19	93.21	93.19	0.01	0.98	0.7151	0.58
peps	  221	  578	 2189	   59	78.93	79.11	0.06	0.87	0.4096	0.28
voting	  251	  201	 2574	   29	89.64	92.76	0.01	0.98	0.6858	0.56
mean	  251	  172	 2603	   29	89.64	93.80	0.00	0.96	0.7141	0.59
wmean	  255	  146	 2629	   25	91.07	94.74	0.00	0.96	0.7489	0.64
add	  259	  213	 2562	   21	92.50	92.32	0.00	0.97	0.6888	0.55
%%
GO:0030594 table:
Method	   TP	   FP	   TN	   FN	 SENS	 SPEC	MedRFP	  ROC	   F1	  PPV	
spmap	  285	  112	 2623	   11	96.28	95.90	0.00	0.99	0.8225	0.72
blast	  289	   69	 2666	    6	97.97	97.48	0.00	1.00	0.8851	0.81
peps	  256	  372	 2355	   40	86.49	86.36	0.03	0.93	0.5541	0.41
voting	  289	   65	 2670	    7	97.64	97.62	0.01	1.00	0.8892	0.82
mean	  288	   56	 2679	    8	97.30	97.95	0.00	0.99	0.9000	0.84
wmean	  289	   52	 2683	    7	97.64	98.10	0.00	0.99	0.9074	0.85
add	  288	   82	 2653	    8	97.30	97.00	0.00	0.99	0.8649	0.78
%%
GO:0004553 table:
Method	   TP	   FP	   TN	   FN	 SENS	 SPEC	MedRFP	  ROC	   F1	  PPV	
spmap	  225	  171	 2634	   14	94.14	93.90	0.00	0.98	0.7087	0.57
blast	  225	  170	 2634	   14	94.14	93.94	0.01	0.99	0.7098	0.57
peps	  194	  519	 2280	   45	81.17	81.46	0.01	0.87	0.4076	0.27
voting	  226	  102	 2703	   13	94.56	96.36	0.00	1.00	0.7972	0.69
mean	  227	   86	 2719	   12	94.98	96.93	0.00	0.99	0.8225	0.73
wmean	  229	   66	 2739	   10	95.82	97.65	0.00	0.99	0.8577	0.78
add	  229	  114	 2690	   10	95.82	95.93	0.00	0.99	0.7869	0.67
%%
GO:0005096 table:
Method	   TP	   FP	   TN	   FN	 SENS	 SPEC	MedRFP	  ROC	   F1	  PPV	
spmap	  249	  296	 2496	   30	89.25	89.40	0.00	0.94	0.6044	0.46
blast	  259	  206	 2586	   20	92.83	92.62	0.00	0.98	0.6962	0.56
peps	  219	  595	 2188	   60	78.49	78.62	0.07	0.85	0.4007	0.27
voting	  257	  200	 2592	   22	92.11	92.84	0.01	0.98	0.6984	0.56
mean	  256	  180	 2612	   23	91.76	93.55	0.00	0.97	0.7161	0.59
wmean	  256	  155	 2637	   23	91.76	94.45	0.00	0.97	0.7420	0.62
add	  258	  208	 2584	   21	92.47	92.55	0.00	0.97	0.6926	0.55
%%
GO:0005006 table:
Method	   TP	   FP	   TN	   FN	 SENS	 SPEC	MedRFP	  ROC	   F1	  PPV	
spmap	  286	   35	 2749	    3	98.96	98.74	0.00	1.00	0.9377	0.89
blast	  288	   14	 2770	    1	99.65	99.50	0.00	1.00	0.9746	0.95
peps	  269	  169	 2596	   19	93.40	93.89	0.00	0.98	0.7410	0.61
voting	  286	    5	 2779	    3	98.96	99.82	0.00	1.00	0.9862	0.98
mean	  287	    3	 2781	    2	99.31	99.89	0.00	1.00	0.9914	0.99
wmean	  288	    2	 2782	    1	99.65	99.93	0.00	1.00	0.9948	0.99
add	  289	    6	 2778	    0	100.00	99.78	0.00	1.00	0.9897	0.98
%%
GO:0008509 table:
Method	   TP	   FP	   TN	   FN	 SENS	 SPEC	MedRFP	  ROC	   F1	  PPV	
spmap	  256	  186	 2557	   18	93.43	93.22	0.00	0.97	0.7151	0.58
blast	  260	  140	 2603	   14	94.89	94.90	0.00	0.99	0.7715	0.65
peps	  219	  555	 2180	   55	79.93	79.71	0.04	0.87	0.4179	0.28
voting	  256	  112	 2631	   18	93.43	95.92	0.01	0.99	0.7975	0.70
mean	  257	  100	 2643	   17	93.80	96.35	0.00	0.98	0.8146	0.72
wmean	  257	   82	 2661	   17	93.80	97.01	0.00	0.98	0.8385	0.76
add	  259	  148	 2595	   15	94.53	94.60	0.00	0.98	0.7606	0.64
%%
GO:0005267 table:
Method	   TP	   FP	   TN	   FN	 SENS	 SPEC	MedRFP	  ROC	   F1	  PPV	
spmap	  257	  210	 2566	   20	92.78	92.44	0.00	0.97	0.6909	0.55
blast	  265	  120	 2656	   12	95.67	95.68	0.01	0.99	0.8006	0.69
peps	  216	  606	 2162	   60	78.26	78.11	0.06	0.84	0.3934	0.26
voting	  261	   91	 2685	   16	94.22	96.72	0.00	0.99	0.8299	0.74
mean	  260	   66	 2710	   17	93.86	97.62	0.00	0.98	0.8624	0.80
wmean	  264	   53	 2723	   13	95.31	98.09	0.00	0.98	0.8889	0.83
add	  267	  102	 2674	   10	96.39	96.33	0.00	0.98	0.8266	0.72
%%
GO:0003714 table:
Method	   TP	   FP	   TN	   FN	 SENS	 SPEC	MedRFP	  ROC	   F1	  PPV	
spmap	  218	  529	 2233	   52	80.74	80.85	0.01	0.89	0.4287	0.29
blast	  223	  455	 2307	   47	82.59	83.53	0.01	0.94	0.4705	0.33
peps	  191	  811	 1939	   79	70.74	70.51	0.13	0.75	0.3003	0.19
voting	  226	  414	 2348	   44	83.70	85.01	0.06	0.95	0.4967	0.35
mean	  228	  401	 2361	   42	84.44	85.48	0.02	0.92	0.5072	0.36
wmean	  228	  366	 2396	   42	84.44	86.75	0.02	0.93	0.5278	0.38
add	  229	  419	 2342	   41	84.81	84.82	0.01	0.92	0.4989	0.35
%%
GO:0005200 table:
Method	   TP	   FP	   TN	   FN	 SENS	 SPEC	MedRFP	  ROC	   F1	  PPV	
spmap	  239	  264	 2510	   25	90.53	90.48	0.00	0.96	0.6232	0.48
blast	  241	  244	 2530	   23	91.29	91.20	0.01	0.98	0.6435	0.50
peps	  188	  787	 1977	   75	71.48	71.53	0.12	0.78	0.3037	0.19
voting	  238	  227	 2547	   26	90.15	91.82	0.01	0.98	0.6529	0.51
mean	  241	  194	 2580	   23	91.29	93.01	0.00	0.97	0.6896	0.55
wmean	  242	  166	 2608	   22	91.67	94.02	0.00	0.98	0.7202	0.59
add	  245	  200	 2574	   19	92.80	92.79	0.00	0.97	0.6911	0.55
%%
GO:0008026 table:
Method	   TP	   FP	   TN	   FN	 SENS	 SPEC	MedRFP	  ROC	   F1	  PPV	
spmap	  243	  171	 2625	   16	93.82	93.88	0.00	0.97	0.7221	0.59
blast	  247	  133	 2663	   12	95.37	95.24	0.01	0.99	0.7731	0.65
peps	  200	  630	 2157	   59	77.22	77.40	0.06	0.84	0.3673	0.24
voting	  245	  112	 2684	   14	94.59	95.99	0.01	0.99	0.7955	0.69
mean	  246	  100	 2696	   13	94.98	96.42	0.00	0.98	0.8132	0.71
wmean	  246	   79	 2717	   13	94.98	97.17	0.00	0.98	0.8425	0.76
add	  248	  124	 2672	   11	95.75	95.57	0.00	0.99	0.7861	0.67
%%
GO:0005262 table:
Method	   TP	   FP	   TN	   FN	 SENS	 SPEC	MedRFP	  ROC	   F1	  PPV	
spmap	  247	  149	 2610	   14	94.64	94.60	0.00	0.98	0.7519	0.62
blast	  249	  125	 2634	   12	95.40	95.47	0.01	0.99	0.7843	0.67
peps	  187	  765	 1983	   73	71.92	72.16	0.10	0.79	0.3086	0.20
voting	  248	  123	 2636	   13	95.02	95.54	0.00	0.99	0.7848	0.67
mean	  251	  110	 2649	   10	96.17	96.01	0.00	0.98	0.8071	0.70
wmean	  250	   74	 2685	   11	95.79	97.32	0.00	0.99	0.8547	0.77
add	  250	  113	 2646	   11	95.79	95.90	0.00	0.99	0.8013	0.69
%%
GO:0004252 table:
Method	   TP	   FP	   TN	   FN	 SENS	 SPEC	MedRFP	  ROC	   F1	  PPV	
spmap	  241	  127	 2621	   11	95.63	95.38	0.00	0.98	0.7774	0.65
blast	  244	   88	 2660	    8	96.83	96.80	0.01	0.99	0.8356	0.73
peps	  209	  473	 2266	   43	82.94	82.73	0.03	0.88	0.4475	0.31
voting	  242	   61	 2687	   10	96.03	97.78	0.00	1.00	0.8721	0.80
mean	  240	   50	 2698	   12	95.24	98.18	0.00	0.99	0.8856	0.83
wmean	  244	   39	 2709	    8	96.83	98.58	0.00	0.99	0.9121	0.86
add	  246	   85	 2663	    6	97.62	96.91	0.00	0.99	0.8439	0.74
%%
GO:0019904 table:
Method	   TP	   FP	   TN	   FN	 SENS	 SPEC	MedRFP	  ROC	   F1	  PPV	
spmap	  193	  689	 2097	   64	75.10	75.27	0.02	0.82	0.3389	0.22
blast	  206	  566	 2220	   51	80.16	79.68	0.02	0.91	0.4004	0.27
peps	  158	 1067	 1712	   99	61.48	61.60	0.24	0.66	0.2132	0.13
voting	  197	  536	 2250	   60	76.65	80.76	0.11	0.91	0.3980	0.27
mean	  201	  505	 2281	   56	78.21	81.87	0.03	0.86	0.4174	0.28
wmean	  204	  460	 2326	   53	79.38	83.49	0.01	0.88	0.4430	0.31
add	  207	  540	 2246	   50	80.54	80.62	0.01	0.87	0.4124	0.28
%%
GO:0015077 table:
Method	   TP	   FP	   TN	   FN	 SENS	 SPEC	MedRFP	  ROC	   F1	  PPV	
spmap	  222	  334	 2433	   31	87.75	87.93	0.00	0.92	0.5488	0.40
blast	  225	  303	 2464	   28	88.93	89.05	0.00	0.98	0.5762	0.43
peps	  183	  735	 2030	   68	72.91	73.42	0.07	0.78	0.3131	0.20
voting	  220	  256	 2512	   33	86.96	90.75	0.02	0.98	0.6036	0.46
mean	  224	  232	 2536	   29	88.54	91.62	0.00	0.95	0.6319	0.49
wmean	  222	  209	 2559	   31	87.75	92.45	0.00	0.96	0.6491	0.52
add	  228	  278	 2488	   25	90.12	89.95	0.00	0.96	0.6008	0.45
%%
GO:0004497 table:
Method	   TP	   FP	   TN	   FN	 SENS	 SPEC	MedRFP	  ROC	   F1	  PPV	
spmap	  213	  132	 2651	   10	95.52	95.26	0.00	0.98	0.7500	0.62
blast	  218	   81	 2702	    5	97.76	97.09	0.00	0.99	0.8352	0.73
peps	  183	  464	 2310	   38	82.81	83.27	0.03	0.90	0.4217	0.28
voting	  213	   56	 2727	   10	95.52	97.99	0.00	1.00	0.8659	0.79
mean	  213	   42	 2741	   10	95.52	98.49	0.00	1.00	0.8912	0.84
wmean	  214	   35	 2748	    9	95.96	98.74	0.00	1.00	0.9068	0.86
add	  219	   63	 2720	    4	98.21	97.74	0.00	0.99	0.8673	0.78
%%
GO:0008017 table:
Method	   TP	   FP	   TN	   FN	 SENS	 SPEC	MedRFP	  ROC	   F1	  PPV	
spmap	  205	  350	 2437	   29	87.61	87.44	0.00	0.94	0.5196	0.37
blast	  204	  369	 2418	   30	87.18	86.76	0.01	0.96	0.5056	0.36
peps	  172	  737	 2040	   62	73.50	73.46	0.08	0.82	0.3010	0.19
voting	  209	  304	 2483	   25	89.32	89.09	0.02	0.97	0.5596	0.41
mean	  209	  277	 2510	   25	89.32	90.06	0.00	0.96	0.5806	0.43
wmean	  207	  245	 2542	   27	88.46	91.21	0.00	0.96	0.6035	0.46
add	  207	  319	 2468	   27	88.46	88.55	0.00	0.96	0.5447	0.39
%%
GO:0019207 table:
Method	   TP	   FP	   TN	   FN	 SENS	 SPEC	MedRFP	  ROC	   F1	  PPV	
spmap	  200	  489	 2279	   42	82.64	82.33	0.00	0.90	0.4296	0.29
blast	  210	  362	 2406	   32	86.78	86.92	0.00	0.97	0.5160	0.37
peps	  175	  750	 2012	   65	72.92	72.85	0.12	0.77	0.3004	0.19
voting	  202	  342	 2426	   40	83.47	87.64	0.02	0.96	0.5140	0.37
mean	  207	  301	 2467	   35	85.54	89.13	0.01	0.94	0.5520	0.41
wmean	  204	  267	 2501	   38	84.30	90.35	0.00	0.94	0.5722	0.43
add	  211	  360	 2408	   31	87.19	86.99	0.00	0.93	0.5191	0.37
%%
GO:0019900 table:
Method	   TP	   FP	   TN	   FN	 SENS	 SPEC	MedRFP	  ROC	   F1	  PPV	
spmap	  192	  575	 2198	   50	79.34	79.26	0.02	0.86	0.3806	0.25
blast	  203	  454	 2319	   39	83.88	83.63	0.01	0.93	0.4516	0.31
peps	  152	 1005	 1765	   88	63.33	63.72	0.24	0.67	0.2176	0.13
voting	  203	  467	 2306	   39	83.88	83.16	0.12	0.94	0.4452	0.30
mean	  200	  428	 2345	   42	82.64	84.57	0.02	0.90	0.4598	0.32
wmean	  199	  365	 2408	   43	82.23	86.84	0.01	0.92	0.4938	0.35
add	  203	  464	 2309	   39	83.88	83.27	0.01	0.91	0.4466	0.30
%%
GO:0008194 table:
Method	   TP	   FP	   TN	   FN	 SENS	 SPEC	MedRFP	  ROC	   F1	  PPV	
spmap	  195	  241	 2551	   17	91.98	91.37	0.00	0.96	0.6019	0.45
blast	  203	  135	 2657	    9	95.75	95.16	0.00	0.99	0.7382	0.60
peps	  181	  424	 2362	   31	85.38	84.78	0.02	0.90	0.4431	0.30
voting	  198	  106	 2686	   14	93.40	96.20	0.00	0.99	0.7674	0.65
mean	  197	   82	 2710	   15	92.92	97.06	0.00	0.98	0.8024	0.71
wmean	  198	   69	 2723	   14	93.40	97.53	0.00	0.98	0.8267	0.74
add	  203	  138	 2654	    9	95.75	95.06	0.00	0.98	0.7342	0.60
%%
GO:0016705 table:
Method	   TP	   FP	   TN	   FN	 SENS	 SPEC	MedRFP	  ROC	   F1	  PPV	
spmap	  185	  343	 2439	   26	87.68	87.67	0.00	0.94	0.5007	0.35
blast	  197	  184	 2598	   14	93.36	93.39	0.00	0.98	0.6655	0.52
peps	  163	  614	 2162	   47	77.62	77.88	0.06	0.84	0.3303	0.21
voting	  191	  168	 2614	   20	90.52	93.96	0.01	0.98	0.6702	0.53
mean	  192	  126	 2656	   19	91.00	95.47	0.00	0.97	0.7259	0.60
wmean	  192	  100	 2682	   19	91.00	96.41	0.00	0.98	0.7634	0.66
add	  196	  201	 2581	   15	92.89	92.77	0.00	0.98	0.6447	0.49
%%
GO:0045182 table:
Method	   TP	   FP	   TN	   FN	 SENS	 SPEC	MedRFP	  ROC	   F1	  PPV	
spmap	  205	  354	 2417	   30	87.23	87.22	0.00	0.93	0.5164	0.37
blast	  213	  263	 2508	   22	90.64	90.51	0.00	0.98	0.5992	0.45
peps	  154	  919	 1845	   79	66.09	66.75	0.17	0.74	0.2358	0.14
voting	  207	  265	 2506	   28	88.09	90.44	0.01	0.97	0.5856	0.44
mean	  209	  235	 2536	   26	88.94	91.52	0.00	0.96	0.6156	0.47
wmean	  212	  169	 2602	   23	90.21	93.90	0.00	0.96	0.6883	0.56
add	  215	  249	 2522	   20	91.49	91.01	0.00	0.97	0.6152	0.46
%%
GO:0015078 table:
Method	   TP	   FP	   TN	   FN	 SENS	 SPEC	MedRFP	  ROC	   F1	  PPV	
spmap	  212	  324	 2457	   28	88.33	88.35	0.00	0.95	0.5464	0.40
blast	  217	  210	 2571	   23	90.42	92.45	0.00	0.99	0.6507	0.51
peps	  178	  723	 2051	   62	74.17	73.94	0.06	0.80	0.3120	0.20
voting	  218	  217	 2564	   22	90.83	92.20	0.01	0.98	0.6459	0.50
mean	  217	  190	 2591	   23	90.42	93.17	0.00	0.96	0.6708	0.53
wmean	  218	  160	 2621	   22	90.83	94.25	0.00	0.97	0.7055	0.58
add	  222	  215	 2566	   18	92.50	92.27	0.00	0.97	0.6558	0.51
%%
GO:0030414 table:
Method	   TP	   FP	   TN	   FN	 SENS	 SPEC	MedRFP	  ROC	   F1	  PPV	
spmap	  174	  250	 2525	   17	91.10	90.99	0.00	0.96	0.5659	0.41
blast	  181	  147	 2628	   10	94.76	94.70	0.00	0.99	0.6975	0.55
peps	  131	  850	 1919	   59	68.95	69.30	0.07	0.74	0.2237	0.13
voting	  177	  153	 2622	   14	92.67	94.49	0.00	0.98	0.6795	0.54
mean	  177	  117	 2658	   14	92.67	95.78	0.00	0.98	0.7299	0.60
wmean	  181	   80	 2695	   10	94.76	97.12	0.00	0.98	0.8009	0.69
add	  183	  121	 2654	    8	95.81	95.64	0.00	0.99	0.7394	0.60
%%
GO:0003729 table:
Method	   TP	   FP	   TN	   FN	 SENS	 SPEC	MedRFP	  ROC	   F1	  PPV	
spmap	  204	  305	 2485	   24	89.47	89.07	0.00	0.96	0.5536	0.40
blast	  198	  311	 2479	   30	86.84	88.85	0.01	0.98	0.5373	0.39
peps	  181	  583	 2201	   46	79.74	79.06	0.04	0.86	0.3653	0.24
voting	  204	  211	 2579	   24	89.47	92.44	0.01	0.98	0.6345	0.49
mean	  210	  199	 2591	   18	92.11	92.87	0.00	0.97	0.6593	0.51
wmean	  209	  173	 2617	   19	91.67	93.80	0.00	0.97	0.6852	0.55
add	  210	  231	 2559	   18	92.11	91.72	0.00	0.97	0.6278	0.48
%%
GO:0005543 table:
Method	   TP	   FP	   TN	   FN	 SENS	 SPEC	MedRFP	  ROC	   F1	  PPV	
spmap	  184	  449	 2312	   36	83.64	83.74	0.00	0.92	0.4314	0.29
blast	  198	  284	 2477	   22	90.00	89.71	0.01	0.97	0.5641	0.41
peps	  139	 1008	 1744	   81	63.18	63.37	0.23	0.67	0.2034	0.12
voting	  192	  291	 2470	   28	87.27	89.46	0.04	0.96	0.5462	0.40
mean	  191	  260	 2501	   29	86.82	90.58	0.01	0.94	0.5693	0.42
wmean	  195	  213	 2548	   25	88.64	92.29	0.00	0.95	0.6210	0.48
add	  196	  315	 2446	   24	89.09	88.59	0.00	0.95	0.5363	0.38
%%
GO:0019955 table:
Method	   TP	   FP	   TN	   FN	 SENS	 SPEC	MedRFP	  ROC	   F1	  PPV	
spmap	  222	  194	 2579	   16	93.28	93.00	0.00	0.98	0.6789	0.53
blast	  227	  136	 2637	   11	95.38	95.10	0.00	0.99	0.7554	0.63
peps	  202	  435	 2330	   36	84.87	84.27	0.05	0.88	0.4617	0.32
voting	  224	  110	 2663	   14	94.12	96.03	0.00	0.99	0.7832	0.67
mean	  225	   89	 2684	   13	94.54	96.79	0.00	0.99	0.8152	0.72
wmean	  225	   79	 2694	   13	94.54	97.15	0.00	0.99	0.8303	0.74
add	  228	  119	 2654	   10	95.80	95.71	0.00	0.99	0.7795	0.66
%%
GO:0016298 table:
Method	   TP	   FP	   TN	   FN	 SENS	 SPEC	MedRFP	  ROC	   F1	  PPV	
spmap	  185	  372	 2392	   29	86.45	86.54	0.00	0.93	0.4799	0.33
blast	  195	  252	 2512	   19	91.12	90.88	0.00	0.98	0.5900	0.44
peps	  159	  710	 2045	   55	74.30	74.23	0.08	0.81	0.2936	0.18
voting	  189	  209	 2555	   25	88.32	92.44	0.01	0.98	0.6176	0.47
mean	  190	  174	 2590	   24	88.79	93.70	0.00	0.96	0.6574	0.52
wmean	  190	  130	 2634	   24	88.79	95.30	0.00	0.96	0.7116	0.59
add	  195	  243	 2521	   19	91.12	91.21	0.00	0.96	0.5982	0.45
%%
GO:0019887 table:
Method	   TP	   FP	   TN	   FN	 SENS	 SPEC	MedRFP	  ROC	   F1	  PPV	
spmap	  183	  460	 2321	   36	83.56	83.46	0.00	0.91	0.4246	0.28
blast	  186	  378	 2403	   33	84.93	86.41	0.00	0.97	0.4751	0.33
peps	  156	  780	 1991	   62	71.56	71.85	0.10	0.76	0.2704	0.17
voting	  183	  291	 2490	   36	83.56	89.54	0.04	0.96	0.5281	0.39
mean	  185	  273	 2508	   34	84.47	90.18	0.00	0.94	0.5465	0.40
wmean	  185	  223	 2558	   34	84.47	91.98	0.00	0.94	0.5901	0.45
add	  188	  394	 2386	   31	85.84	85.83	0.00	0.93	0.4694	0.32
%%
GO:0008083 table:
Method	   TP	   FP	   TN	   FN	 SENS	 SPEC	MedRFP	  ROC	   F1	  PPV	
spmap	  194	  344	 2434	   27	87.78	87.62	0.00	0.93	0.5112	0.36
blast	  200	  241	 2537	   21	90.50	91.32	0.00	0.98	0.6042	0.45
peps	  157	  756	 2018	   60	72.35	72.75	0.09	0.78	0.2779	0.17
voting	  195	  233	 2545	   26	88.24	91.61	0.01	0.98	0.6009	0.46
mean	  197	  205	 2573	   24	89.14	92.62	0.00	0.95	0.6324	0.49
wmean	  201	  177	 2601	   20	90.95	93.63	0.00	0.96	0.6711	0.53
add	  205	  199	 2579	   16	92.76	92.84	0.00	0.96	0.6560	0.51
%%
GO:0008757 table:
Method	   TP	   FP	   TN	   FN	 SENS	 SPEC	MedRFP	  ROC	   F1	  PPV	
spmap	  172	  404	 2350	   30	85.15	85.33	0.00	0.92	0.4422	0.30
blast	  184	  251	 2503	   18	91.09	90.89	0.01	0.98	0.5777	0.42
peps	  145	  760	 1980	   57	71.78	72.26	0.12	0.78	0.2620	0.16
voting	  178	  211	 2543	   24	88.12	92.34	0.01	0.97	0.6024	0.46
mean	  181	  189	 2565	   21	89.60	93.14	0.00	0.95	0.6329	0.49
wmean	  183	  164	 2590	   19	90.59	94.05	0.00	0.96	0.6667	0.53
add	  185	  229	 2525	   17	91.58	91.68	0.00	0.95	0.6006	0.45
%%
GO:0008081 table:
Method	   TP	   FP	   TN	   FN	 SENS	 SPEC	MedRFP	  ROC	   F1	  PPV	
spmap	  189	  288	 2469	   22	89.57	89.55	0.00	0.95	0.5494	0.40
blast	  195	  221	 2536	   16	92.42	91.98	0.00	0.98	0.6220	0.47
peps	  153	  740	 2009	   57	72.86	73.08	0.12	0.77	0.2774	0.17
voting	  189	  173	 2585	   22	89.57	93.73	0.00	0.98	0.6597	0.52
mean	  189	  134	 2624	   22	89.57	95.14	0.00	0.96	0.7079	0.59
wmean	  193	  112	 2646	   18	91.47	95.94	0.00	0.97	0.7481	0.63
add	  196	  201	 2556	   15	92.89	92.71	0.00	0.97	0.6447	0.49
%%
GO:0003774 table:
Method	   TP	   FP	   TN	   FN	 SENS	 SPEC	MedRFP	  ROC	   F1	  PPV	
spmap	  209	  173	 2619	   14	93.72	93.80	0.00	0.98	0.6909	0.55
blast	  218	   75	 2718	    5	97.76	97.31	0.01	0.99	0.8450	0.74
peps	  171	  652	 2136	   52	76.68	76.61	0.06	0.84	0.3270	0.21
voting	  214	  101	 2692	    9	95.96	96.38	0.00	1.00	0.7955	0.68
mean	  213	   84	 2709	   10	95.52	96.99	0.00	0.99	0.8192	0.72
wmean	  213	   60	 2733	   10	95.52	97.85	0.00	0.99	0.8589	0.78
add	  219	   67	 2726	    4	98.21	97.60	0.00	0.99	0.8605	0.77
%%
GO:0005529 table:
Method	   TP	   FP	   TN	   FN	 SENS	 SPEC	MedRFP	  ROC	   F1	  PPV	
spmap	  167	  297	 2485	   20	89.30	89.32	0.00	0.94	0.5131	0.36
blast	  173	  205	 2577	   14	92.51	92.63	0.00	0.99	0.6124	0.46
peps	  137	  744	 2028	   50	73.26	73.16	0.01	0.82	0.2566	0.16
voting	  168	  202	 2580	   19	89.84	92.74	0.01	0.97	0.6032	0.45
mean	  167	  166	 2616	   20	89.30	94.03	0.00	0.96	0.6423	0.50
wmean	  171	  135	 2647	   16	91.44	95.15	0.00	0.96	0.6937	0.56
add	  172	  219	 2563	   15	91.98	92.13	0.00	0.96	0.5952	0.44
%%
GO:0042923 table:
Method	   TP	   FP	   TN	   FN	 SENS	 SPEC	MedRFP	  ROC	   F1	  PPV	
spmap	  217	   85	 2674	    6	97.31	96.92	0.00	1.00	0.8267	0.72
blast	  220	   52	 2707	    3	98.65	98.12	0.00	1.00	0.8889	0.81
peps	  200	  278	 2471	   23	89.69	89.89	0.02	0.95	0.5706	0.42
voting	  218	   46	 2713	    5	97.76	98.33	0.00	1.00	0.8953	0.83
mean	  221	   39	 2720	    2	99.10	98.59	0.00	1.00	0.9151	0.85
wmean	  221	   37	 2722	    2	99.10	98.66	0.00	1.00	0.9189	0.86
add	  219	   71	 2688	    4	98.21	97.43	0.00	0.99	0.8538	0.76
%%
GO:0008188 table:
Method	   TP	   FP	   TN	   FN	 SENS	 SPEC	MedRFP	  ROC	   F1	  PPV	
spmap	  217	   72	 2712	    5	97.75	97.41	0.00	0.99	0.8493	0.75
blast	  220	   44	 2740	    2	99.10	98.42	0.00	1.00	0.9053	0.83
peps	  201	  265	 2514	   21	90.54	90.46	0.02	0.95	0.5843	0.43
voting	  219	   42	 2742	    3	98.65	98.49	0.00	1.00	0.9068	0.84
mean	  219	   43	 2741	    3	98.65	98.46	0.00	1.00	0.9050	0.84
wmean	  219	   41	 2743	    3	98.65	98.53	0.00	1.00	0.9087	0.84
add	  218	   71	 2713	    4	98.20	97.45	0.00	1.00	0.8532	0.75
%%
GO:0004866 table:
Method	   TP	   FP	   TN	   FN	 SENS	 SPEC	MedRFP	  ROC	   F1	  PPV	
spmap	  151	  342	 2403	   21	87.79	87.54	0.00	0.93	0.4541	0.31
blast	  162	  166	 2580	   10	94.19	93.95	0.00	0.98	0.6480	0.49
peps	  120	  806	 1934	   51	70.18	70.58	0.09	0.75	0.2188	0.13
voting	  156	  191	 2555	   16	90.70	93.04	0.03	0.98	0.6012	0.45
mean	  156	  162	 2584	   16	90.70	94.10	0.00	0.97	0.6367	0.49
wmean	  157	  120	 2626	   15	91.28	95.63	0.00	0.97	0.6993	0.57
add	  162	  186	 2560	   10	94.19	93.23	0.00	0.97	0.6231	0.47
%%
GO:0004519 table:
Method	   TP	   FP	   TN	   FN	 SENS	 SPEC	MedRFP	  ROC	   F1	  PPV	
spmap	  162	  547	 2229	   38	81.00	80.30	0.00	0.89	0.3564	0.23
blast	  182	  246	 2530	   18	91.00	91.14	0.01	0.98	0.5796	0.43
peps	  145	  752	 2016	   55	72.50	72.83	0.08	0.80	0.2644	0.16
voting	  177	  274	 2502	   23	88.50	90.13	0.04	0.97	0.5438	0.39
mean	  177	  236	 2540	   23	88.50	91.50	0.00	0.95	0.5775	0.43
wmean	  180	  191	 2585	   20	90.00	93.12	0.00	0.96	0.6305	0.49
add	  185	  217	 2559	   15	92.50	92.18	0.00	0.96	0.6146	0.46
%%
GO:0001871 table:
Method	   TP	   FP	   TN	   FN	 SENS	 SPEC	MedRFP	  ROC	   F1	  PPV	
spmap	  173	  356	 2371	   26	86.93	86.95	0.00	0.93	0.4753	0.33
blast	  180	  270	 2457	   19	90.45	90.10	0.01	0.98	0.5547	0.40
peps	  145	  715	 2006	   52	73.60	73.72	0.07	0.81	0.2744	0.17
voting	  174	  239	 2488	   25	87.44	91.24	0.02	0.97	0.5686	0.42
mean	  178	  201	 2526	   21	89.45	92.63	0.00	0.96	0.6159	0.47
wmean	  179	  176	 2551	   20	89.95	93.55	0.00	0.96	0.6462	0.50
add	  184	  237	 2490	   15	92.46	91.31	0.00	0.96	0.5935	0.44
%%
GO:0019901 table:
Method	   TP	   FP	   TN	   FN	 SENS	 SPEC	MedRFP	  ROC	   F1	  PPV	
spmap	  165	  552	 2234	   40	80.49	80.19	0.02	0.86	0.3579	0.23
blast	  165	  553	 2233	   40	80.49	80.15	0.01	0.92	0.3575	0.23
peps	  125	 1079	 1704	   79	61.27	61.23	0.26	0.65	0.1776	0.10
voting	  164	  479	 2307	   41	80.00	82.81	0.14	0.93	0.3868	0.26
mean	  166	  445	 2341	   39	80.98	84.03	0.02	0.89	0.4069	0.27
wmean	  166	  404	 2382	   39	80.98	85.50	0.01	0.90	0.4284	0.29
add	  168	  506	 2280	   37	81.95	81.84	0.01	0.89	0.3823	0.25
%%
GO:0008135 table:
Method	   TP	   FP	   TN	   FN	 SENS	 SPEC	MedRFP	  ROC	   F1	  PPV	
spmap	  182	  340	 2409	   25	87.92	87.63	0.00	0.93	0.4993	0.35
blast	  197	  157	 2592	   10	95.17	94.29	0.00	0.99	0.7023	0.56
peps	  149	  779	 1965	   58	71.98	71.61	0.16	0.78	0.2626	0.16
voting	  192	  212	 2537	   15	92.75	92.29	0.03	0.98	0.6285	0.48
mean	  189	  172	 2577	   18	91.30	93.74	0.00	0.97	0.6655	0.52
wmean	  194	  122	 2627	   13	93.72	95.56	0.00	0.97	0.7419	0.61
add	  195	  161	 2588	   12	94.20	94.14	0.00	0.97	0.6927	0.55
%%
GO:0005179 table:
Method	   TP	   FP	   TN	   FN	 SENS	 SPEC	MedRFP	  ROC	   F1	  PPV	
spmap	  177	  268	 2508	   19	90.31	90.35	0.00	0.95	0.5523	0.40
blast	  166	  210	 2567	   30	84.69	92.44	0.00	0.98	0.5804	0.44
peps	  152	  628	 2142	   44	77.55	77.33	0.06	0.82	0.3115	0.19
voting	  176	  194	 2583	   20	89.80	93.01	0.02	0.98	0.6219	0.48
mean	  176	  193	 2584	   20	89.80	93.05	0.00	0.97	0.6230	0.48
wmean	  175	  179	 2598	   21	89.29	93.55	0.00	0.97	0.6364	0.49
add	  179	  263	 2512	   17	91.33	90.52	0.00	0.96	0.5611	0.40
%%
GO:0008238 table:
Method	   TP	   FP	   TN	   FN	 SENS	 SPEC	MedRFP	  ROC	   F1	  PPV	
spmap	  187	  254	 2536	   19	90.78	90.90	0.00	0.96	0.5781	0.42
blast	  196	  132	 2658	   10	95.15	95.27	0.01	0.99	0.7341	0.60
peps	  171	  492	 2294	   35	83.01	82.34	0.02	0.91	0.3936	0.26
voting	  191	   99	 2691	   15	92.72	96.45	0.00	0.99	0.7702	0.66
mean	  192	   65	 2725	   14	93.20	97.67	0.00	0.99	0.8294	0.75
wmean	  191	   58	 2732	   15	92.72	97.92	0.00	0.99	0.8396	0.77
add	  196	  133	 2657	   10	95.15	95.23	0.00	0.98	0.7327	0.60
%%
GO:0015171 table:
Method	   TP	   FP	   TN	   FN	 SENS	 SPEC	MedRFP	  ROC	   F1	  PPV	
spmap	  190	  134	 2645	    9	95.48	95.18	0.00	0.99	0.7266	0.59
blast	  193	   88	 2691	    6	96.98	96.83	0.00	0.99	0.8042	0.69
peps	  175	  350	 2418	   24	87.94	87.36	0.02	0.94	0.4834	0.33
voting	  190	   65	 2714	    9	95.48	97.66	0.00	1.00	0.8370	0.75
mean	  191	   60	 2719	    8	95.98	97.84	0.00	0.99	0.8489	0.76
wmean	  191	   56	 2723	    8	95.98	97.98	0.00	0.99	0.8565	0.77
add	  192	  112	 2667	    7	96.48	95.97	0.00	0.99	0.7634	0.63
%%
GO:0042625 table:
Method	   TP	   FP	   TN	   FN	 SENS	 SPEC	MedRFP	  ROC	   F1	  PPV	
spmap	  176	  244	 2539	   17	91.19	91.23	0.00	0.96	0.5742	0.42
blast	  181	  183	 2600	   12	93.78	93.42	0.00	0.99	0.6499	0.50
peps	  148	  644	 2134	   45	76.68	76.82	0.05	0.84	0.3005	0.19
voting	  180	  124	 2659	   13	93.26	95.54	0.00	0.99	0.7243	0.59
mean	  180	   93	 2690	   13	93.26	96.66	0.00	0.98	0.7725	0.66
wmean	  180	   74	 2709	   13	93.26	97.34	0.00	0.98	0.8054	0.71
add	  180	  186	 2597	   13	93.26	93.32	0.00	0.97	0.6440	0.49
%%
GO:0008227 table:
Method	   TP	   FP	   TN	   FN	 SENS	 SPEC	MedRFP	  ROC	   F1	  PPV	
spmap	  206	   54	 2748	    4	98.10	98.07	0.00	0.99	0.8766	0.79
blast	  207	   40	 2762	    3	98.57	98.57	0.00	1.00	0.9059	0.84
peps	  186	  332	 2465	   24	88.57	88.13	0.02	0.94	0.5110	0.36
voting	  206	   25	 2777	    4	98.10	99.11	0.00	1.00	0.9342	0.89
mean	  206	   20	 2782	    4	98.10	99.29	0.00	1.00	0.9450	0.91
wmean	  207	   14	 2788	    3	98.57	99.50	0.00	0.99	0.9606	0.94
add	  206	   51	 2751	    4	98.10	98.18	0.00	0.99	0.8822	0.80
%%
GO:0016765 table:
Method	   TP	   FP	   TN	   FN	 SENS	 SPEC	MedRFP	  ROC	   F1	  PPV	
spmap	  163	  296	 2490	   19	89.56	89.38	0.00	0.95	0.5086	0.36
blast	  171	  165	 2621	   11	93.96	94.08	0.00	0.99	0.6602	0.51
peps	  143	  619	 2158	   39	78.57	77.71	0.05	0.86	0.3030	0.19
voting	  165	  138	 2648	   17	90.66	95.05	0.00	0.99	0.6804	0.54
mean	  169	  114	 2672	   13	92.86	95.91	0.00	0.98	0.7269	0.60
wmean	  169	   87	 2699	   13	92.86	96.88	0.00	0.98	0.7717	0.66
add	  172	  170	 2616	   10	94.51	93.90	0.00	0.98	0.6565	0.50
%%
GO:0004879 table:
Method	   TP	   FP	   TN	   FN	 SENS	 SPEC	MedRFP	  ROC	   F1	  PPV	
spmap	  180	  303	 2463	   21	89.55	89.05	0.00	0.95	0.5263	0.37
blast	  180	  254	 2513	   21	89.55	90.82	0.01	0.98	0.5669	0.41
peps	  162	  526	 2226	   39	80.60	80.89	0.01	0.87	0.3645	0.24
voting	  178	  148	 2619	   23	88.56	94.65	0.00	0.98	0.6755	0.55
mean	  179	  126	 2641	   22	89.05	95.45	0.00	0.95	0.7075	0.59
wmean	  178	  127	 2640	   23	88.56	95.41	0.00	0.95	0.7036	0.58
add	  182	  259	 2507	   19	90.55	90.64	0.00	0.95	0.5670	0.41
%%
GO:0016209 table:
Method	   TP	   FP	   TN	   FN	 SENS	 SPEC	MedRFP	  ROC	   F1	  PPV	
spmap	  174	  261	 2499	   18	90.62	90.54	0.00	0.96	0.5550	0.40
blast	  178	  203	 2557	   14	92.71	92.64	0.00	0.99	0.6213	0.47
peps	  147	  624	 2126	   44	76.96	77.31	0.07	0.83	0.3056	0.19
voting	  174	  141	 2619	   18	90.62	94.89	0.00	0.98	0.6864	0.55
mean	  175	  120	 2640	   17	91.15	95.65	0.00	0.97	0.7187	0.59
wmean	  177	   99	 2661	   15	92.19	96.41	0.00	0.97	0.7564	0.64
add	  178	  201	 2559	   14	92.71	92.72	0.00	0.97	0.6235	0.47
%%
GO:0016407 table:
Method	   TP	   FP	   TN	   FN	 SENS	 SPEC	MedRFP	  ROC	   F1	  PPV	
spmap	  161	  521	 2222	   37	81.31	81.01	0.00	0.88	0.3659	0.24
blast	  171	  338	 2404	   27	86.36	87.67	0.01	0.97	0.4837	0.34
peps	  149	  680	 2054	   49	75.25	75.13	0.09	0.81	0.2902	0.18
voting	  166	  287	 2456	   32	83.84	89.54	0.01	0.97	0.5100	0.37
mean	  169	  280	 2463	   29	85.35	89.79	0.00	0.94	0.5224	0.38
wmean	  172	  238	 2505	   26	86.87	91.32	0.00	0.94	0.5658	0.42
add	  175	  323	 2420	   23	88.38	88.22	0.00	0.93	0.5029	0.35
%%
GO:0004222 table:
Method	   TP	   FP	   TN	   FN	 SENS	 SPEC	MedRFP	  ROC	   F1	  PPV	
spmap	  182	  177	 2628	   12	93.81	93.69	0.00	0.98	0.6582	0.51
blast	  188	   94	 2710	    6	96.91	96.65	0.00	1.00	0.7899	0.67
peps	  147	  673	 2122	   47	75.77	75.92	0.04	0.84	0.2899	0.18
voting	  182	   92	 2713	   12	93.81	96.72	0.00	0.99	0.7778	0.66
mean	  183	   71	 2734	   11	94.33	97.47	0.00	0.99	0.8170	0.72
wmean	  185	   49	 2756	    9	95.36	98.25	0.00	1.00	0.8645	0.79
add	  189	   88	 2716	    5	97.42	96.86	0.00	1.00	0.8025	0.68
%%
GO:0004725 table:
Method	   TP	   FP	   TN	   FN	 SENS	 SPEC	MedRFP	  ROC	   F1	  PPV	
spmap	  188	  150	 2621	   10	94.95	94.59	0.00	0.97	0.7015	0.56
blast	  192	   89	 2682	    6	96.97	96.79	0.01	0.99	0.8017	0.68
peps	  156	  606	 2157	   42	78.79	78.07	0.05	0.84	0.3250	0.20
voting	  189	   73	 2698	    9	95.45	97.37	0.00	0.99	0.8217	0.72
mean	  189	   58	 2713	    9	95.45	97.91	0.00	0.98	0.8494	0.77
wmean	  189	   46	 2725	    9	95.45	98.34	0.00	0.99	0.8730	0.80
add	  193	   85	 2686	    5	97.47	96.93	0.00	0.99	0.8109	0.69
%%
GO:0030247 table:
Method	   TP	   FP	   TN	   FN	 SENS	 SPEC	MedRFP	  ROC	   F1	  PPV	
spmap	  160	  337	 2431	   22	87.91	87.83	0.00	0.93	0.4713	0.32
blast	  162	  311	 2457	   20	89.01	88.76	0.00	0.97	0.4947	0.34
peps	  137	  626	 2132	   42	76.54	77.30	0.04	0.85	0.2909	0.18
voting	  162	  225	 2543	   20	89.01	91.87	0.02	0.97	0.5694	0.42
mean	  161	  196	 2572	   21	88.46	92.92	0.00	0.95	0.5974	0.45
wmean	  162	  193	 2575	   20	89.01	93.03	0.00	0.95	0.6034	0.46
add	  164	  273	 2495	   18	90.11	90.14	0.00	0.95	0.5299	0.38
%%
GO:0015293 table:
Method	   TP	   FP	   TN	   FN	 SENS	 SPEC	MedRFP	  ROC	   F1	  PPV	
spmap	  187	  108	 2608	    6	96.89	96.02	0.00	1.00	0.7664	0.63
blast	  190	   54	 2662	    3	98.45	98.01	0.00	1.00	0.8696	0.78
peps	  153	  537	 2171	   39	79.69	80.17	0.01	0.90	0.3469	0.22
voting	  188	   78	 2638	    5	97.41	97.13	0.00	1.00	0.8192	0.71
mean	  189	   54	 2662	    4	97.93	98.01	0.00	1.00	0.8670	0.78
wmean	  190	   42	 2674	    3	98.45	98.45	0.00	1.00	0.8941	0.82
add	  191	   42	 2674	    2	98.96	98.45	0.00	1.00	0.8967	0.82
%%
GO:0032403 table:
Method	   TP	   FP	   TN	   FN	 SENS	 SPEC	MedRFP	  ROC	   F1	  PPV	
spmap	  151	  562	 2217	   38	79.89	79.78	0.00	0.88	0.3348	0.21
blast	  157	  470	 2309	   32	83.07	83.09	0.01	0.95	0.3848	0.25
peps	  127	  901	 1870	   62	67.20	67.48	0.22	0.71	0.2087	0.12
voting	  154	  416	 2363	   35	81.48	85.03	0.02	0.94	0.4058	0.27
mean	  153	  385	 2394	   36	80.95	86.15	0.01	0.90	0.4209	0.28
wmean	  154	  332	 2447	   35	81.48	88.05	0.01	0.91	0.4563	0.32
add	  157	  470	 2309	   32	83.07	83.09	0.00	0.90	0.3848	0.25
%%
GO:0005230 table:
Method	   TP	   FP	   TN	   FN	 SENS	 SPEC	MedRFP	  ROC	   F1	  PPV	
spmap	  180	  112	 2675	    7	96.26	95.98	0.00	0.99	0.7516	0.62
blast	  182	   88	 2699	    5	97.33	96.84	0.00	1.00	0.7965	0.67
peps	  156	  449	 2328	   31	83.42	83.83	0.02	0.90	0.3939	0.26
voting	  180	   48	 2739	    7	96.26	98.28	0.00	0.99	0.8675	0.79
mean	  181	   38	 2749	    6	96.79	98.64	0.00	0.99	0.8916	0.83
wmean	  181	   32	 2755	    6	96.79	98.85	0.00	0.99	0.9050	0.85
add	  182	   77	 2710	    5	97.33	97.24	0.00	0.99	0.8161	0.70
%%
GO:0016811 table:
Method	   TP	   FP	   TN	   FN	 SENS	 SPEC	MedRFP	  ROC	   F1	  PPV	
spmap	  143	  330	 2446	   18	88.82	88.11	0.00	0.94	0.4511	0.30
blast	  145	  255	 2521	   16	90.06	90.81	0.00	0.98	0.5169	0.36
peps	  123	  645	 2124	   38	76.40	76.71	0.03	0.85	0.2648	0.16
voting	  144	  185	 2591	   17	89.44	93.34	0.00	0.98	0.5878	0.44
mean	  146	  155	 2621	   15	90.68	94.42	0.00	0.97	0.6320	0.49
wmean	  145	  133	 2643	   16	90.06	95.21	0.00	0.98	0.6606	0.52
add	  147	  240	 2536	   14	91.30	91.35	0.00	0.97	0.5365	0.38
%%
GO:0019838 table:
Method	   TP	   FP	   TN	   FN	 SENS	 SPEC	MedRFP	  ROC	   F1	  PPV	
spmap	  168	  239	 2547	   16	91.30	91.42	0.00	0.96	0.5685	0.41
blast	  175	  148	 2638	    9	95.11	94.69	0.01	0.99	0.6903	0.54
peps	  149	  521	 2257	   35	80.98	81.25	0.05	0.86	0.3489	0.22
voting	  173	  126	 2660	   11	94.02	95.48	0.01	0.99	0.7164	0.58
mean	  173	  115	 2671	   11	94.02	95.87	0.00	0.98	0.7331	0.60
wmean	  173	   86	 2700	   11	94.02	96.91	0.00	0.99	0.7810	0.67
add	  174	  153	 2633	   10	94.57	94.51	0.00	0.98	0.6810	0.53
%%
GO:0016410 table:
Method	   TP	   FP	   TN	   FN	 SENS	 SPEC	MedRFP	  ROC	   F1	  PPV	
spmap	  152	  434	 2311	   28	84.44	84.19	0.00	0.92	0.3969	0.26
blast	  163	  272	 2473	   17	90.56	90.09	0.01	0.98	0.5301	0.37
peps	  133	  736	 2003	   47	73.89	73.13	0.12	0.80	0.2536	0.15
voting	  153	  261	 2484	   27	85.00	90.49	0.01	0.97	0.5152	0.37
mean	  155	  219	 2526	   25	86.11	92.02	0.00	0.95	0.5596	0.41
wmean	  157	  193	 2552	   23	87.22	92.97	0.00	0.96	0.5925	0.45
add	  163	  279	 2466	   17	90.56	89.84	0.00	0.95	0.5241	0.37
%%
GO:0004540 table:
Method	   TP	   FP	   TN	   FN	 SENS	 SPEC	MedRFP	  ROC	   F1	  PPV	
spmap	  135	  570	 2215	   34	79.88	79.53	0.00	0.87	0.3089	0.19
blast	  155	  238	 2547	   14	91.72	91.45	0.01	0.98	0.5516	0.39
peps	  129	  657	 2118	   40	76.33	76.32	0.06	0.85	0.2702	0.16
voting	  146	  256	 2529	   23	86.39	90.81	0.01	0.97	0.5114	0.36
mean	  145	  199	 2586	   24	85.80	92.85	0.00	0.96	0.5653	0.42
wmean	  155	  159	 2626	   14	91.72	94.29	0.00	0.97	0.6418	0.49
add	  157	  226	 2559	   12	92.90	91.89	0.00	0.96	0.5688	0.41
%%
GO:0015082 table:
Method	   TP	   FP	   TN	   FN	 SENS	 SPEC	MedRFP	  ROC	   F1	  PPV	
spmap	  135	  278	 2508	   14	90.60	90.02	0.00	0.96	0.4804	0.33
blast	  138	  206	 2580	   11	92.62	92.61	0.00	0.99	0.5598	0.40
peps	  118	  573	 2201	   31	79.19	79.34	0.02	0.88	0.2810	0.17
voting	  135	  166	 2620	   14	90.60	94.04	0.01	0.99	0.6000	0.45
mean	  134	  136	 2650	   15	89.93	95.12	0.00	0.98	0.6396	0.50
wmean	  136	  111	 2675	   13	91.28	96.02	0.00	0.98	0.6869	0.55
add	  138	  209	 2577	   11	92.62	92.50	0.00	0.98	0.5565	0.40
%%
GO:0001664 table:
Method	   TP	   FP	   TN	   FN	 SENS	 SPEC	MedRFP	  ROC	   F1	  PPV	
spmap	  154	  277	 2501	   17	90.06	90.03	0.00	0.95	0.5116	0.36
blast	  149	  238	 2540	   22	87.13	91.43	0.00	0.98	0.5341	0.39
peps	  125	  740	 2029	   45	73.53	73.28	0.04	0.82	0.2415	0.14
voting	  151	  226	 2552	   20	88.30	91.86	0.01	0.97	0.5511	0.40
mean	  152	  196	 2582	   19	88.89	92.94	0.00	0.95	0.5857	0.44
wmean	  151	  169	 2609	   20	88.30	93.92	0.00	0.95	0.6151	0.47
add	  153	  292	 2486	   18	89.47	89.49	0.00	0.95	0.4968	0.34
%%
GO:0004620 table:
Method	   TP	   FP	   TN	   FN	 SENS	 SPEC	MedRFP	  ROC	   F1	  PPV	
spmap	  133	  383	 2404	   21	86.36	86.26	0.00	0.92	0.3970	0.26
blast	  138	  281	 2506	   16	89.61	89.92	0.00	0.98	0.4817	0.33
peps	  114	  708	 2067	   40	74.03	74.49	0.08	0.80	0.2336	0.14
voting	  132	  228	 2559	   22	85.71	91.82	0.01	0.96	0.5136	0.37
mean	  134	  198	 2589	   20	87.01	92.90	0.00	0.94	0.5514	0.40
wmean	  134	  161	 2626	   20	87.01	94.22	0.00	0.95	0.5969	0.45
add	  139	  287	 2500	   15	90.26	89.70	0.00	0.95	0.4793	0.33
%%
GO:0016502 table:
Method	   TP	   FP	   TN	   FN	 SENS	 SPEC	MedRFP	  ROC	   F1	  PPV	
spmap	  168	   67	 2687	    3	98.25	97.57	0.00	1.00	0.8276	0.71
blast	  168	   82	 2672	    3	98.25	97.02	0.00	1.00	0.7981	0.67
peps	  157	  239	 2509	   14	91.81	91.30	0.01	0.96	0.5538	0.40
voting	  169	   48	 2706	    2	98.83	98.26	0.01	1.00	0.8711	0.78
mean	  168	   41	 2713	    3	98.25	98.51	0.00	1.00	0.8842	0.80
wmean	  168	   39	 2715	    3	98.25	98.58	0.00	1.00	0.8889	0.81
add	  168	   84	 2670	    3	98.25	96.95	0.00	1.00	0.7943	0.67
%%
GO:0003690 table:
Method	   TP	   FP	   TN	   FN	 SENS	 SPEC	MedRFP	  ROC	   F1	  PPV	
spmap	  131	  498	 2285	   28	82.39	82.11	0.00	0.90	0.3325	0.21
blast	  133	  408	 2374	   26	83.65	85.33	0.00	0.96	0.3800	0.25
peps	  112	  809	 1962	   47	70.44	70.80	0.15	0.75	0.2074	0.12
voting	  132	  356	 2428	   27	83.02	87.21	0.02	0.96	0.4080	0.27
mean	  133	  325	 2459	   26	83.65	88.33	0.00	0.94	0.4311	0.29
wmean	  132	  280	 2504	   27	83.02	89.94	0.00	0.94	0.4623	0.32
add	  137	  383	 2400	   22	86.16	86.24	0.00	0.92	0.4035	0.26
%%
GO:0015144 table:
Method	   TP	   FP	   TN	   FN	 SENS	 SPEC	MedRFP	  ROC	   F1	  PPV	
spmap	  146	  142	 2616	    7	95.42	94.85	0.00	0.99	0.6621	0.51
blast	  145	  150	 2608	    8	94.77	94.56	0.00	0.99	0.6473	0.49
peps	  119	  589	 2156	   33	78.29	78.54	0.02	0.86	0.2767	0.17
voting	  148	  100	 2658	    5	96.73	96.37	0.00	0.99	0.7382	0.60
mean	  148	   75	 2683	    5	96.73	97.28	0.00	0.99	0.7872	0.66
wmean	  146	   63	 2695	    7	95.42	97.72	0.00	0.99	0.8066	0.70
add	  146	  141	 2617	    7	95.42	94.89	0.00	0.98	0.6636	0.51
%%
GO:0005249 table:
Method	   TP	   FP	   TN	   FN	 SENS	 SPEC	MedRFP	  ROC	   F1	  PPV	
spmap	  161	  139	 2637	    8	95.27	94.99	0.00	0.98	0.6866	0.54
blast	  163	  113	 2662	    6	96.45	95.93	0.00	1.00	0.7326	0.59
peps	  141	  452	 2310	   28	83.43	83.64	0.03	0.89	0.3701	0.24
voting	  162	   48	 2728	    7	95.86	98.27	0.00	0.99	0.8549	0.77
mean	  163	   38	 2738	    6	96.45	98.63	0.00	0.99	0.8811	0.81
wmean	  163	   33	 2743	    6	96.45	98.81	0.00	0.99	0.8932	0.83
add	  163	  103	 2672	    6	96.45	96.29	0.00	0.99	0.7494	0.61
%%
GO:0045028 table:
Method	   TP	   FP	   TN	   FN	 SENS	 SPEC	MedRFP	  ROC	   F1	  PPV	
spmap	  169	   57	 2683	    2	98.83	97.92	0.00	1.00	0.8514	0.75
blast	  169	   63	 2678	    2	98.83	97.70	0.00	1.00	0.8387	0.73
peps	  155	  250	 2481	   16	90.64	90.85	0.01	0.96	0.5382	0.38
voting	  170	   43	 2698	    1	99.42	98.43	0.00	1.00	0.8854	0.80
mean	  170	   38	 2703	    1	99.42	98.61	0.00	1.00	0.8971	0.82
wmean	  170	   34	 2707	    1	99.42	98.76	0.00	1.00	0.9067	0.83
add	  169	   41	 2699	    2	98.83	98.50	0.00	1.00	0.8871	0.80
%%
GO:0001608 table:
Method	   TP	   FP	   TN	   FN	 SENS	 SPEC	MedRFP	  ROC	   F1	  PPV	
spmap	  166	   92	 2675	    5	97.08	96.68	0.00	1.00	0.7739	0.64
blast	  168	   66	 2701	    3	98.25	97.61	0.00	1.00	0.8296	0.72
peps	  157	  235	 2522	   14	91.81	91.48	0.01	0.96	0.5577	0.40
voting	  168	   50	 2717	    3	98.25	98.19	0.00	1.00	0.8638	0.77
mean	  168	   38	 2729	    3	98.25	98.63	0.00	1.00	0.8912	0.82
wmean	  168	   38	 2729	    3	98.25	98.63	0.00	1.00	0.8912	0.82
add	  168	   62	 2705	    3	98.25	97.76	0.00	1.00	0.8379	0.73
%%
GO:0001614 table:
Method	   TP	   FP	   TN	   FN	 SENS	 SPEC	MedRFP	  ROC	   F1	  PPV	
spmap	  168	   51	 2700	    3	98.25	98.15	0.00	1.00	0.8615	0.77
blast	  171	   40	 2711	    0	100.00	98.55	0.00	1.00	0.8953	0.81
peps	  158	  202	 2542	   13	92.40	92.64	0.01	0.97	0.5951	0.44
voting	  170	   30	 2721	    1	99.42	98.91	0.01	1.00	0.9164	0.85
mean	  170	   31	 2720	    1	99.42	98.87	0.00	1.00	0.9140	0.85
wmean	  170	   30	 2721	    1	99.42	98.91	0.00	1.00	0.9164	0.85
add	  169	   43	 2708	    2	98.83	98.44	0.00	1.00	0.8825	0.80
%%
GO:0016835 table:
Method	   TP	   FP	   TN	   FN	 SENS	 SPEC	MedRFP	  ROC	   F1	  PPV	
spmap	  129	  466	 2304	   26	83.23	83.18	0.00	0.90	0.3440	0.22
blast	  140	  245	 2526	   15	90.32	91.16	0.00	0.99	0.5185	0.36
peps	  124	  568	 2197	   31	80.00	79.46	0.07	0.86	0.2928	0.18
voting	  137	  197	 2574	   18	88.39	92.89	0.00	0.97	0.5603	0.41
mean	  137	  171	 2600	   18	88.39	93.83	0.00	0.96	0.5918	0.44
wmean	  139	  150	 2621	   16	89.68	94.59	0.00	0.96	0.6261	0.48
add	  141	  257	 2513	   14	90.97	90.72	0.00	0.95	0.5099	0.35
%%
GO:0005245 table:
Method	   TP	   FP	   TN	   FN	 SENS	 SPEC	MedRFP	  ROC	   F1	  PPV	
spmap	  155	  112	 2682	    6	96.27	95.99	0.00	0.99	0.7243	0.58
blast	  157	   87	 2707	    4	97.52	96.89	0.01	1.00	0.7753	0.64
peps	  117	  756	 2025	   44	72.67	72.82	0.08	0.79	0.2263	0.13
voting	  155	   79	 2715	    6	96.27	97.17	0.00	1.00	0.7848	0.66
mean	  155	   64	 2730	    6	96.27	97.71	0.00	0.99	0.8158	0.71
wmean	  155	   49	 2745	    6	96.27	98.25	0.00	1.00	0.8493	0.76
add	  157	   88	 2706	    4	97.52	96.85	0.00	0.99	0.7734	0.64
%%
GO:0015294 table:
Method	   TP	   FP	   TN	   FN	 SENS	 SPEC	MedRFP	  ROC	   F1	  PPV	
spmap	  153	   83	 2670	    3	98.08	96.99	0.00	1.00	0.7806	0.65
blast	  152	   92	 2661	    4	97.44	96.66	0.00	0.99	0.7600	0.62
peps	  136	  322	 2425	   19	87.74	88.28	0.01	0.95	0.4437	0.30
voting	  153	   48	 2705	    3	98.08	98.26	0.00	1.00	0.8571	0.76
mean	  153	   30	 2723	    3	98.08	98.91	0.00	1.00	0.9027	0.84
wmean	  153	   29	 2724	    3	98.08	98.95	0.00	1.00	0.9053	0.84
add	  153	   86	 2667	    3	98.08	96.88	0.00	1.00	0.7747	0.64
%%
GO:0015662 table:
Method	   TP	   FP	   TN	   FN	 SENS	 SPEC	MedRFP	  ROC	   F1	  PPV	
spmap	  138	  208	 2594	   11	92.62	92.58	0.00	0.96	0.5576	0.40
blast	  139	  188	 2614	   10	93.29	93.29	0.00	0.99	0.5840	0.43
peps	  120	  575	 2222	   29	80.54	79.44	0.02	0.87	0.2844	0.17
voting	  137	   92	 2710	   12	91.95	96.72	0.00	0.99	0.7249	0.60
mean	  137	   68	 2734	   12	91.95	97.57	0.00	0.98	0.7740	0.67
wmean	  137	   64	 2738	   12	91.95	97.72	0.00	0.98	0.7829	0.68
add	  140	  168	 2634	    9	93.96	94.00	0.00	0.97	0.6127	0.45
%%
GO:0008066 table:
Method	   TP	   FP	   TN	   FN	 SENS	 SPEC	MedRFP	  ROC	   F1	  PPV	
spmap	  149	  182	 2595	   10	93.71	93.45	0.00	0.98	0.6082	0.45
blast	  156	   69	 2708	    3	98.11	97.52	0.01	1.00	0.8125	0.69
peps	  127	  530	 2238	   31	80.38	80.85	0.03	0.87	0.3117	0.19
voting	  152	   61	 2716	    7	95.60	97.80	0.00	1.00	0.8172	0.71
mean	  153	   40	 2737	    6	96.23	98.56	0.00	0.99	0.8693	0.79
wmean	  154	   36	 2741	    5	96.86	98.70	0.00	0.99	0.8825	0.81
add	  156	   63	 2714	    3	98.11	97.73	0.00	0.99	0.8254	0.71
%%
GO:0005088 table:
Method	   TP	   FP	   TN	   FN	 SENS	 SPEC	MedRFP	  ROC	   F1	  PPV	
spmap	  131	  206	 2563	    8	94.24	92.56	0.00	0.97	0.5504	0.39
blast	  132	  157	 2612	    7	94.96	94.33	0.00	0.99	0.6168	0.46
peps	  110	  587	 2171	   29	79.14	78.72	0.04	0.85	0.2632	0.16
voting	  131	  123	 2646	    8	94.24	95.56	0.01	0.99	0.6667	0.52
mean	  131	   96	 2673	    8	94.24	96.53	0.00	0.99	0.7158	0.58
wmean	  131	   89	 2680	    8	94.24	96.79	0.00	0.99	0.7298	0.60
add	  133	  134	 2635	    6	95.68	95.16	0.00	0.98	0.6552	0.50
%%
GO:0004702 table:
Method	   TP	   FP	   TN	   FN	 SENS	 SPEC	MedRFP	  ROC	   F1	  PPV	
spmap	  145	   86	 2682	    4	97.32	96.89	0.00	0.99	0.7632	0.63
blast	  148	   48	 2720	    1	99.33	98.27	0.00	1.00	0.8580	0.76
peps	  123	  493	 2271	   26	82.55	82.16	0.01	0.89	0.3216	0.20
voting	  146	   41	 2727	    3	97.99	98.52	0.00	1.00	0.8690	0.78
mean	  147	   31	 2737	    2	98.66	98.88	0.00	1.00	0.8991	0.83
wmean	  146	   27	 2741	    3	97.99	99.02	0.00	1.00	0.9068	0.84
add	  148	   43	 2725	    1	99.33	98.45	0.00	1.00	0.8706	0.77
%%
GO:0016875 table:
Method	   TP	   FP	   TN	   FN	 SENS	 SPEC	MedRFP	  ROC	   F1	  PPV	
spmap	  148	  206	 2577	   12	92.50	92.60	0.00	0.99	0.5759	0.42
blast	  157	   75	 2708	    3	98.12	97.31	0.00	1.00	0.8010	0.68
peps	  125	  613	 2157	   35	78.12	77.87	0.07	0.83	0.2784	0.17
voting	  153	   96	 2687	    7	95.62	96.55	0.00	1.00	0.7482	0.61
mean	  154	   57	 2726	    6	96.25	97.95	0.00	0.99	0.8302	0.73
wmean	  156	   37	 2746	    4	97.50	98.67	0.00	0.99	0.8839	0.81
add	  157	   72	 2711	    3	98.12	97.41	0.00	0.99	0.8072	0.69
%%
GO:0016876 table:
Method	   TP	   FP	   TN	   FN	 SENS	 SPEC	MedRFP	  ROC	   F1	  PPV	
spmap	  153	  145	 2618	    7	95.62	94.75	0.00	0.98	0.6681	0.51
blast	  155	   91	 2672	    5	96.88	96.71	0.00	0.99	0.7635	0.63
peps	  126	  601	 2152	   34	78.75	78.17	0.05	0.85	0.2841	0.17
voting	  153	   65	 2698	    7	95.62	97.65	0.00	0.99	0.8095	0.70
mean	  154	   45	 2718	    6	96.25	98.37	0.00	0.99	0.8579	0.77
wmean	  155	   33	 2730	    5	96.88	98.81	0.00	0.99	0.8908	0.82
add	  155	   90	 2673	    5	96.88	96.74	0.00	0.99	0.7654	0.63
%%
GO:0004812 table:
Method	   TP	   FP	   TN	   FN	 SENS	 SPEC	MedRFP	  ROC	   F1	  PPV	
spmap	  153	  143	 2614	    7	95.62	94.81	0.00	0.99	0.6711	0.52
blast	  157	   72	 2685	    3	98.12	97.39	0.00	1.00	0.8072	0.69
peps	  124	  620	 2132	   36	77.50	77.47	0.06	0.84	0.2743	0.17
voting	  156	   73	 2684	    4	97.50	97.35	0.00	1.00	0.8021	0.68
mean	  156	   44	 2713	    4	97.50	98.40	0.00	0.99	0.8667	0.78
wmean	  156	   32	 2725	    4	97.50	98.84	0.00	1.00	0.8966	0.83
add	  157	   77	 2680	    3	98.12	97.21	0.00	1.00	0.7970	0.67
%%
GO:0008080 table:
Method	   TP	   FP	   TN	   FN	 SENS	 SPEC	MedRFP	  ROC	   F1	  PPV	
spmap	  132	  428	 2317	   23	85.16	84.41	0.00	0.92	0.3692	0.24
blast	  138	  311	 2434	   17	89.03	88.67	0.01	0.98	0.4570	0.31
peps	  113	  758	 1981	   42	72.90	72.33	0.12	0.78	0.2203	0.13
voting	  135	  295	 2450	   20	87.10	89.25	0.01	0.96	0.4615	0.31
mean	  136	  250	 2495	   19	87.74	90.89	0.00	0.94	0.5028	0.35
wmean	  135	  206	 2539	   20	87.10	92.50	0.00	0.95	0.5444	0.40
add	  140	  271	 2474	   15	90.32	90.13	0.00	0.95	0.4947	0.34
%%
GO:0051082 table:
Method	   TP	   FP	   TN	   FN	 SENS	 SPEC	MedRFP	  ROC	   F1	  PPV	
spmap	  128	  530	 2246	   30	81.01	80.91	0.00	0.90	0.3137	0.19
blast	  132	  299	 2477	   26	83.54	89.23	0.00	0.98	0.4482	0.31
peps	  123	  613	 2153	   35	77.85	77.84	0.04	0.85	0.2752	0.17
voting	  130	  276	 2500	   28	82.28	90.06	0.01	0.96	0.4610	0.32
mean	  134	  264	 2512	   24	84.81	90.49	0.00	0.93	0.4820	0.34
wmean	  135	  233	 2543	   23	85.44	91.61	0.00	0.93	0.5133	0.37
add	  137	  366	 2410	   21	86.71	86.82	0.00	0.92	0.4145	0.27
%%
GO:0005231 table:
Method	   TP	   FP	   TN	   FN	 SENS	 SPEC	MedRFP	  ROC	   F1	  PPV	
spmap	  148	   84	 2714	    4	97.37	97.00	0.00	0.99	0.7708	0.64
blast	  148	   76	 2722	    4	97.37	97.28	0.00	1.00	0.7872	0.66
peps	  124	  507	 2280	   28	81.58	81.81	0.02	0.87	0.3167	0.20
voting	  147	   45	 2753	    5	96.71	98.39	0.00	0.99	0.8547	0.77
mean	  147	   39	 2759	    5	96.71	98.61	0.00	0.99	0.8698	0.79
wmean	  147	   32	 2766	    5	96.71	98.86	0.00	0.99	0.8882	0.82
add	  148	   74	 2724	    4	97.37	97.36	0.00	0.99	0.7914	0.67
%%
GO:0030674 table:
Method	   TP	   FP	   TN	   FN	 SENS	 SPEC	MedRFP	  ROC	   F1	  PPV	
spmap	  118	  557	 2219	   30	79.73	79.94	0.01	0.86	0.2868	0.17
blast	  122	  405	 2370	   26	82.43	85.41	0.01	0.94	0.3615	0.23
peps	  104	  787	 1986	   42	71.23	71.62	0.12	0.75	0.2006	0.12
voting	  123	  373	 2403	   25	83.11	86.56	0.05	0.94	0.3820	0.25
mean	  125	  390	 2386	   23	84.46	85.95	0.01	0.91	0.3771	0.24
wmean	  124	  344	 2432	   24	83.78	87.61	0.01	0.91	0.4026	0.26
add	  126	  422	 2353	   22	85.14	84.79	0.01	0.91	0.3621	0.23
%%
GO:0016684 table:
Method	   TP	   FP	   TN	   FN	 SENS	 SPEC	MedRFP	  ROC	   F1	  PPV	
spmap	  131	  259	 2514	   14	90.34	90.66	0.00	0.95	0.4897	0.34
blast	  137	  154	 2618	    8	94.48	94.44	0.00	0.99	0.6284	0.47
peps	  110	  668	 2093	   35	75.86	75.81	0.01	0.84	0.2384	0.14
voting	  134	  122	 2651	   11	92.41	95.60	0.01	0.98	0.6683	0.52
mean	  134	   86	 2687	   11	92.41	96.90	0.00	0.96	0.7342	0.61
wmean	  136	   66	 2707	    9	93.79	97.62	0.00	0.97	0.7839	0.67
add	  137	  154	 2618	    8	94.48	94.44	0.00	0.97	0.6284	0.47
%%
GO:0004601 table:
Method	   TP	   FP	   TN	   FN	 SENS	 SPEC	MedRFP	  ROC	   F1	  PPV	
spmap	  129	  303	 2472	   16	88.97	89.08	0.00	0.95	0.4471	0.30
blast	  136	  166	 2609	    9	93.79	94.02	0.00	0.98	0.6085	0.45
peps	  114	  602	 2166	   30	79.17	78.25	0.02	0.85	0.2651	0.16
voting	  134	  128	 2647	   11	92.41	95.39	0.00	0.98	0.6585	0.51
mean	  134	   98	 2677	   11	92.41	96.47	0.00	0.97	0.7109	0.58
wmean	  134	   79	 2696	   11	92.41	97.15	0.00	0.97	0.7486	0.63
add	  136	  188	 2587	    9	93.79	93.23	0.00	0.97	0.5800	0.42
%%
GO:0005275 table:
Method	   TP	   FP	   TN	   FN	 SENS	 SPEC	MedRFP	  ROC	   F1	  PPV	
spmap	  135	  210	 2576	   10	93.10	92.46	0.00	0.97	0.5510	0.39
blast	  142	   88	 2698	    3	97.93	96.84	0.00	0.99	0.7573	0.62
peps	  127	  360	 2420	   18	87.59	87.05	0.02	0.94	0.4019	0.26
voting	  137	  114	 2672	    8	94.48	95.91	0.00	1.00	0.6919	0.55
mean	  139	   87	 2699	    6	95.86	96.88	0.00	0.99	0.7493	0.62
wmean	  139	   79	 2707	    6	95.86	97.16	0.00	0.99	0.7658	0.64
add	  140	  117	 2669	    5	96.55	95.80	0.00	0.99	0.6965	0.54
%%
GO:0003697 table:
Method	   TP	   FP	   TN	   FN	 SENS	 SPEC	MedRFP	  ROC	   F1	  PPV	
spmap	  109	  505	 2275	   24	81.95	81.83	0.00	0.90	0.2918	0.18
blast	  115	  300	 2480	   18	86.47	89.21	0.01	0.96	0.4197	0.28
peps	   99	  669	 2103	   32	75.57	75.87	0.08	0.81	0.2202	0.13
voting	  112	  293	 2487	   21	84.21	89.46	0.01	0.96	0.4164	0.28
mean	  114	  270	 2510	   19	85.71	90.29	0.00	0.93	0.4410	0.30
wmean	  117	  234	 2546	   16	87.97	91.58	0.00	0.94	0.4835	0.33
add	  118	  323	 2456	   15	88.72	88.38	0.00	0.94	0.4111	0.27
%%
GO:0046906 table:
Method	   TP	   FP	   TN	   FN	 SENS	 SPEC	MedRFP	  ROC	   F1	  PPV	
spmap	  125	  372	 2409	   18	87.41	86.62	0.00	0.93	0.3906	0.25
blast	  131	  232	 2549	   12	91.61	91.66	0.01	0.98	0.5178	0.36
peps	   99	  856	 1916	   44	69.23	69.12	0.14	0.73	0.1803	0.10
voting	  127	  233	 2548	   16	88.81	91.62	0.01	0.98	0.5050	0.35
mean	  126	  190	 2591	   17	88.11	93.17	0.00	0.95	0.5490	0.40
wmean	  130	  155	 2626	   13	90.91	94.43	0.00	0.96	0.6075	0.46
add	  132	  216	 2565	   11	92.31	92.23	0.00	0.96	0.5377	0.38
%%
GO:0020037 table:
Method	   TP	   FP	   TN	   FN	 SENS	 SPEC	MedRFP	  ROC	   F1	  PPV	
spmap	  125	  345	 2415	   18	87.41	87.50	0.00	0.93	0.4078	0.27
blast	  131	  229	 2531	   12	91.61	91.70	0.01	0.98	0.5209	0.36
peps	  100	  833	 1917	   43	69.93	69.71	0.10	0.74	0.1859	0.11
voting	  126	  204	 2556	   17	88.11	92.61	0.01	0.97	0.5328	0.38
mean	  125	  172	 2588	   18	87.41	93.77	0.00	0.96	0.5682	0.42
wmean	  128	  144	 2616	   15	89.51	94.78	0.00	0.96	0.6169	0.47
add	  132	  219	 2541	   11	92.31	92.07	0.00	0.96	0.5344	0.38
%%
GO:0051015 table:
Method	   TP	   FP	   TN	   FN	 SENS	 SPEC	MedRFP	  ROC	   F1	  PPV	
spmap	  100	  295	 2471	   12	89.29	89.33	0.00	0.96	0.3945	0.25
blast	  100	  286	 2481	   12	89.29	89.66	0.00	0.97	0.4016	0.26
peps	   88	  532	 2218	   22	80.00	80.65	0.06	0.86	0.2411	0.14
voting	  100	  194	 2573	   12	89.29	92.99	0.01	0.98	0.4926	0.34
mean	  101	  157	 2610	   11	90.18	94.33	0.00	0.97	0.5459	0.39
wmean	  103	  148	 2619	    9	91.96	94.65	0.00	0.97	0.5675	0.41
add	  104	  204	 2562	    8	92.86	92.62	0.00	0.97	0.4952	0.34
%%
GO:0005516 table:
Method	   TP	   FP	   TN	   FN	 SENS	 SPEC	MedRFP	  ROC	   F1	  PPV	
spmap	   89	  365	 2427	   14	86.41	86.93	0.00	0.93	0.3196	0.20
blast	   89	  360	 2434	   14	86.41	87.12	0.01	0.96	0.3225	0.20
peps	   72	  823	 1959	   30	70.59	70.42	0.18	0.73	0.1444	0.08
voting	   91	  299	 2495	   12	88.35	89.30	0.04	0.98	0.3692	0.23
mean	   93	  258	 2536	   10	90.29	90.77	0.00	0.96	0.4097	0.26
wmean	   92	  223	 2571	   11	89.32	92.02	0.00	0.96	0.4402	0.29
add	   91	  314	 2478	   12	88.35	88.75	0.00	0.95	0.3583	0.22
%%
GO:0004983 table:
Method	   TP	   FP	   TN	   FN	 SENS	 SPEC	MedRFP	  ROC	   F1	  PPV	
spmap	  145	   68	 2710	    3	97.97	97.55	0.00	1.00	0.8033	0.68
blast	  148	   27	 2751	    0	100.00	99.03	0.01	1.00	0.9164	0.85
peps	  135	  266	 2501	   13	91.22	90.39	0.02	0.94	0.4918	0.34
voting	  146	   31	 2747	    2	98.65	98.88	0.00	1.00	0.8985	0.82
mean	  146	   27	 2751	    2	98.65	99.03	0.00	1.00	0.9097	0.84
wmean	  146	   22	 2756	    2	98.65	99.21	0.00	1.00	0.9241	0.87
add	  148	   33	 2745	    0	100.00	98.81	0.00	1.00	0.8997	0.82
%%
GO:0051119 table:
Method	   TP	   FP	   TN	   FN	 SENS	 SPEC	MedRFP	  ROC	   F1	  PPV	
spmap	  126	  129	 2643	    6	95.45	95.35	0.00	0.98	0.6512	0.49
blast	  124	  166	 2606	    8	93.94	94.01	0.00	0.99	0.5877	0.43
peps	  101	  632	 2131	   30	77.10	77.13	0.01	0.86	0.2338	0.14
voting	  126	   98	 2674	    6	95.45	96.46	0.00	0.99	0.7079	0.56
mean	  127	   83	 2689	    5	96.21	97.01	0.00	0.98	0.7427	0.60
wmean	  127	   57	 2715	    5	96.21	97.94	0.00	0.98	0.8038	0.69
add	  126	  139	 2633	    6	95.45	94.99	0.00	0.97	0.6348	0.48
%%
GO:0016251 table:
Method	   TP	   FP	   TN	   FN	 SENS	 SPEC	MedRFP	  ROC	   F1	  PPV	
spmap	  108	  647	 2110	   33	76.60	76.53	0.03	0.86	0.2411	0.14
blast	  104	  385	 2372	   37	73.76	86.04	0.01	0.95	0.3302	0.21
peps	  111	  586	 2164	   30	78.72	78.69	0.04	0.86	0.2649	0.16
voting	  115	  371	 2386	   26	81.56	86.54	0.02	0.94	0.3668	0.24
mean	  121	  395	 2362	   20	85.82	85.67	0.01	0.92	0.3683	0.23
wmean	  121	  376	 2381	   20	85.82	86.36	0.01	0.92	0.3793	0.24
add	  122	  406	 2351	   19	86.52	85.27	0.00	0.92	0.3647	0.23
%%
GO:0003678 table:
Method	   TP	   FP	   TN	   FN	 SENS	 SPEC	MedRFP	  ROC	   F1	  PPV	
spmap	  128	  236	 2538	   10	92.75	91.49	0.00	0.97	0.5100	0.35
blast	  126	  245	 2529	   12	91.30	91.17	0.00	0.98	0.4951	0.34
peps	  110	  572	 2196	   27	80.29	79.34	0.04	0.88	0.2686	0.16
voting	  125	  154	 2620	   13	90.58	94.45	0.01	0.99	0.5995	0.45
mean	  126	  128	 2646	   12	91.30	95.39	0.00	0.97	0.6429	0.50
wmean	  126	  112	 2662	   12	91.30	95.96	0.00	0.98	0.6702	0.53
add	  129	  200	 2574	    9	93.48	92.79	0.00	0.98	0.5525	0.39
%%
GO:0004896 table:
Method	   TP	   FP	   TN	   FN	 SENS	 SPEC	MedRFP	  ROC	   F1	  PPV	
spmap	  139	  148	 2644	    7	95.21	94.70	0.00	0.99	0.6420	0.48
blast	  143	   56	 2736	    3	97.95	97.99	0.00	1.00	0.8290	0.72
peps	  125	  405	 2377	   21	85.62	85.44	0.02	0.92	0.3698	0.24
voting	  143	   52	 2740	    3	97.95	98.14	0.00	1.00	0.8387	0.73
mean	  143	   44	 2748	    3	97.95	98.42	0.00	1.00	0.8589	0.76
wmean	  143	   38	 2754	    3	97.95	98.64	0.00	1.00	0.8746	0.79
add	  143	   57	 2735	    3	97.95	97.96	0.00	1.00	0.8266	0.71
%%
GO:0016836 table:
Method	   TP	   FP	   TN	   FN	 SENS	 SPEC	MedRFP	  ROC	   F1	  PPV	
spmap	  113	  419	 2358	   20	84.96	84.91	0.00	0.93	0.3398	0.21
blast	  122	  199	 2578	   11	91.73	92.83	0.00	0.99	0.5374	0.38
peps	  110	  483	 2288	   23	82.71	82.57	0.04	0.88	0.3030	0.19
voting	  121	  134	 2643	   12	90.98	95.17	0.01	0.98	0.6237	0.47
mean	  123	  125	 2652	   10	92.48	95.50	0.00	0.98	0.6457	0.50
wmean	  122	  110	 2667	   11	91.73	96.04	0.00	0.98	0.6685	0.53
add	  123	  208	 2569	   10	92.48	92.51	0.00	0.97	0.5302	0.37
%%
GO:0005507 table:
Method	   TP	   FP	   TN	   FN	 SENS	 SPEC	MedRFP	  ROC	   F1	  PPV	
spmap	  110	  392	 2406	   18	85.94	85.99	0.00	0.93	0.3492	0.22
blast	  114	  190	 2608	   14	89.06	93.21	0.00	0.99	0.5278	0.38
peps	   90	  820	 1969	   37	70.87	70.60	0.09	0.78	0.1736	0.10
voting	  110	  225	 2573	   18	85.94	91.96	0.01	0.95	0.4752	0.33
mean	  112	  197	 2601	   16	87.50	92.96	0.00	0.93	0.5126	0.36
wmean	  113	  140	 2658	   15	88.28	95.00	0.00	0.94	0.5932	0.45
add	  116	  269	 2529	   12	90.62	90.39	0.00	0.95	0.4522	0.30
%%
GO:0016903 table:
Method	   TP	   FP	   TN	   FN	 SENS	 SPEC	MedRFP	  ROC	   F1	  PPV	
spmap	  126	  102	 2670	    5	96.18	96.32	0.00	0.98	0.7019	0.55
blast	  128	   69	 2705	    3	97.71	97.51	0.00	1.00	0.7805	0.65
peps	  112	  421	 2348	   19	85.50	84.80	0.01	0.93	0.3373	0.21
voting	  126	   43	 2731	    5	96.18	98.45	0.00	1.00	0.8400	0.75
mean	  127	   23	 2751	    4	96.95	99.17	0.00	1.00	0.9039	0.85
wmean	  127	   22	 2752	    4	96.95	99.21	0.00	1.00	0.9071	0.85
add	  129	   63	 2711	    2	98.47	97.73	0.00	0.99	0.7988	0.67
%%
GO:0015179 table:
Method	   TP	   FP	   TN	   FN	 SENS	 SPEC	MedRFP	  ROC	   F1	  PPV	
spmap	  126	  154	 2596	    7	94.74	94.40	0.00	0.98	0.6102	0.45
blast	  127	  123	 2627	    6	95.49	95.53	0.00	0.99	0.6632	0.51
peps	  116	  384	 2359	   17	87.22	86.00	0.01	0.94	0.3665	0.23
voting	  127	   76	 2674	    6	95.49	97.24	0.00	0.99	0.7560	0.63
mean	  127	   61	 2689	    6	95.49	97.78	0.00	0.99	0.7913	0.68
wmean	  127	   53	 2697	    6	95.49	98.07	0.00	0.99	0.8115	0.71
add	  128	  115	 2635	    5	96.24	95.82	0.00	0.99	0.6809	0.53
%%
GO:0051020 table:
Method	   TP	   FP	   TN	   FN	 SENS	 SPEC	MedRFP	  ROC	   F1	  PPV	
spmap	   99	  517	 2257	   22	81.82	81.36	0.00	0.88	0.2687	0.16
blast	  103	  414	 2361	   18	85.12	85.08	0.01	0.96	0.3229	0.20
peps	   86	  806	 1955	   35	71.07	70.81	0.11	0.76	0.1698	0.10
voting	  100	  364	 2411	   21	82.64	86.88	0.02	0.95	0.3419	0.22
mean	  104	  334	 2441	   17	85.95	87.96	0.00	0.93	0.3721	0.24
wmean	  104	  300	 2475	   17	85.95	89.19	0.00	0.94	0.3962	0.26
add	  106	  369	 2406	   15	87.60	86.70	0.00	0.93	0.3557	0.22
%%
GO:0008022 table:
Method	   TP	   FP	   TN	   FN	 SENS	 SPEC	MedRFP	  ROC	   F1	  PPV	
spmap	   87	  783	 2013	   34	71.90	72.00	0.04	0.79	0.1756	0.10
blast	   91	  622	 2174	   30	75.21	77.75	0.03	0.92	0.2182	0.13
peps	   80	  940	 1849	   41	66.12	66.30	0.19	0.72	0.1402	0.08
voting	   90	  598	 2198	   31	74.38	78.61	0.15	0.90	0.2225	0.13
mean	   90	  578	 2218	   31	74.38	79.33	0.03	0.85	0.2281	0.13
wmean	   92	  518	 2278	   29	76.03	81.47	0.02	0.85	0.2517	0.15
add	   93	  639	 2157	   28	76.86	77.15	0.02	0.84	0.2181	0.13
%%
GO:0004722 table:
Method	   TP	   FP	   TN	   FN	 SENS	 SPEC	MedRFP	  ROC	   F1	  PPV	
spmap	  108	  331	 2446	   15	87.80	88.08	0.00	0.94	0.3843	0.25
blast	  114	  194	 2583	    9	92.68	93.01	0.00	0.99	0.5290	0.37
peps	   98	  568	 2199	   25	79.67	79.47	0.03	0.87	0.2484	0.15
voting	  111	  127	 2650	   12	90.24	95.43	0.00	0.98	0.6150	0.47
mean	  112	  103	 2674	   11	91.06	96.29	0.00	0.96	0.6627	0.52
wmean	  112	   86	 2691	   11	91.06	96.90	0.00	0.96	0.6978	0.57
add	  114	  198	 2579	    9	92.68	92.87	0.00	0.96	0.5241	0.37
%%
GO:0016790 table:
Method	   TP	   FP	   TN	   FN	 SENS	 SPEC	MedRFP	  ROC	   F1	  PPV	
spmap	  110	  328	 2408	   15	88.00	88.01	0.00	0.93	0.3908	0.25
blast	  118	  148	 2588	    7	94.40	94.59	0.00	0.99	0.6036	0.44
peps	   93	  710	 2015	   32	74.40	73.94	0.08	0.81	0.2004	0.12
voting	  113	  130	 2606	   12	90.40	95.25	0.00	0.98	0.6141	0.47
mean	  113	   89	 2647	   12	90.40	96.75	0.00	0.97	0.6911	0.56
wmean	  117	   65	 2671	    8	93.60	97.62	0.00	0.97	0.7622	0.64
add	  118	  152	 2584	    7	94.40	94.44	0.00	0.97	0.5975	0.44
%%
GO:0016830 table:
Method	   TP	   FP	   TN	   FN	 SENS	 SPEC	MedRFP	  ROC	   F1	  PPV	
spmap	  107	  353	 2413	   16	86.99	87.24	0.00	0.92	0.3671	0.23
blast	  113	  176	 2590	   10	91.87	93.64	0.00	0.98	0.5485	0.39
peps	   98	  507	 2247	   23	80.99	81.59	0.07	0.86	0.2700	0.16
voting	  111	  118	 2648	   12	90.24	95.73	0.00	0.99	0.6307	0.48
mean	  113	  100	 2666	   10	91.87	96.38	0.00	0.97	0.6726	0.53
wmean	  114	   88	 2678	    9	92.68	96.82	0.00	0.97	0.7015	0.56
add	  114	  214	 2552	    9	92.68	92.26	0.00	0.96	0.5055	0.35
%%
GO:0004527 table:
Method	   TP	   FP	   TN	   FN	 SENS	 SPEC	MedRFP	  ROC	   F1	  PPV	
spmap	  100	  445	 2333	   19	84.03	83.98	0.00	0.89	0.3012	0.18
blast	  104	  296	 2482	   15	87.39	89.34	0.00	0.98	0.4008	0.26
peps	   92	  647	 2119	   27	77.31	76.61	0.08	0.83	0.2145	0.12
voting	  102	  211	 2567	   17	85.71	92.40	0.01	0.98	0.4722	0.33
mean	  105	  178	 2600	   14	88.24	93.59	0.00	0.96	0.5224	0.37
wmean	  105	  167	 2611	   14	88.24	93.99	0.00	0.97	0.5371	0.39
add	  106	  316	 2461	   13	89.08	88.62	0.00	0.96	0.3919	0.25
%%
GO:0019783 table:
Method	   TP	   FP	   TN	   FN	 SENS	 SPEC	MedRFP	  ROC	   F1	  PPV	
spmap	  120	  193	 2556	    9	93.02	92.98	0.00	0.96	0.5430	0.38
blast	  125	  102	 2647	    4	96.90	96.29	0.00	0.99	0.7022	0.55
peps	  104	  539	 2202	   25	80.62	80.34	0.03	0.90	0.2694	0.16
voting	  121	   89	 2660	    8	93.80	96.76	0.00	0.99	0.7139	0.58
mean	  123	   57	 2692	    6	95.35	97.93	0.00	0.99	0.7961	0.68
wmean	  124	   51	 2698	    5	96.12	98.14	0.00	0.99	0.8158	0.71
add	  124	  104	 2645	    5	96.12	96.22	0.00	0.99	0.6947	0.54
%%
GO:0015297 table:
Method	   TP	   FP	   TN	   FN	 SENS	 SPEC	MedRFP	  ROC	   F1	  PPV	
spmap	  123	  153	 2605	    6	95.35	94.45	0.00	0.98	0.6074	0.45
blast	  122	  141	 2617	    7	94.57	94.89	0.00	0.99	0.6224	0.46
peps	  109	  423	 2330	   20	84.50	84.63	0.01	0.92	0.3298	0.20
voting	  124	   69	 2690	    5	96.12	97.50	0.00	0.99	0.7702	0.64
mean	  124	   62	 2697	    5	96.12	97.75	0.00	0.99	0.7873	0.67
wmean	  124	   53	 2706	    5	96.12	98.08	0.00	0.99	0.8105	0.70
add	  124	  118	 2640	    5	96.12	95.72	0.00	0.99	0.6685	0.51
%%
GO:0005539 table:
Method	   TP	   FP	   TN	   FN	 SENS	 SPEC	MedRFP	  ROC	   F1	  PPV	
spmap	  108	  358	 2423	   16	87.10	87.13	0.00	0.92	0.3661	0.23
blast	  108	  328	 2454	   16	87.10	88.21	0.01	0.97	0.3857	0.25
peps	   94	  631	 2144	   28	77.05	77.26	0.08	0.83	0.2220	0.13
voting	  106	  230	 2552	   18	85.48	91.73	0.01	0.98	0.4609	0.32
mean	  109	  191	 2591	   15	87.90	93.13	0.00	0.95	0.5142	0.36
wmean	  109	  185	 2597	   15	87.90	93.35	0.00	0.95	0.5215	0.37
add	  111	  307	 2473	   13	89.52	88.96	0.00	0.94	0.4096	0.27
%%
GO:0000287 table:
Method	   TP	   FP	   TN	   FN	 SENS	 SPEC	MedRFP	  ROC	   F1	  PPV	
spmap	  102	  390	 2360	   17	85.71	85.82	0.00	0.91	0.3339	0.21
blast	  104	  348	 2402	   15	87.39	87.35	0.00	0.97	0.3643	0.23
peps	   88	  731	 2013	   31	73.95	73.36	0.09	0.82	0.1876	0.11
voting	  101	  237	 2513	   18	84.87	91.38	0.02	0.96	0.4420	0.30
mean	  101	  208	 2542	   18	84.87	92.44	0.00	0.93	0.4720	0.33
wmean	  101	  197	 2553	   18	84.87	92.84	0.00	0.94	0.4844	0.34
add	  102	  389	 2361	   17	85.71	85.85	0.00	0.93	0.3344	0.21
%%
GO:0031267 table:
Method	   TP	   FP	   TN	   FN	 SENS	 SPEC	MedRFP	  ROC	   F1	  PPV	
spmap	   94	  483	 2293	   19	83.19	82.60	0.01	0.87	0.2725	0.16
blast	   96	  405	 2371	   17	84.96	85.41	0.01	0.96	0.3127	0.19
peps	   82	  776	 1990	   31	72.57	71.95	0.10	0.78	0.1689	0.10
voting	   95	  340	 2436	   18	84.07	87.75	0.02	0.96	0.3467	0.22
mean	   94	  327	 2449	   19	83.19	88.22	0.00	0.93	0.3521	0.22
wmean	  100	  272	 2504	   13	88.50	90.20	0.00	0.94	0.4124	0.27
add	   98	  401	 2375	   15	86.73	85.55	0.00	0.92	0.3203	0.20
%%
GO:0003704 table:
Method	   TP	   FP	   TN	   FN	 SENS	 SPEC	MedRFP	  ROC	   F1	  PPV	
spmap	  108	  446	 2347	   20	84.38	84.03	0.01	0.92	0.3167	0.19
blast	  111	  324	 2469	   17	86.72	88.40	0.00	0.97	0.3943	0.26
peps	  104	  515	 2266	   24	81.25	81.48	0.05	0.86	0.2784	0.17
voting	  113	  257	 2536	   15	88.28	90.80	0.02	0.97	0.4538	0.31
mean	  113	  245	 2548	   15	88.28	91.23	0.01	0.96	0.4650	0.32
wmean	  115	  224	 2569	   13	89.84	91.98	0.00	0.96	0.4925	0.34
add	  117	  267	 2526	   11	91.41	90.44	0.00	0.95	0.4570	0.30
%%
GO:0016651 table:
Method	   TP	   FP	   TN	   FN	 SENS	 SPEC	MedRFP	  ROC	   F1	  PPV	
spmap	   94	  486	 2291	   19	83.19	82.50	0.01	0.88	0.2713	0.16
blast	   95	  221	 2556	   18	84.07	92.04	0.00	0.98	0.4429	0.30
peps	   88	  626	 2143	   25	77.88	77.39	0.06	0.83	0.2128	0.12
voting	   96	  209	 2568	   17	84.96	92.47	0.03	0.97	0.4593	0.31
mean	   98	  231	 2546	   15	86.73	91.68	0.00	0.94	0.4434	0.30
wmean	   96	  203	 2574	   17	84.96	92.69	0.00	0.93	0.4660	0.32
add	   98	  383	 2394	   15	86.73	86.21	0.00	0.92	0.3300	0.20
%%
GO:0035091 table:
Method	   TP	   FP	   TN	   FN	 SENS	 SPEC	MedRFP	  ROC	   F1	  PPV	
spmap	   93	  469	 2291	   19	83.04	83.01	0.00	0.90	0.2760	0.17
blast	   97	  325	 2435	   15	86.61	88.22	0.01	0.98	0.3633	0.23
peps	   81	  766	 1987	   31	72.32	72.18	0.10	0.79	0.1689	0.10
voting	   95	  271	 2489	   17	84.82	90.18	0.03	0.97	0.3975	0.26
mean	   98	  253	 2507	   14	87.50	90.83	0.00	0.95	0.4233	0.28
wmean	   98	  208	 2552	   14	87.50	92.46	0.00	0.96	0.4689	0.32
add	  101	  288	 2472	   11	90.18	89.57	0.00	0.94	0.4032	0.26
%%
GO:0008170 table:
Method	   TP	   FP	   TN	   FN	 SENS	 SPEC	MedRFP	  ROC	   F1	  PPV	
spmap	   84	  579	 2232	   21	80.00	79.40	0.00	0.90	0.2188	0.13
blast	   93	  299	 2513	   12	88.57	89.37	0.01	0.98	0.3742	0.24
peps	   70	  965	 1842	   35	66.67	65.62	0.21	0.68	0.1228	0.07
voting	   84	  368	 2444	   21	80.00	86.91	0.01	0.95	0.3016	0.19
mean	   89	  305	 2507	   16	84.76	89.15	0.00	0.93	0.3567	0.23
wmean	   91	  219	 2593	   14	86.67	92.21	0.00	0.95	0.4386	0.29
add	   95	  284	 2528	   10	90.48	89.90	0.00	0.95	0.3926	0.25
%%
GO:0046915 table:
Method	   TP	   FP	   TN	   FN	 SENS	 SPEC	MedRFP	  ROC	   F1	  PPV	
spmap	   97	  237	 2553	    8	92.38	91.51	0.00	0.97	0.4419	0.29
blast	   98	  156	 2634	    7	93.33	94.41	0.01	0.99	0.5460	0.39
peps	   88	  446	 2340	   17	83.81	83.99	0.02	0.91	0.2754	0.16
voting	   97	  133	 2657	    8	92.38	95.23	0.00	0.99	0.5791	0.42
mean	   97	  116	 2674	    8	92.38	95.84	0.00	0.97	0.6101	0.46
wmean	   97	  106	 2684	    8	92.38	96.20	0.00	0.97	0.6299	0.48
add	   99	  158	 2632	    6	94.29	94.34	0.00	0.97	0.5470	0.39
%%
GO:0008094 table:
Method	   TP	   FP	   TN	   FN	 SENS	 SPEC	MedRFP	  ROC	   F1	  PPV	
spmap	   90	  381	 2402	   14	86.54	86.31	0.01	0.92	0.3130	0.19
blast	   90	  366	 2417	   14	86.54	86.85	0.00	0.97	0.3214	0.20
peps	   87	  450	 2322	   17	83.65	83.77	0.02	0.91	0.2715	0.16
voting	   92	  209	 2574	   12	88.46	92.49	0.01	0.98	0.4543	0.31
mean	   91	  183	 2600	   13	87.50	93.42	0.00	0.97	0.4815	0.33
wmean	   92	  168	 2615	   12	88.46	93.96	0.00	0.97	0.5055	0.35
add	   94	  274	 2509	   10	90.38	90.15	0.00	0.96	0.3983	0.26
%%
GO:0017016 table:
Method	   TP	   FP	   TN	   FN	 SENS	 SPEC	MedRFP	  ROC	   F1	  PPV	
spmap	   88	  535	 2247	   21	80.73	80.77	0.01	0.88	0.2404	0.14
blast	   93	  351	 2433	   16	85.32	87.39	0.00	0.97	0.3363	0.21
peps	   81	  705	 2070	   28	74.31	74.59	0.13	0.80	0.1810	0.10
voting	   91	  317	 2467	   18	83.49	88.61	0.02	0.96	0.3520	0.22
mean	   93	  277	 2507	   16	85.32	90.05	0.00	0.93	0.3883	0.25
wmean	   94	  265	 2519	   15	86.24	90.48	0.00	0.94	0.4017	0.26
add	   95	  350	 2433	   14	87.16	87.42	0.00	0.92	0.3430	0.21
%%
GO:0004428 table:
Method	   TP	   FP	   TN	   FN	 SENS	 SPEC	MedRFP	  ROC	   F1	  PPV	
spmap	  107	  175	 2610	    7	93.86	93.72	0.00	0.97	0.5404	0.38
blast	  111	   94	 2691	    3	97.37	96.62	0.01	0.99	0.6959	0.54
peps	   86	  690	 2088	   28	75.44	75.16	0.06	0.84	0.1933	0.11
voting	  109	   81	 2704	    5	95.61	97.09	0.00	0.99	0.7171	0.57
mean	  110	   49	 2736	    4	96.49	98.24	0.00	0.99	0.8059	0.69
wmean	  110	   33	 2752	    4	96.49	98.82	0.00	0.98	0.8560	0.77
add	  110	  105	 2680	    4	96.49	96.23	0.00	0.99	0.6687	0.51
%%
GO:0008276 table:
Method	   TP	   FP	   TN	   FN	 SENS	 SPEC	MedRFP	  ROC	   F1	  PPV	
spmap	   90	  357	 2416	   13	87.38	87.13	0.00	0.93	0.3273	0.20
blast	   94	  185	 2588	    9	91.26	93.33	0.01	0.99	0.4921	0.34
peps	   77	  707	 2053	   26	74.76	74.38	0.03	0.83	0.1736	0.10
voting	   90	  165	 2608	   13	87.38	94.05	0.00	0.98	0.5028	0.35
mean	   90	  138	 2635	   13	87.38	95.02	0.00	0.95	0.5438	0.39
wmean	   94	  112	 2661	    9	91.26	95.96	0.00	0.96	0.6084	0.46
add	   96	  222	 2551	    7	93.20	91.99	0.00	0.95	0.4561	0.30
%%
GO:0016782 table:
Method	   TP	   FP	   TN	   FN	 SENS	 SPEC	MedRFP	  ROC	   F1	  PPV	
spmap	  117	  116	 2688	    5	95.90	95.86	0.00	0.98	0.6592	0.50
blast	  119	   84	 2720	    3	97.54	97.00	0.01	1.00	0.7323	0.59
peps	  108	  340	 2459	   14	88.52	87.85	0.01	0.96	0.3789	0.24
voting	  117	   30	 2774	    5	95.90	98.93	0.00	0.99	0.8699	0.80
mean	  117	   16	 2788	    5	95.90	99.43	0.00	0.99	0.9176	0.88
wmean	  117	   15	 2789	    5	95.90	99.47	0.00	0.99	0.9213	0.89
add	  119	   84	 2720	    3	97.54	97.00	0.00	0.99	0.7323	0.59
%%
GO:0019213 table:
Method	   TP	   FP	   TN	   FN	 SENS	 SPEC	MedRFP	  ROC	   F1	  PPV	
spmap	  101	  221	 2556	    8	92.66	92.04	0.00	0.97	0.4687	0.31
blast	  100	  229	 2548	    9	91.74	91.75	0.00	0.99	0.4566	0.30
peps	   91	  459	 2308	   18	83.49	83.41	0.02	0.93	0.2762	0.17
voting	  104	  106	 2671	    5	95.41	96.18	0.00	1.00	0.6520	0.50
mean	  103	   80	 2697	    6	94.50	97.12	0.00	0.99	0.7055	0.56
wmean	  104	   73	 2704	    5	95.41	97.37	0.00	0.99	0.7273	0.59
add	  103	  162	 2615	    6	94.50	94.17	0.00	0.99	0.5508	0.39
%%
GO:0016627 table:
Method	   TP	   FP	   TN	   FN	 SENS	 SPEC	MedRFP	  ROC	   F1	  PPV	
spmap	   97	  322	 2461	   13	88.18	88.43	0.00	0.96	0.3667	0.23
blast	  103	  153	 2630	    7	93.64	94.50	0.00	0.99	0.5628	0.40
peps	   85	  650	 2129	   25	77.27	76.61	0.07	0.83	0.2012	0.12
voting	  101	  154	 2629	    9	91.82	94.47	0.00	0.99	0.5534	0.40
mean	  101	  130	 2653	    9	91.82	95.33	0.00	0.98	0.5924	0.44
wmean	  102	   99	 2684	    8	92.73	96.44	0.00	0.98	0.6559	0.51
add	  104	  150	 2633	    6	94.55	94.61	0.00	0.98	0.5714	0.41
%%
GO:0004263 table:
Method	   TP	   FP	   TN	   FN	 SENS	 SPEC	MedRFP	  ROC	   F1	  PPV	
spmap	  119	   51	 2725	    2	98.35	98.16	0.00	1.00	0.8179	0.70
blast	  121	   31	 2745	    0	100.00	98.88	0.01	1.00	0.8864	0.80
peps	  108	  321	 2447	   13	89.26	88.40	0.02	0.94	0.3927	0.25
voting	  119	   26	 2750	    2	98.35	99.06	0.00	1.00	0.8947	0.82
mean	  119	   22	 2754	    2	98.35	99.21	0.00	1.00	0.9084	0.84
wmean	  121	   18	 2758	    0	100.00	99.35	0.00	1.00	0.9308	0.87
add	  121	   18	 2758	    0	100.00	99.35	0.00	1.00	0.9308	0.87
%%
GO:0003743 table:
Method	   TP	   FP	   TN	   FN	 SENS	 SPEC	MedRFP	  ROC	   F1	  PPV	
spmap	  109	  262	 2510	   10	91.60	90.55	0.00	0.96	0.4449	0.29
blast	  113	  149	 2623	    6	94.96	94.62	0.00	0.99	0.5932	0.43
peps	   96	  541	 2225	   23	80.67	80.44	0.05	0.89	0.2540	0.15
voting	  113	  137	 2635	    6	94.96	95.06	0.00	1.00	0.6125	0.45
mean	  112	  111	 2661	    7	94.12	96.00	0.00	0.99	0.6550	0.50
wmean	  112	   94	 2678	    7	94.12	96.61	0.00	0.99	0.6892	0.54
add	  113	  157	 2615	    6	94.96	94.34	0.00	0.99	0.5810	0.42
%%
GO:0004843 table:
Method	   TP	   FP	   TN	   FN	 SENS	 SPEC	MedRFP	  ROC	   F1	  PPV	
spmap	  109	  233	 2548	   10	91.60	91.62	0.00	0.95	0.4729	0.32
blast	  114	  137	 2644	    5	95.80	95.07	0.00	0.99	0.6162	0.45
peps	   96	  521	 2251	   23	80.67	81.20	0.03	0.91	0.2609	0.16
voting	  111	  121	 2660	    8	93.28	95.65	0.00	0.99	0.6325	0.48
mean	  111	   78	 2703	    8	93.28	97.20	0.00	0.98	0.7208	0.59
wmean	  112	   71	 2710	    7	94.12	97.45	0.00	0.99	0.7417	0.61
add	  114	  117	 2664	    5	95.80	95.79	0.00	0.98	0.6514	0.49
%%
GO:0005099 table:
Method	   TP	   FP	   TN	   FN	 SENS	 SPEC	MedRFP	  ROC	   F1	  PPV	
spmap	   98	  296	 2457	   11	89.91	89.25	0.00	0.94	0.3897	0.25
blast	  103	  193	 2560	    6	94.50	92.99	0.00	0.99	0.5086	0.35
peps	   85	  589	 2152	   24	77.98	78.51	0.06	0.87	0.2171	0.13
voting	  102	  174	 2579	    7	93.58	93.68	0.01	0.98	0.5299	0.37
mean	  102	  136	 2617	    7	93.58	95.06	0.00	0.97	0.5879	0.43
wmean	  102	  117	 2636	    7	93.58	95.75	0.00	0.97	0.6220	0.47
add	  103	  187	 2566	    6	94.50	93.21	0.00	0.98	0.5163	0.36
%%
GO:0043176 table:
Method	   TP	   FP	   TN	   FN	 SENS	 SPEC	MedRFP	  ROC	   F1	  PPV	
spmap	  100	  357	 2410	   12	89.29	87.10	0.00	0.92	0.3515	0.22
blast	   99	  230	 2537	   13	88.39	91.69	0.01	0.98	0.4490	0.30
peps	   82	  734	 2027	   30	73.21	73.42	0.06	0.79	0.1767	0.10
voting	  101	  163	 2604	   11	90.18	94.11	0.02	0.96	0.5372	0.38
mean	  102	  151	 2616	   10	91.07	94.54	0.00	0.93	0.5589	0.40
wmean	  100	  139	 2628	   12	89.29	94.98	0.00	0.93	0.5698	0.42
add	   99	  320	 2447	   13	88.39	88.44	0.00	0.92	0.3729	0.24
%%
GO:0003899 table:
Method	   TP	   FP	   TN	   FN	 SENS	 SPEC	MedRFP	  ROC	   F1	  PPV	
spmap	   83	  379	 2430	   12	87.37	86.51	0.00	0.93	0.2980	0.18
blast	   88	  173	 2636	    7	92.63	93.84	0.00	0.99	0.4944	0.34
peps	   72	  684	 2115	   23	75.79	75.56	0.04	0.82	0.1692	0.10
voting	   82	  184	 2625	   13	86.32	93.45	0.00	0.97	0.4543	0.31
mean	   85	  142	 2667	   10	89.47	94.94	0.00	0.96	0.5280	0.37
wmean	   87	  104	 2705	    8	91.58	96.30	0.00	0.97	0.6084	0.46
add	   88	  227	 2582	    7	92.63	91.92	0.00	0.96	0.4293	0.28
%%
GO:0015457 table:
Method	   TP	   FP	   TN	   FN	 SENS	 SPEC	MedRFP	  ROC	   F1	  PPV	
spmap	   58	  873	 1918	   25	69.88	68.72	0.09	0.77	0.1144	0.06
blast	   63	  314	 2477	   20	75.90	88.75	0.01	0.96	0.2739	0.17
peps	   50	 1108	 1677	   33	60.24	60.22	0.23	0.62	0.0806	0.04
voting	   57	  504	 2287	   26	68.67	81.94	0.14	0.89	0.1770	0.10
mean	   62	  553	 2238	   21	74.70	80.19	0.03	0.83	0.1777	0.10
wmean	   62	  338	 2453	   21	74.70	87.89	0.01	0.84	0.2567	0.15
add	   65	  662	 2129	   18	78.31	76.28	0.02	0.83	0.1605	0.09
%%
GO:0003823 table:
Method	   TP	   FP	   TN	   FN	 SENS	 SPEC	MedRFP	  ROC	   F1	  PPV	
spmap	  101	  271	 2500	   11	90.18	90.22	0.00	0.95	0.4174	0.27
blast	  102	  131	 2640	   10	91.07	95.27	0.01	0.99	0.5913	0.44
peps	   99	  335	 2425	   13	88.39	87.86	0.01	0.93	0.3626	0.23
voting	  101	   77	 2694	   11	90.18	97.22	0.00	0.99	0.6966	0.57
mean	  101	   62	 2709	   11	90.18	97.76	0.00	0.97	0.7345	0.62
wmean	  101	   58	 2713	   11	90.18	97.91	0.00	0.97	0.7454	0.64
add	  103	  225	 2546	    9	91.96	91.88	0.00	0.96	0.4682	0.31
%%
GO:0004867 table:
Method	   TP	   FP	   TN	   FN	 SENS	 SPEC	MedRFP	  ROC	   F1	  PPV	
spmap	   79	  177	 2612	    4	95.18	93.65	0.00	0.98	0.4661	0.31
blast	   80	  105	 2684	    3	96.39	96.24	0.00	1.00	0.5970	0.43
peps	   63	  730	 2055	   20	75.90	73.79	0.01	0.82	0.1438	0.08
voting	   80	   79	 2710	    3	96.39	97.17	0.00	0.99	0.6612	0.50
mean	   80	   40	 2749	    3	96.39	98.57	0.00	0.99	0.7882	0.67
wmean	   80	   32	 2757	    3	96.39	98.85	0.00	0.99	0.8205	0.71
add	   81	  108	 2681	    2	97.59	96.13	0.00	0.99	0.5956	0.43
%%
GO:0019200 table:
Method	   TP	   FP	   TN	   FN	 SENS	 SPEC	MedRFP	  ROC	   F1	  PPV	
spmap	  107	   78	 2707	    2	98.17	97.20	0.00	0.99	0.7279	0.58
blast	  109	   16	 2769	    0	100.00	99.43	0.00	1.00	0.9316	0.87
peps	   91	  488	 2284	   18	83.49	82.40	0.02	0.91	0.2645	0.16
voting	  108	   10	 2775	    1	99.08	99.64	0.00	1.00	0.9515	0.92
mean	  108	    9	 2776	    1	99.08	99.68	0.00	1.00	0.9558	0.92
wmean	  108	    8	 2777	    1	99.08	99.71	0.00	1.00	0.9600	0.93
add	  109	   14	 2771	    0	100.00	99.50	0.00	1.00	0.9397	0.89
%%
GO:0004112 table:
Method	   TP	   FP	   TN	   FN	 SENS	 SPEC	MedRFP	  ROC	   F1	  PPV	
spmap	   96	  181	 2611	    6	94.12	93.52	0.00	0.97	0.5066	0.35
blast	   97	  113	 2679	    5	95.10	95.95	0.00	1.00	0.6218	0.46
peps	   81	  542	 2244	   20	80.20	80.55	0.04	0.87	0.2238	0.13
voting	   95	   63	 2729	    7	93.14	97.74	0.00	0.99	0.7308	0.60
mean	   96	   53	 2739	    6	94.12	98.10	0.00	0.98	0.7649	0.64
wmean	   96	   43	 2749	    6	94.12	98.46	0.00	0.98	0.7967	0.69
add	   97	  152	 2640	    5	95.10	94.56	0.00	0.98	0.5527	0.39
%%
GO:0016247 table:
Method	   TP	   FP	   TN	   FN	 SENS	 SPEC	MedRFP	  ROC	   F1	  PPV	
spmap	   59	  756	 2016	   22	72.84	72.73	0.04	0.82	0.1317	0.07
blast	   61	  343	 2429	   20	75.31	87.63	0.00	0.96	0.2515	0.15
peps	   47	 1154	 1612	   34	58.02	58.28	0.22	0.62	0.0733	0.04
voting	   57	  475	 2297	   24	70.37	82.86	0.15	0.91	0.1860	0.11
mean	   60	  510	 2262	   21	74.07	81.60	0.04	0.86	0.1843	0.11
wmean	   61	  362	 2410	   20	75.31	86.94	0.01	0.87	0.2421	0.14
add	   64	  568	 2204	   17	79.01	79.51	0.00	0.86	0.1795	0.10
%%
GO:0019208 table:
Method	   TP	   FP	   TN	   FN	 SENS	 SPEC	MedRFP	  ROC	   F1	  PPV	
spmap	   99	  304	 2475	   10	90.83	89.06	0.00	0.96	0.3867	0.25
blast	   94	  208	 2571	   15	86.24	92.52	0.00	0.98	0.4574	0.31
peps	   77	  832	 1943	   32	70.64	70.02	0.09	0.77	0.1513	0.08
voting	   97	  209	 2570	   12	88.99	92.48	0.01	0.98	0.4675	0.32
mean	   98	  195	 2584	   11	89.91	92.98	0.00	0.96	0.4876	0.33
wmean	   97	  160	 2619	   12	88.99	94.24	0.00	0.97	0.5301	0.38
add	   98	  283	 2495	   11	89.91	89.81	0.00	0.97	0.4000	0.26
%%
GO:0015103 table:
Method	   TP	   FP	   TN	   FN	 SENS	 SPEC	MedRFP	  ROC	   F1	  PPV	
spmap	  102	  181	 2605	    7	93.58	93.50	0.00	0.97	0.5204	0.36
blast	  102	  142	 2644	    7	93.58	94.90	0.00	0.98	0.5779	0.42
peps	   96	  342	 2438	   12	88.89	87.70	0.01	0.94	0.3516	0.22
voting	  103	   84	 2702	    6	94.50	96.98	0.00	0.99	0.6959	0.55
mean	  103	   81	 2705	    6	94.50	97.09	0.00	0.98	0.7031	0.56
wmean	  103	   70	 2716	    6	94.50	97.49	0.00	0.98	0.7305	0.60
add	  104	  134	 2652	    5	95.41	95.19	0.00	0.98	0.5994	0.44
%%
GO:0004437 table:
Method	   TP	   FP	   TN	   FN	 SENS	 SPEC	MedRFP	  ROC	   F1	  PPV	
spmap	   97	   98	 2693	    3	97.00	96.49	0.00	0.98	0.6576	0.50
blast	  100	   30	 2761	    0	100.00	98.93	0.00	1.00	0.8696	0.77
peps	   82	  520	 2265	   18	82.00	81.33	0.02	0.89	0.2336	0.14
voting	   97	   22	 2769	    3	97.00	99.21	0.00	1.00	0.8858	0.82
mean	   98	   15	 2776	    2	98.00	99.46	0.00	1.00	0.9202	0.87
wmean	   99	   11	 2780	    1	99.00	99.61	0.00	1.00	0.9429	0.90
add	   99	   29	 2762	    1	99.00	98.96	0.00	1.00	0.8684	0.77
%%
GO:0016620 table:
Method	   TP	   FP	   TN	   FN	 SENS	 SPEC	MedRFP	  ROC	   F1	  PPV	
spmap	  102	   64	 2690	    2	98.08	97.68	0.00	1.00	0.7556	0.61
blast	  104	   21	 2733	    0	100.00	99.24	0.00	1.00	0.9083	0.83
peps	   87	  447	 2298	   17	83.65	83.72	0.00	0.91	0.2727	0.16
voting	  102	   14	 2740	    2	98.08	99.49	0.00	1.00	0.9273	0.88
mean	  102	    9	 2745	    2	98.08	99.67	0.00	1.00	0.9488	0.92
wmean	  103	    6	 2748	    1	99.04	99.78	0.00	1.00	0.9671	0.94
add	  104	   12	 2742	    0	100.00	99.56	0.00	1.00	0.9455	0.90
%%
GO:0042562 table:
Method	   TP	   FP	   TN	   FN	 SENS	 SPEC	MedRFP	  ROC	   F1	  PPV	
spmap	   83	  379	 2404	   13	86.46	86.38	0.00	0.92	0.2975	0.18
blast	   82	  300	 2483	   14	85.42	89.22	0.00	0.97	0.3431	0.21
peps	   65	  895	 1874	   31	67.71	67.68	0.13	0.72	0.1231	0.07
voting	   83	  248	 2535	   13	86.46	91.09	0.04	0.97	0.3888	0.25
mean	   84	  243	 2540	   12	87.50	91.27	0.01	0.95	0.3972	0.26
wmean	   84	  169	 2614	   12	87.50	93.93	0.00	0.95	0.4814	0.33
add	   83	  381	 2402	   13	86.46	86.31	0.00	0.93	0.2964	0.18
%%
GO:0031202 table:
Method	   TP	   FP	   TN	   FN	 SENS	 SPEC	MedRFP	  ROC	   F1	  PPV	
spmap	   91	  447	 2333	   17	84.26	83.92	0.00	0.92	0.2817	0.17
blast	   89	  316	 2465	   19	82.41	88.64	0.01	0.97	0.3470	0.22
peps	   90	  487	 2287	   18	83.33	82.44	0.04	0.90	0.2628	0.16
voting	   90	  250	 2531	   18	83.33	91.01	0.01	0.97	0.4018	0.26
mean	   93	  254	 2527	   15	86.11	90.87	0.00	0.95	0.4088	0.27
wmean	   92	  237	 2544	   16	85.19	91.48	0.00	0.96	0.4211	0.28
add	   97	  291	 2490	   11	89.81	89.54	0.00	0.95	0.3911	0.25
%%
GO:0015370 table:
Method	   TP	   FP	   TN	   FN	 SENS	 SPEC	MedRFP	  ROC	   F1	  PPV	
spmap	  103	   76	 2678	    2	98.10	97.24	0.00	0.99	0.7254	0.58
blast	  104	   41	 2713	    1	99.05	98.51	0.00	1.00	0.8320	0.72
peps	   90	  386	 2363	   15	85.71	85.96	0.00	0.95	0.3098	0.19
voting	  104	   40	 2714	    1	99.05	98.55	0.00	1.00	0.8353	0.72
mean	  104	   28	 2726	    1	99.05	98.98	0.00	1.00	0.8776	0.79
wmean	  104	   26	 2728	    1	99.05	99.06	0.00	1.00	0.8851	0.80
add	  104	   32	 2722	    1	99.05	98.84	0.00	1.00	0.8631	0.76
%%
GO:0005089 table:
Method	   TP	   FP	   TN	   FN	 SENS	 SPEC	MedRFP	  ROC	   F1	  PPV	
spmap	   90	  111	 2669	    2	97.83	96.01	0.00	1.00	0.6143	0.45
blast	   89	   97	 2683	    3	96.74	96.51	0.00	0.99	0.6403	0.48
peps	   77	  496	 2278	   15	83.70	82.12	0.03	0.90	0.2316	0.13
voting	   89	   66	 2714	    3	96.74	97.63	0.00	1.00	0.7206	0.57
mean	   89	   50	 2730	    3	96.74	98.20	0.00	1.00	0.7706	0.64
wmean	   89	   42	 2738	    3	96.74	98.49	0.00	1.00	0.7982	0.68
add	   89	   97	 2683	    3	96.74	96.51	0.00	0.99	0.6403	0.48
%%
GO:0005178 table:
Method	   TP	   FP	   TN	   FN	 SENS	 SPEC	MedRFP	  ROC	   F1	  PPV	
spmap	   92	  333	 2437	   12	88.46	87.98	0.00	0.94	0.3478	0.22
blast	   94	  274	 2496	    9	91.26	90.11	0.01	0.97	0.3992	0.26
peps	   76	  752	 2007	   28	73.08	72.74	0.11	0.79	0.1631	0.09
voting	   95	  233	 2537	    9	91.35	91.59	0.02	0.97	0.4398	0.29
mean	   95	  202	 2568	    9	91.35	92.71	0.00	0.96	0.4738	0.32
wmean	   96	  171	 2599	    8	92.31	93.83	0.00	0.96	0.5175	0.36
add	   96	  234	 2536	    8	92.31	91.55	0.00	0.96	0.4424	0.29
%%
GO:0005253 table:
Method	   TP	   FP	   TN	   FN	 SENS	 SPEC	MedRFP	  ROC	   F1	  PPV	
spmap	   87	  362	 2409	   12	87.88	86.94	0.00	0.93	0.3175	0.19
blast	   86	  187	 2583	   13	86.87	93.25	0.00	0.99	0.4624	0.32
peps	   82	  510	 2255	   17	82.83	81.56	0.04	0.87	0.2373	0.14
voting	   85	  125	 2646	   14	85.86	95.49	0.01	0.97	0.5502	0.40
mean	   86	  122	 2649	   13	86.87	95.60	0.00	0.95	0.5603	0.41
wmean	   87	  127	 2644	   12	87.88	95.42	0.00	0.95	0.5559	0.41
add	   90	  284	 2486	    9	90.91	89.75	0.00	0.93	0.3805	0.24
%%
GO:0004536 table:
Method	   TP	   FP	   TN	   FN	 SENS	 SPEC	MedRFP	  ROC	   F1	  PPV	
spmap	   67	  708	 2067	   23	74.44	74.49	0.03	0.82	0.1549	0.09
blast	   72	  261	 2514	   18	80.00	90.59	0.00	0.98	0.3404	0.22
peps	   69	  629	 2141	   21	76.67	77.29	0.06	0.85	0.1751	0.10
voting	   73	  285	 2490	   17	81.11	89.73	0.03	0.95	0.3259	0.20
mean	   79	  301	 2474	   11	87.78	89.15	0.00	0.93	0.3362	0.21
wmean	   74	  260	 2515	   16	82.22	90.63	0.00	0.93	0.3491	0.22
add	   77	  441	 2334	   13	85.56	84.11	0.00	0.91	0.2533	0.15
%%
GO:0004295 table:
Method	   TP	   FP	   TN	   FN	 SENS	 SPEC	MedRFP	  ROC	   F1	  PPV	
spmap	  106	   34	 2775	    0	100.00	98.79	0.00	1.00	0.8618	0.76
blast	  106	   34	 2775	    0	100.00	98.79	0.00	1.00	0.8618	0.76
peps	   90	  424	 2376	   16	84.91	84.86	0.02	0.90	0.2903	0.18
voting	  106	   18	 2791	    0	100.00	99.36	0.00	1.00	0.9217	0.85
mean	  106	   15	 2794	    0	100.00	99.47	0.00	1.00	0.9339	0.88
wmean	  106	   12	 2797	    0	100.00	99.57	0.00	1.00	0.9464	0.90
add	  106	   10	 2799	    0	100.00	99.64	0.00	1.00	0.9550	0.91
%%
GO:0005201 table:
Method	   TP	   FP	   TN	   FN	 SENS	 SPEC	MedRFP	  ROC	   F1	  PPV	
spmap	  100	  137	 2609	    4	96.15	95.01	0.00	0.98	0.5865	0.42
blast	  100	  147	 2599	    4	96.15	94.65	0.00	0.99	0.5698	0.40
peps	   78	  654	 2082	   25	75.73	76.10	0.02	0.82	0.1868	0.11
voting	  101	  128	 2618	    3	97.12	95.34	0.01	0.99	0.6066	0.44
mean	  100	  103	 2643	    4	96.15	96.25	0.00	0.99	0.6515	0.49
wmean	  101	   81	 2665	    3	97.12	97.05	0.00	0.99	0.7063	0.55
add	  101	  108	 2638	    3	97.12	96.07	0.00	0.99	0.6454	0.48
%%
GO:0033558 table:
Method	   TP	   FP	   TN	   FN	 SENS	 SPEC	MedRFP	  ROC	   F1	  PPV	
spmap	   85	  275	 2499	    9	90.43	90.09	0.00	0.93	0.3744	0.24
blast	   84	  172	 2602	   10	89.36	93.80	0.01	0.99	0.4800	0.33
peps	   78	  471	 2295	   16	82.98	82.97	0.03	0.92	0.2426	0.14
voting	   87	   96	 2678	    7	92.55	96.54	0.00	0.99	0.6282	0.48
mean	   87	   92	 2682	    7	92.55	96.68	0.00	0.99	0.6374	0.49
wmean	   88	   85	 2689	    6	93.62	96.94	0.00	0.99	0.6592	0.51
add	   88	  177	 2597	    6	93.62	93.62	0.00	0.98	0.4903	0.33
%%
GO:0004468 table:
Method	   TP	   FP	   TN	   FN	 SENS	 SPEC	MedRFP	  ROC	   F1	  PPV	
spmap	   87	  458	 2272	   17	83.65	83.22	0.00	0.92	0.2681	0.16
blast	   90	  280	 2450	   14	86.54	89.74	0.01	0.97	0.3797	0.24
peps	   81	  599	 2126	   23	77.88	78.02	0.04	0.86	0.2066	0.12
voting	   89	  241	 2489	   15	85.58	91.17	0.01	0.97	0.4101	0.27
mean	   91	  219	 2511	   13	87.50	91.98	0.00	0.95	0.4396	0.29
wmean	   91	  202	 2528	   13	87.50	92.60	0.00	0.95	0.4584	0.31
add	   93	  306	 2424	   11	89.42	88.79	0.00	0.95	0.3698	0.23
%%
GO:0004402 table:
Method	   TP	   FP	   TN	   FN	 SENS	 SPEC	MedRFP	  ROC	   F1	  PPV	
spmap	   89	  413	 2335	   15	85.58	84.97	0.00	0.92	0.2937	0.18
blast	   89	  345	 2403	   15	85.58	87.45	0.00	0.98	0.3309	0.21
peps	   83	  569	 2172	   21	79.81	79.24	0.06	0.84	0.2196	0.13
voting	   89	  251	 2497	   15	85.58	90.87	0.01	0.96	0.4009	0.26
mean	   91	  235	 2513	   13	87.50	91.45	0.00	0.94	0.4233	0.28
wmean	   91	  206	 2542	   13	87.50	92.50	0.00	0.94	0.4539	0.31
add	   92	  320	 2428	   12	88.46	88.36	0.00	0.94	0.3566	0.22
%%
GO:0004407 table:
Method	   TP	   FP	   TN	   FN	 SENS	 SPEC	MedRFP	  ROC	   F1	  PPV	
spmap	   87	  206	 2588	    6	93.55	92.63	0.00	0.96	0.4508	0.30
blast	   82	  224	 2571	   11	88.17	91.99	0.00	0.98	0.4110	0.27
peps	   79	  415	 2368	   14	84.95	85.09	0.02	0.93	0.2692	0.16
voting	   87	   99	 2696	    6	93.55	96.46	0.00	0.99	0.6237	0.47
mean	   87	   76	 2719	    6	93.55	97.28	0.00	0.99	0.6797	0.53
wmean	   87	   74	 2721	    6	93.55	97.35	0.00	0.99	0.6850	0.54
add	   88	  197	 2598	    5	94.62	92.95	0.00	0.98	0.4656	0.31
%%
GO:0008235 table:
Method	   TP	   FP	   TN	   FN	 SENS	 SPEC	MedRFP	  ROC	   F1	  PPV	
spmap	   98	  118	 2669	    4	96.08	95.77	0.00	0.98	0.6164	0.45
blast	  100	   66	 2721	    2	98.04	97.63	0.00	1.00	0.7463	0.60
peps	   87	  419	 2358	   15	85.29	84.91	0.01	0.94	0.2862	0.17
voting	   98	   28	 2759	    4	96.08	99.00	0.00	1.00	0.8596	0.78
mean	   99	   12	 2775	    3	97.06	99.57	0.00	1.00	0.9296	0.89
wmean	   99	    9	 2778	    3	97.06	99.68	0.00	1.00	0.9429	0.92
add	  101	   47	 2740	    1	99.02	98.31	0.00	1.00	0.8080	0.68
%%
GO:0005254 table:
Method	   TP	   FP	   TN	   FN	 SENS	 SPEC	MedRFP	  ROC	   F1	  PPV	
spmap	   84	  332	 2453	   11	88.42	88.08	0.00	0.94	0.3288	0.20
blast	   84	  183	 2602	   11	88.42	93.43	0.00	0.99	0.4641	0.31
peps	   76	  579	 2194	   19	80.00	79.12	0.02	0.85	0.2027	0.12
voting	   83	  129	 2656	   12	87.37	95.37	0.01	0.96	0.5407	0.39
mean	   83	  123	 2662	   12	87.37	95.58	0.00	0.94	0.5515	0.40
wmean	   83	  115	 2670	   12	87.37	95.87	0.00	0.94	0.5666	0.42
add	   83	  354	 2431	   12	87.37	87.29	0.00	0.93	0.3120	0.19
%%
GO:0060090 table:
Method	   TP	   FP	   TN	   FN	 SENS	 SPEC	MedRFP	  ROC	   F1	  PPV	
spmap	   89	  409	 2368	   14	86.41	85.27	0.01	0.93	0.2962	0.18
blast	   90	  270	 2507	   13	87.38	90.28	0.01	0.98	0.3888	0.25
peps	   76	  737	 2031	   27	73.79	73.37	0.13	0.75	0.1659	0.09
voting	   89	  239	 2539	   14	86.41	91.40	0.01	0.97	0.4130	0.27
mean	   90	  198	 2580	   13	87.38	92.87	0.00	0.96	0.4604	0.31
wmean	   91	  178	 2600	   12	88.35	93.59	0.00	0.96	0.4892	0.34
add	   93	  290	 2486	   10	90.29	89.55	0.00	0.95	0.3827	0.24
%%
GO:0008201 table:
Method	   TP	   FP	   TN	   FN	 SENS	 SPEC	MedRFP	  ROC	   F1	  PPV	
spmap	   82	  465	 2326	   15	84.54	83.34	0.00	0.89	0.2547	0.15
blast	   84	  285	 2506	   13	86.60	89.79	0.00	0.98	0.3605	0.23
peps	   74	  640	 2146	   21	77.89	77.03	0.08	0.85	0.1829	0.10
voting	   85	  239	 2552	   12	87.63	91.44	0.02	0.97	0.4038	0.26
mean	   87	  218	 2573	   10	89.69	92.19	0.00	0.94	0.4328	0.29
wmean	   86	  197	 2594	   11	88.66	92.94	0.00	0.94	0.4526	0.30
add	   86	  313	 2478	   11	88.66	88.79	0.00	0.93	0.3468	0.22
%%
GO:0009975 table:
Method	   TP	   FP	   TN	   FN	 SENS	 SPEC	MedRFP	  ROC	   F1	  PPV	
spmap	   83	  115	 2678	    3	96.51	95.88	0.00	0.98	0.5845	0.42
blast	   84	   70	 2723	    2	97.67	97.49	0.00	1.00	0.7000	0.55
peps	   73	  429	 2353	   13	84.88	84.58	0.01	0.89	0.2483	0.15
voting	   82	   40	 2753	    4	95.35	98.57	0.00	0.99	0.7885	0.67
mean	   82	   25	 2768	    4	95.35	99.10	0.00	0.99	0.8497	0.77
wmean	   83	   24	 2769	    3	96.51	99.14	0.00	0.99	0.8601	0.78
add	   84	  100	 2693	    2	97.67	96.42	0.00	0.99	0.6222	0.46
%%
GO:0004521 table:
Method	   TP	   FP	   TN	   FN	 SENS	 SPEC	MedRFP	  ROC	   F1	  PPV	
spmap	   78	  539	 2232	   19	80.41	80.55	0.00	0.87	0.2185	0.13
blast	   85	  182	 2589	   12	87.63	93.43	0.00	0.99	0.4670	0.32
peps	   73	  711	 2050	   24	75.26	74.25	0.06	0.83	0.1657	0.09
voting	   79	  257	 2515	   18	81.44	90.73	0.01	0.97	0.3649	0.24
mean	   81	  215	 2557	   16	83.51	92.24	0.00	0.96	0.4122	0.27
wmean	   86	  177	 2595	   11	88.66	93.61	0.00	0.96	0.4778	0.33
add	   89	  272	 2498	    8	91.75	90.18	0.00	0.96	0.3886	0.25
%%
GO:0016831 table:
Method	   TP	   FP	   TN	   FN	 SENS	 SPEC	MedRFP	  ROC	   F1	  PPV	
spmap	   85	  264	 2517	    9	90.43	90.51	0.00	0.96	0.3837	0.24
blast	   88	  144	 2637	    6	93.62	94.82	0.00	0.98	0.5399	0.38
peps	   75	  532	 2240	   17	81.52	80.81	0.04	0.87	0.2146	0.12
voting	   85	   83	 2699	    9	90.43	97.02	0.00	0.99	0.6489	0.51
mean	   87	   67	 2715	    7	92.55	97.59	0.00	0.98	0.7016	0.56
wmean	   88	   58	 2724	    6	93.62	97.92	0.00	0.98	0.7333	0.60
add	   89	  147	 2634	    5	94.68	94.71	0.00	0.97	0.5394	0.38
%%
---

This table shows how many times the method is the winner out of 300 according to F1 score.
spmap	blast	peps	voting	mean	wmean	add
0	9	0	1	3	279	8

Average F1 scores
spmap	0.62
blast	0.70
peps	0.39
voting	0.71
mean	0.74
wmean	0.77
add	0.70

Averages:
Method	SENS 	SPEC 	PPV
spmap	89.13	88.92 	0.51
blast	92.07	92.53	0.59
peps	75.47	75.48	0.29
voting	90.50	92.85	0.61
mean	91.11	93.74	0.65
wmean	91.82	94.79	0.68
add	92.72	92.49	0.60
